# Supplementary material for: Single-Cell Transcriptome Analysis of CD34+ Stem Cell-Derived Myeloid Cells Infected With Human Cytomegalovirus
Source: Front Microbiol. 2019 Mar 21;10:577. doi: 10.3389/fmicb.2019.00577 (PMC6437045; doi:10.3389/fmicb.2019.00577)
Supplement: Supplementary file 5 [file Table_1.XLSX]

## Sheet: Transcript+ vs Transcript-
Supplementary Dataset 1. Cellular genes differentially expressed in CMV-transcript+ versus CMV-transcript- cells at P < 0.05.
EnsemblID	GeneName	CMV-transcript+ UMI Average	CMV-transcript+ Log2 Fold Change	CMV-transcript+ P-Value	CMV-transcript- UMI Average	CMV-transcript- Log2 Fold Change	CMV-transcript- P-Value	% CMV-transcript+	% CMV-transcript-
ENSG00000159450	TCHH	0.0507932	2.45215	0.000669464	0.00891778	-2.45215	0.000669464	50.7246	0.68667
ENSG00000133134	BEX2	0.0242078	1.91324	0.029379	0.0060803	-1.91324	0.029379	32.6087	0.582176
ENSG00000104918	RETN	0.105045	-1.40122	0.0367203	0.277667	1.40122	0.0367203	5.07246	4.41857
ENSG00000104067	TJP1	0.0257208	1.60764	0.0367702	0.00810707	-1.60764	0.0367702	33.3333	1.16435
ENSG00000108688	CCL7	0.212034	3.19975	0.0487791	0.0226998	-3.19975	0.0487791	1.44928	1.35841
