# Supplementary material for: Single-Cell Transcriptome Analysis of CD34+ Stem Cell-Derived Myeloid Cells Infected With Human Cytomegalovirus
Source: Front Microbiol. 2019 Mar 21;10:577. doi: 10.3389/fmicb.2019.00577 (PMC6437045; doi:10.3389/fmicb.2019.00577)
Supplement: Supplementary file 6 [file Table_2.XLSX]

## Sheet: CMV+ vs CMV-
Supplementary Dataset 2. Cellular genes with four-fold higher mean expression levels in CMV- than in CMV+ cells and present in more than 50% of CMV- cells, but less than 50% of CMV+ cells.
EnsemblID	GeneName	CMV+ UMI Average	CMV+ Log2 Fold Change	CMV+ P-Value	CMV- UMI Average	CMV- Log2 Fold Change	CMV- P-Value	% CMV+	% CMV-
ENSG00000121594	CD80	0.318998	-2.26064	0.451817	1.5457	2.26064	0.451817	26.087	67.7415
ENSG00000115165	CYTIP	0.554324	-2.46638	0.399943	3.07663	2.46638	0.399943	31.1594	80.0866
ENSG00000120875	DUSP4	0.486341	-2.25795	0.452377	2.3392	2.25795	0.452377	34.058	71.2047
ENSG00000180758	GPR157	0.188261	-2.45838	0.406619	1.0579	2.45838	0.406619	16.6667	53.8588
ENSG00000119917	IFIT3	0.418358	-2.6307	0.387281	2.60997	2.6307	0.387281	27.5362	58.352
ENSG00000157601	MX1	0.732126	-2.58944	0.366804	4.4153	2.58944	0.366804	44.9275	87.8639
ENSG00000089127	OAS1	0.350375	-2.22613	0.464147	1.65523	2.22613	0.464147	22.4638	66.7114
ENSG00000111335	OAS2	0.219638	-2.30287	0.444262	1.10382	2.30287	0.444262	21.0145	60.6658
ENSG00000184979	USP18	0.277162	-2.7013	0.344811	1.8272	2.7013	0.344811	22.4638	70.6673
