# Supplementary material for: Single-Cell Transcriptome Analysis of CD34+ Stem Cell-Derived Myeloid Cells Infected With Human Cytomegalovirus
Source: Front Microbiol. 2019 Mar 21;10:577. doi: 10.3389/fmicb.2019.00577 (PMC6437045; doi:10.3389/fmicb.2019.00577)
Supplement: Supplementary file 7 [file Table_3.XLSX]

## Sheet: Differentially expressed in CL6
Supplementary Dataset 3. Cellular genes significantly enriched (Log2 fold change > 4, P values < 10-15) in cluster 6 relative to the rest of the population.
EnsemblID	GeneName	Cluster 6 UMI Average	Cluster 6 Log2 Fold Change	Cluster 6 P-Value	SELECTION	Cluster 6 subdivision	In which other cluster?
ENSG00000105374	NKG7	3.20188	5.95057	6.23342e-40	Log2 > 4, P < 10-15	All	None
ENSG00000145287	PLAC8	7.20736	4.396	3.66062e-22	Log2 > 4, P < 10-15	All	Cluster 4
ENSG00000178999	AURKB	0.897402	5.48284	7.12453e-30	Log2 > 4, P < 10-15	Sub-cluster 3 (GEMM)	None
ENSG00000127564	PKMYT1	0.290796	5.82568	1.52717e-28	Log2 > 4, P < 10-15	Sub-cluster 3 (GEMM)	None
ENSG00000065328	MCM10	0.231386	6.04423	1.01999e-27	Log2 > 4, P < 10-15	Sub-cluster 3 (GEMM)	None
ENSG00000111665	CDCA3	0.406489	5.4338	9.10285e-27	Log2 > 4, P < 10-15	Sub-cluster 3 (GEMM)	None
ENSG00000075218	GTSE1	0.54407	5.5478	2.02362e-26	Log2 > 4, P < 10-15	Sub-cluster 3 (GEMM)	CMV
ENSG00000166851	PLK1	0.659763	5.55844	1.9755e-25	Log2 > 4, P < 10-15	Sub-cluster 3 (GEMM)	None
ENSG00000093009	CDC45	0.312684	5.59915	2.83911e-23	Log2 > 4, P < 10-15	Sub-cluster 3 (GEMM)	None
ENSG00000135451	TROAP	0.209498	5.53364	1.3882e-21	Log2 > 4, P < 10-15	Sub-cluster 3 (GEMM)	None
ENSG00000213402	PTPRCAP	0.734807	4.75164	1.46502e-21	Log2 > 4, P < 10-15	Sub-cluster 3 (GEMM)	None
ENSG00000105011	ASF1B	0.562831	4.52518	6.88201e-21	Log2 > 4, P < 10-15	Sub-cluster 3 (GEMM)	CMV
ENSG00000115163	CENPA	0.368967	5.59475	1.87362e-20	Log2 > 4, P < 10-15	Sub-cluster 3 (GEMM)	None
ENSG00000172543	CTSW	0.222005	5.81541	2.4944e-20	Log2 > 4, P < 10-15	Sub-cluster 3 (GEMM)	None
ENSG00000109805	NCAPG	0.347079	4.85018	6.19966e-20	Log2 > 4, P < 10-15	Sub-cluster 3 (GEMM)	None
ENSG00000166428	PLD4	0.522182	5.12027	1.14601e-19	Log2 > 4, P < 10-15	Sub-cluster 3 (GEMM)	None
ENSG00000171241	SHCBP1	0.37522	4.70453	1.20978e-19	Log2 > 4, P < 10-15	Sub-cluster 3 (GEMM)	None
ENSG00000165480	SKA3	0.165722	5.20106	2.70868e-19	Log2 > 4, P < 10-15	Sub-cluster 3 (GEMM)	None
ENSG00000066279	ASPM	0.37522	5.12941	3.05655e-19	Log2 > 4, P < 10-15	Sub-cluster 3 (GEMM)	Cluster 9
ENSG00000121152	NCAPH	0.190737	5.06917	5.74924e-19	Log2 > 4, P < 10-15	Sub-cluster 3 (GEMM)	None
ENSG00000174123	TLR10	0.11882	5.77889	1.49906e-18	Log2 > 4, P < 10-15	Sub-cluster 3 (GEMM)	None
ENSG00000171320	ESCO2	0.256401	4.68795	2.29495e-17	Log2 > 4, P < 10-15	Sub-cluster 3 (GEMM)	None
ENSG00000094804	CDC6	0.228259	5.25228	6.99384e-17	Log2 > 4, P < 10-15	Sub-cluster 3 (GEMM)	CMV
ENSG00000154839	SKA1	0.18761	4.74615	1.63121e-16	Log2 > 4, P < 10-15	Sub-cluster 3 (GEMM)	None
ENSG00000126787	DLGAP5	0.290796	4.97768	2.12736e-16	Log2 > 4, P < 10-15	Sub-cluster 3 (GEMM)	None
ENSG00000182557	SPNS3	0.215752	5.28173	2.33346e-16	Log2 > 4, P < 10-15	Sub-cluster 3 (GEMM)	None
ENSG00000169607	CKAP2L	0.159469	5.57725	3.42917e-16	Log2 > 4, P < 10-15	Sub-cluster 3 (GEMM)	None
ENSG00000118193	KIF14	0.17823	5.25835	3.54373e-16	Log2 > 4, P < 10-15	Sub-cluster 3 (GEMM)	None
ENSG00000138160	KIF11	0.203244	4.95291	4.51892e-16	Log2 > 4, P < 10-15	Sub-cluster 3 (GEMM)	None
ENSG00000117650	NEK2	0.121947	5.55238	9.78486e-16	Log2 > 4, P < 10-15	Sub-cluster 3 (GEMM)	None
ENSG00000171848	RRM2	1.17882	6.42346	4.23775e-42	Log2 > 4, P < 10-15	Sub-cluster 3 (GEMM), Pro-myelocytes	CMV, Cluster 9
ENSG00000166803	KIAA0101	6.56323	5.64376	6.23342e-40	Log2 > 4, P < 10-15	Sub-cluster 3 (GEMM), Pro-myelocytes	CMV, Cluster 9
ENSG00000148773	MKI67	1.84171	5.98289	1.33692e-37	Log2 > 4, P < 10-15	Sub-cluster 3 (GEMM), Pro-myelocytes	CMV, Cluster 9
ENSG00000101057	MYBL2	0.556577	5.90691	9.17637e-33	Log2 > 4, P < 10-15	Sub-cluster 3 (GEMM), Pro-myelocytes	CMV, Cluster 9
ENSG00000117399	CDC20	1.11628	5.65537	3.32799e-31	Log2 > 4, P < 10-15	Sub-cluster 3 (GEMM), Pro-myelocytes	None
ENSG00000145386	CCNA2	0.897402	5.53688	3.44011e-31	Log2 > 4, P < 10-15	Sub-cluster 3 (GEMM), Pro-myelocytes	Cluster 9
ENSG00000175063	UBE2C	2.63592	5.66204	6.9119e-30	Log2 > 4, P < 10-15	Sub-cluster 3 (GEMM), Pro-myelocytes	Cluster 9
ENSG00000183971	NPW	1.02873	5.46292	1.34099e-28	Log2 > 4, P < 10-15	Sub-cluster 3 (GEMM), Pro-myelocytes	Cluster 9
ENSG00000100162	CENPM	0.91929	5.17868	1.45114e-28	Log2 > 4, P < 10-15	Sub-cluster 3 (GEMM), Pro-myelocytes	CMV, Cluster 9
ENSG00000089685	BIRC5	1.01935	5.32726	1.94423e-28	Log2 > 4, P < 10-15	Sub-cluster 3 (GEMM), Pro-myelocytes	Cluster 9
ENSG00000176890	TYMS	1.70725	4.90706	6.23854e-28	Log2 > 4, P < 10-15	Sub-cluster 3 (GEMM), Pro-myelocytes	CMV, Cluster 9
ENSG00000152253	SPC25	0.534689	5.67689	3.0626e-26	Log2 > 4, P < 10-15	Sub-cluster 3 (GEMM), Pro-myelocytes	None
ENSG00000144354	CDCA7	0.565958	5.11375	1.76946e-25	Log2 > 4, P < 10-15	Sub-cluster 3 (GEMM), Pro-myelocytes	Cluster 9
ENSG00000167900	TK1	1.3633	4.70019	1.81691e-25	Log2 > 4, P < 10-15	Sub-cluster 3 (GEMM), Pro-myelocytes	CMV
ENSG00000131747	TOP2A	1.10377	5.1885	9.11724e-25	Log2 > 4, P < 10-15	Sub-cluster 3 (GEMM), Pro-myelocytes	CMV, Cluster 9
ENSG00000170312	CDK1	0.984954	4.68735	3.36738e-22	Log2 > 4, P < 10-15	Sub-cluster 3 (GEMM), Pro-myelocytes	CMV, Cluster 9
ENSG00000131153	GINS2	0.884895	4.48403	1.28501e-21	Log2 > 4, P < 10-15	Sub-cluster 3 (GEMM), Pro-myelocytes	CMV
ENSG00000122952	ZWINT	1.17569	4.26531	1.09541e-20	Log2 > 4, P < 10-15	Sub-cluster 3 (GEMM), Pro-myelocytes	CMV, Cluster 9
ENSG00000100526	CDKN3	0.68165	4.71573	3.25447e-20	Log2 > 4, P < 10-15	Sub-cluster 3 (GEMM), Pro-myelocytes	CMV, Cluster 9
ENSG00000166508	MCM7	1.46336	4.18901	3.50398e-20	Log2 > 4, P < 10-15	Sub-cluster 3 (GEMM), Pro-myelocytes	CMV, Cluster 9
ENSG00000121211	MND1	0.278289	5.11087	1.0365e-19	Log2 > 4, P < 10-15	Sub-cluster 3 (GEMM), Pro-myelocytes	Cluster 9
ENSG00000119403	PHF19	0.794217	4.12326	2.71288e-18	Log2 > 4, P < 10-15	Sub-cluster 3 (GEMM), Pro-myelocytes	CMV
ENSG00000143476	DTL	0.206371	5.10891	6.17108e-18	Log2 > 4, P < 10-15	Sub-cluster 3 (GEMM), Pro-myelocytes	CMV
ENSG00000090889	KIF4A	0.168849	5.32375	1.20073e-17	Log2 > 4, P < 10-15	Sub-cluster 3 (GEMM), Pro-myelocytes	None
ENSG00000143228	NUF2	0.278289	4.91495	1.57619e-17	Log2 > 4, P < 10-15	Sub-cluster 3 (GEMM), Pro-myelocytes	Cluster 9
ENSG00000092621	PHGDH	0.465899	4.60682	4.78158e-17	Log2 > 4, P < 10-15	Sub-cluster 3 (GEMM), Pro-myelocytes	None
ENSG00000175857	GAPT	0.634748	4.82487	6.89193e-17	Log2 > 4, P < 10-15	Sub-cluster 3 (GEMM), Pro-myelocytes	None
ENSG00000124575	HIST1H1D	0.678524	4.00365	9.78486e-16	Log2 > 4, P < 10-15	Sub-cluster 3 (GEMM), Pro-myelocytes	Cluster 9
ENSG00000188822	CNR2	0.272035	4.53788	5.5841e-16	Log2 > 4, P < 10-15	Sub-cluster 3 (GEMM), Activated neutrophils	None
ENSG00000196415	PRTN3	13.1484	6.88402	7.50792e-30	Log2 > 4, P < 10-15	Pro-myelocytes	None
ENSG00000172232	AZU1	1.96053	6.43761	9.43528e-29	Log2 > 4, P < 10-15	Pro-myelocytes	None
ENSG00000197561	ELANE	5.96601	6.95913	6.78472e-28	Log2 > 4, P < 10-15	Pro-myelocytes	None
ENSG00000005381	MPO	4.3807	6.2914	1.03093e-26	Log2 > 4, P < 10-15	Pro-myelocytes	None
ENSG00000185198	PRSS57	2.04495	5.52211	4.51485e-26	Log2 > 4, P < 10-15	Pro-myelocytes	Cluster 9
ENSG00000100448	CTSG	0.522182	6.83849	6.19445e-21	Log2 > 4, P < 10-15	Pro-myelocytes	None
ENSG00000169385	RNASE2	0.403362	5.46855	1.0365e-19	Log2 > 4, P < 10-15	Pro-myelocytes	None
ENSG00000143546	S100A8	36.5308	4.67004	4.24821e-18	Log2 > 4, P < 10-15	Activated neutrophils	None
ENSG00000163220	S100A9	51.6647	4.21221	1.12377e-16	Log2 > 4, P < 10-15	Activated neutrophils	Cluster 4
ENSG00000104918	RETN	2.10436	4.83408	6.89193e-17	Log2 > 4, P < 10-15	Activated neutrophils, Pro-myelocytes	None
