# Supplementary material for: Single-Cell Transcriptome Analysis of CD34+ Stem Cell-Derived Myeloid Cells Infected With Human Cytomegalovirus
Source: Front Microbiol. 2019 Mar 21;10:577. doi: 10.3389/fmicb.2019.00577 (PMC6437045; doi:10.3389/fmicb.2019.00577)
Supplement: Supplementary file 8 [file Table_4.XLSX]

## Sheet: Subcluster 3 top 115 vs Velten
Supplementary Dataset 4. Expression distribution of the 115 cellular genes characterizing sub-cluster 3 as compared to data from Velten L. et al and Karamitros D. et al.
EnsemblID	GeneName	Subcluster 3 UMI Average	Subcluster 3 Log2 Fold Change	Subcluster 3 P-Value	Velten et al.			Number of genes	% of total found
ENSG00000086730	LAT2	0.595043	3.23465	3.27325e-05	Small pre-B cell 1 and 2		G2/M phase cells alone or with others	40	55.5556
ENSG00000227507	LTB	21.7283	3.75482	7.49228e-08	Small pre-B cell 1 and 2		Immature Myeloid alone or with others	17	23.6111
ENSG00000213402	PTPRCAP	0.907901	4.533	6.91722e-12	Small pre-B cell 1		Neutrophil alone or with others	8	11.1111
ENSG00000145287	PLAC8	7.10371	3.82341	5.63564e-09	Neutrophil - P3 - Mono - DC		Rest (Erythroid, MEP, Mono, DC, pre-B)	7	9.72222
ENSG00000166428	PLD4	0.760674	5.18717	1.94991e-13	Neutrophil - P3 - Mono - DC
ENSG00000168268	NT5DC2	0.478488	3.29145	9.26282e-06	Neutrophil - P3 - Eosinophil/Basophil/Mast Cell		Total found	72
ENSG00000110077	MS4A6A	4.39841	3.22336	7.10593e-06	Neutrophil - P3		Total not found	43
ENSG00000105374	NKG7	2.98749	4.53925	2.02986e-12	Neutrophil - P3			115
ENSG00000143546	S100A8	28.2676	3.5382	4.31313e-05	Neutrophil - P3
ENSG00000163220	S100A9	50.2965	3.67404	8.71311e-07	Neutrophil - P3
ENSG00000113749	HRH2	0.435547	3.31384	9.98941e-06	Neutrophil - P1, P2, P3
ENSG00000138180	CEP55	0.349665	4.32854	9.66044e-11	Mono - DC
ENSG00000175857	GAPT	0.533699	3.79464	2.12169e-05	Mono - DC
ENSG00000100162	CENPM	1.34958	5.24669	1.55816e-19	MEP
ENSG00000092621	PHGDH	0.57664	4.43977	1.2576e-09	Immature Myeloid - Small pre-B cell 2
ENSG00000105011	ASF1B	0.883363	4.923	8.06012e-17	Immature Myeloid - Mono - DC
ENSG00000168496	FEN1	1.40479	3.24397	2.30832e-06	Immature Myeloid - MEP
ENSG00000101057	MYBL2	0.852691	5.85816	4.20608e-23	Immature Myeloid - MEP
ENSG00000127564	PKMYT1	0.478488	6.06122	4.20608e-23	Immature Myeloid - MEP
ENSG00000171848	RRM2	1.72992	5.99137	1.33716e-25	Immature Myeloid - MEP
ENSG00000167900	TK1	2.04891	4.95327	1.30871e-18	Immature Myeloid - MEP
ENSG00000176890	TYMS	2.28816	4.82407	6.21282e-17	Immature Myeloid - MEP
ENSG00000122952	ZWINT	1.63177	4.42857	5.53045e-14	Immature Myeloid - MEP
ENSG00000093009	CDC45	0.503026	5.82214	2.41723e-18	Immature Myeloid
ENSG00000153044	CENPH	0.834287	3.58345	8.03717e-08	Immature Myeloid
ENSG00000131153	GINS2	1.14101	4.43644	5.37406e-13	Immature Myeloid
ENSG00000166803	KIAA0101	7.70489	4.94051	4.53527e-18	Immature Myeloid
ENSG00000065328	MCM10	0.337396	5.78239	1.16896e-18	Immature Myeloid
ENSG00000104738	MCM4	0.570505	3.61604	2.58597e-07	Immature Myeloid
ENSG00000166508	MCM7	2.09185	4.43113	2.69892e-14	Immature Myeloid
ENSG00000137310	TCF19	0.380337	3.26484	1.62001e-05	Immature Myeloid
ENSG00000164104	HMGB2	7.77237	3.46944	8.67301e-08	G2/M phase cells - Mono - DC
ENSG00000148773	MKI67	2.87706	5.96948	1.33716e-25	G2/M phase cells - Mono - DC
ENSG00000170312	CDK1	1.45387	4.89951	5.92199e-16	G2/M phase cells - MEP
ENSG00000197061	HIST1H4C	13.4958	4.27672	5.97835e-13	G2/M phase cells - Immature Myeloid
ENSG00000137804	NUSAP1	1.38025	3.83777	4.10324e-09	G2/M phase cells - Immature Myeloid
ENSG00000152253	SPC25	0.815884	5.6992	1.56e-18	G2/M phase cells - Immature Myeloid
ENSG00000066279	ASPM	0.545968	5.19271	2.9934e-13	G2/M phase cells
ENSG00000178999	AURKB	1.53362	5.93821	2.2045e-25	G2/M phase cells
ENSG00000089685	BIRC5	1.39866	5.16369	2.61943e-17	G2/M phase cells
ENSG00000145386	CCNA2	1.37412	5.61517	2.9807e-22	G2/M phase cells
ENSG00000134057	CCNB1	1.20849	3.81149	1.1417e-08	G2/M phase cells
ENSG00000157456	CCNB2	0.926304	3.83224	7.99398e-09	G2/M phase cells
ENSG00000117399	CDC20	1.76059	5.78986	5.22143e-23	G2/M phase cells
ENSG00000101224	CDC25B	0.34353	3.3887	1.15378e-05	G2/M phase cells
ENSG00000111665	CDCA3	0.668657	5.77327	6.42066e-22	G2/M phase cells
ENSG00000134690	CDCA8	0.453951	4.22924	2.25997e-09	G2/M phase cells
ENSG00000100526	CDKN3	0.950842	4.78583	2.28474e-13	G2/M phase cells
ENSG00000115163	CENPA	0.533699	5.48569	1.84549e-13	G2/M phase cells
ENSG00000117724	CENPF	1.2453	4.82106	4.60092e-11	G2/M phase cells
ENSG00000173207	CKS1B	3.55186	3.33447	4.67394e-07	G2/M phase cells
ENSG00000126787	DLGAP5	0.331261	4.51023	4.53496e-08	G2/M phase cells
ENSG00000111206	FOXM1	0.404875	3.70584	1.51766e-07	G2/M phase cells
ENSG00000075218	GTSE1	0.822019	5.5833	1.50872e-18	G2/M phase cells
ENSG00000072571	HMMR	0.772943	3.54136	3.21086e-07	G2/M phase cells
ENSG00000137807	KIF23	0.411009	3.41195	4.3051e-06	G2/M phase cells
ENSG00000142945	KIF2C	0.337396	4.44047	2.90854e-09	G2/M phase cells
ENSG00000237649	KIFC1	0.331261	4.05337	9.74763e-09	G2/M phase cells
ENSG00000128944	KNSTRN	0.404875	3.19126	2.46242e-05	G2/M phase cells
ENSG00000164109	MAD2L1	1.17782	3.89047	1.61044e-09	G2/M phase cells
ENSG00000121152	NCAPH	0.306723	5.42987	1.09341e-15	G2/M phase cells
ENSG00000080986	NDC80	0.453951	5.13826	1.79731e-13	G2/M phase cells
ENSG00000143228	NUF2	0.417144	5.11751	5.74465e-13	G2/M phase cells
ENSG00000104147	OIP5	0.300589	3.79723	2.21689e-07	G2/M phase cells
ENSG00000166851	PLK1	1.09807	5.90447	1.4124e-20	G2/M phase cells
ENSG00000198901	PRC1	0.717733	3.70651	9.96068e-08	G2/M phase cells
ENSG00000068489	PRR11	0.325127	3.05815	0.00017184	G2/M phase cells
ENSG00000129810	SGOL1	0.460085	3.74836	7.50246e-08	G2/M phase cells
ENSG00000131747	TOP2A	1.43547	4.93797	5.94548e-14	G2/M phase cells
ENSG00000088325	TPX2	0.963111	3.82244	4.10324e-09	G2/M phase cells
ENSG00000175063	UBE2C	3.87085	5.56553	2.98984e-19	G2/M phase cells
ENSG00000100321	SYNGR1	1.23303	3.39062	2.45472e-06	Erythroid - P2
ENSG00000160593	AMICA1	5.09774	3.40956	3.57062e-07	-
ENSG00000198826	ARHGAP11A	0.331261	3.82511	4.66315e-07	-
ENSG00000156802	ATAD2	1.09194	3.51225	1.42294e-07	-
ENSG00000176208	ATAD5	0.325127	3.25532	4.85161e-05	-
ENSG00000197299	BLM	0.306723	3.74281	3.21086e-07	-
ENSG00000110104	CCDC86	0.325127	3.10634	0.000102052	-
ENSG00000105173	CCNE1	0.349665	3.76743	3.21086e-07	-
ENSG00000094804	CDC6	0.325127	5.22545	2.59838e-11	-
ENSG00000170779	CDCA4	0.86496	3.07127	1.92374e-05	-
ENSG00000144354	CDCA7	0.595043	4.40868	7.39837e-11	-
ENSG00000167513	CDT1	0.907901	3.08325	1.81347e-05	-
ENSG00000123219	CENPK	0.625716	3.64486	2.7102e-07	-
ENSG00000166451	CENPN	0.63185	3.22829	1.31422e-05	-
ENSG00000203760	CENPW	1.90782	3.21299	3.24031e-06	-
ENSG00000149554	CHEK1	0.423278	3.41164	6.63072e-06	-
ENSG00000228716	DHFR	0.779077	3.08163	3.0505e-05	-
ENSG00000128951	DUT	5.33085	3.05015	1.21001e-05	-
ENSG00000171320	ESCO2	0.392606	4.9974	1.79731e-13	-
ENSG00000112029	FBXO5	0.441682	3.80322	8.45522e-08	-
ENSG00000124575	HIST1H1D	0.889498	4.10328	4.54722e-10	-
ENSG00000141401	IMPA2	0.791346	3.86908	9.46992e-10	-
ENSG00000076003	MCM6	0.539833	3.29207	6.65081e-06	-
ENSG00000121211	MND1	0.331261	4.6908	2.70856e-10	-
ENSG00000146410	MTFR2	0.374202	3.58071	6.01782e-07	-
ENSG00000109805	NCAPG	0.533699	5.13281	2.51938e-15	-
ENSG00000239672	NME1	4.699	3.19975	2.15865e-06	-
ENSG00000183971	NPW	1.01219	4.44542	1.62908e-10	-
ENSG00000091651	ORC6	0.797481	3.68653	5.94923e-08	-
ENSG00000112137	PHACTR1	0.52143	3.00738	0.000138569	-
ENSG00000119403	PHF19	1.04899	4.21285	1.0687e-11	-
ENSG00000164087	POC1A	0.417144	3.41179	2.422e-06	-
ENSG00000014138	POLA2	0.570505	3.20434	9.27116e-06	-
ENSG00000198056	PRIM1	0.361934	3.48164	0.000136696	-
ENSG00000111247	RAD51AP1	0.803615	3.29341	4.61026e-06	-
ENSG00000101773	RBBP8	0.361934	3.01817	0.000175457	-
ENSG00000167325	RRM1	0.760674	3.10499	1.74876e-05	-
ENSG00000163535	SGOL2	0.52143	3.29618	6.43412e-06	-
ENSG00000171241	SHCBP1	0.52143	4.77228	4.07338e-13	-
ENSG00000142512	SIGLEC10	0.34353	3.68729	4.76656e-06	-
ENSG00000136824	SMC2	1.11034	3.23844	3.01471e-06	-
ENSG00000013810	TACC3	0.981515	3.5034	1.64982e-07	-
ENSG00000077152	UBE2T	1.22076	3.87273	8.05086e-10	-
ENSG00000119333	WDR34	0.417144	3.68964	3.42925e-07	-

## Sheet: Subcluster 3 top 115 vs Karamit
Supplementary Dataset 4. Expression distribution of the 115 cellular genes characterizing sub-cluster 3 as compared to data from Velten L. et al and Karamitros D. et al.
	GeneName	Description	Karamit logFC.GMP	Karamit logFC.HSC	Karamit logFC.LMPP	Karamit logFC.MEP	Karamit logFC.MLP	Karamit logFC.MPP	Karamit logCMP	Karamit LR	Karamit PValue	Karamit PAdjust	Karamit Highest in			Number of hits	Hit %
ENSG00000227507	LTB	lymphotoxin beta [Source:HGNC Symbol;Acc:HGNC:6711]	2.94803	4.37453	5.44981	1.67811	6.66081	4.07827	2.75018	32.0542	1.59e-05	0.000348235	MLP		CMP	95	87.963
ENSG00000166428	PLD4	phospholipase D family member 4 [Source:HGNC Symbol;Acc:HGNC:23792]	0.0822832	-0.327479	1.1956	-1.64168	2.7558	-2.10392	0.600853	7.23647	0.299532	0.543911	MLP		MEP	7	6.48148
ENSG00000143546	S100A8	S100 calcium binding protein A8 [Source:HGNC Symbol;Acc:HGNC:10498]	0.207651	4.29085	7.83365	-5.5463	9.52871	-5.5463	5.6678	24.5807	0.000408197	0.00488004	MLP		MLP	4	3.7037
ENSG00000163220	S100A9	S100 calcium binding protein A9 [Source:HGNC Symbol;Acc:HGNC:10499]	1.71637	6.88204	11.5019	0	13.6467	4.56026	4.13744	25.2094	0.000312271	0.00391542	MLP		GMP	1	0.925926
ENSG00000105011	ASF1B	anti-silencing function 1B histone chaperone [Source:HGNC Symbol;Acc:HGNC:20996]	0.347191	-7.85077	-5.13357	1.77717	-7.85077	-7.85077	0.689657	25.3879	0.000289348	0.00367839	MEP		LMPP	1	0.925926
ENSG00000117399	CDC20	cell division cycle 20 [Source:HGNC Symbol;Acc:HGNC:1723]	-0.793921	-0.345642	-0.0706345	3.97734	-4.04754	1.63295	1.72477	12.1011	0.0597508	0.194153	MEP
ENSG00000101224	CDC25B	cell division cycle 25B [Source:HGNC Symbol;Acc:HGNC:1726]	1.20552	1.10301	1.51117	2.39321	2.72987	2.20161	2.23286	3.21369	0.781589	0.911436	MEP		Found	108	93.913
ENSG00000138180	CEP55	centrosomal protein 55kDa [Source:HGNC Symbol;Acc:HGNC:1161]	-4.3393	-4.46795	-4.5806	2.35281	-3.52828	-7.4279	0.50927	50.6871	3.42e-09	2.61e-07	MEP		Not found	7	6.08696
ENSG00000075218	GTSE1	G2 and S-phase expressed 1 [Source:HGNC Symbol;Acc:HGNC:13698]	0.323614	-0.29553	-1.39749	1.89208	-0.283876	-0.84124	0.568089	11.9242	0.0636818	0.202391	MEP		TOTAL	115	100
ENSG00000121152	NCAPH	non-SMC condensin I complex subunit H [Source:HGNC Symbol;Acc:HGNC:1112]	2.06359	-6.34922	1.83099	4.64209	-2.62957	-6.34922	1.65506	26.7643	0.000160295	0.00229027	MEP
ENSG00000164087	POC1A	POC1 centriolar protein A [Source:HGNC Symbol;Acc:HGNC:24488]	0.721648	2.20212	-6.99958	3.50867	2.49343	-6.99958	1.82952	22.8028	0.000865283	0.00866763	MEP
ENSG00000111665	CDCA3	cell division cycle associated 3 [Source:HGNC Symbol;Acc:HGNC:14624]	0.11549	2.38879	3.71917	3.12176	1.2737	2.45067	1.14985	14.8047	0.021831	0.0961839	LMPP
ENSG00000113749	HRH2	histamine receptor H2 [Source:HGNC Symbol;Acc:HGNC:5183]	2.62816	-0.283327	-0.601375	0.0829485	1.00175	0.825617	0.680376	2.26904	0.893368	0.964139	GMP
ENSG00000168268	NT5DC2	5'-nucleotidase domain containing 2 [Source:HGNC Symbol;Acc:HGNC:25717]	-0.457254	-1.95063	-0.673991	-0.207464	-4.39832	-1.3291	3.5674	16.9575	0.00944081	0.0529734	CMP
ENSG00000066279	ASPM	abnormal spindle microtubule assembly [Source:HGNC Symbol;Acc:HGNC:19048]	1.95324	-8.12509	-4.89424	0.760679	-1.9622	-11.0595	4.01106	42.0604	1.79e-07	7.82e-06	CMP
ENSG00000156802	ATAD2	ATPase family, AAA domain containing 2 [Source:HGNC Symbol;Acc:HGNC:30123]	-0.328679	-0.266927	-0.373331	-0.0496729	-0.635306	-0.357238	7.07286	1.5856	0.953607	0.989619	CMP
ENSG00000176208	ATAD5	ATPase family, AAA domain containing 5 [Source:HGNC Symbol;Acc:HGNC:25752]	0.0122687	-2.22664	-2.0991	0.154504	-0.636334	-1.85709	5.03089	26.6245	0.000170241	0.0024112	CMP
ENSG00000178999	AURKB	aurora kinase B [Source:HGNC Symbol;Acc:HGNC:11390]	0.490437	-8.49224	-5.91557	1.94085	-1.64522	-5.09239	2.95549	46.6149	2.23e-08	1.32e-06	CMP
ENSG00000089685	BIRC5	baculoviral IAP repeat containing 5 [Source:HGNC Symbol;Acc:HGNC:593]	-0.859309	-2.09704	-1.68307	2.03181	-0.603411	-1.92875	3.91502	39.457	5.82e-07	2.15e-05	CMP
ENSG00000197299	BLM	Bloom syndrome, RecQ helicase-like [Source:HGNC Symbol;Acc:HGNC:1058]	-0.933449	-1.69656	-2.35817	-1.16389	-1.61134	-1.82244	4.5735	5.86417	0.438577	0.674255	CMP
ENSG00000173207	CKS1B	CDC28 protein kinase regulatory subunit 1B [Source:HGNC Symbol;Acc:HGNC:19083]	-0.626097	-1.46575	-0.982121	0.642151	-1.91877	-1.62713	5.4781	28.8367	6.53e-05	0.00111498	CMP
ENSG00000093009	CDC45	cell division cycle 45 [Source:HGNC Symbol;Acc:HGNC:1739]	-1.72784	-4.59919	-8.15619	1.18329	-2.83766	-7.70089	3.66632	49.763	5.24e-09	3.75e-07	CMP
ENSG00000094804	CDC6	cell division cycle 6 [Source:HGNC Symbol;Acc:HGNC:1744]	-0.41136	-4.76004	-5.13871	1.92932	-3.30455	-4.77114	2.98405	88.3754	6.59e-17	2.41e-14	CMP
ENSG00000170779	CDCA4	cell division cycle associated 4 [Source:HGNC Symbol;Acc:HGNC:14625]	-1.35931	-0.132127	0.233477	-0.075838	-0.223479	-3.60571	2.33292	4.31362	0.634316	0.818824	CMP
ENSG00000144354	CDCA7	cell division cycle associated 7 [Source:HGNC Symbol;Acc:HGNC:14628]	0.513709	-0.337524	-0.75186	0.488459	-2.74056	-0.708444	7.41392	11.0864	0.0857433	0.247941	CMP
ENSG00000134690	CDCA8	cell division cycle associated 8 [Source:HGNC Symbol;Acc:HGNC:14629]	-0.747839	-2.41099	-7.74294	2.10853	0.381186	-9.26995	2.37976	14.5961	0.0236416	0.101644	CMP
ENSG00000117724	CENPF	centromere protein F [Source:HGNC Symbol;Acc:HGNC:1857]	-0.381472	-1.13682	-2.1379	2.0162	-0.62181	-2.06222	4.61085	18.1424	0.00588612	0.0376758	CMP
ENSG00000153044	CENPH	centromere protein H [Source:HGNC Symbol;Acc:HGNC:17268]	0.510467	-0.4875	-0.857184	-0.0269045	-4.15073	-0.966494	3.81109	16.2294	0.0125741	0.0653006	CMP
ENSG00000123219	CENPK	centromere protein K [Source:HGNC Symbol;Acc:HGNC:29479]	-0.514124	-4.92331	-1.6072	0.71808	-5.97957	-1.17416	5.62957	80.4769	2.85e-15	7.07e-13	CMP
ENSG00000100162	CENPM	centromere protein M [Source:HGNC Symbol;Acc:HGNC:18352]	0.162984	-4.33511	-2.83774	1.56059	-5.82952	-2.68271	3.21864	23.612	0.000615403	0.00666729	CMP
ENSG00000166451	CENPN	centromere protein N [Source:HGNC Symbol;Acc:HGNC:30873]	0.119595	-0.413404	-0.738249	0.729453	-0.758192	-1.44383	4.17206	3.29001	0.771666	0.905895	CMP
ENSG00000203760	CENPW	centromere protein W [Source:HGNC Symbol;Acc:HGNC:21488]	-0.110271	-2.58988	-1.68267	1.15252	-4.53238	-2.6261	4.16071	42.075	1.78e-07	7.79e-06	CMP
ENSG00000149554	CHEK1	checkpoint kinase 1 [Source:HGNC Symbol;Acc:HGNC:1925]	-0.217751	-0.807642	-1.00168	0.810215	-1.52324	-2.96847	4.27393	19.216	0.003814	0.0271541	CMP
ENSG00000167513	CDT1	chromatin licensing and DNA replication factor 1 [Source:HGNC Symbol;Acc:HGNC:24576]	-0.591078	-1.12594	-2.08372	0.125397	-1.41681	-1.13395	2.56562	10.993	0.088593	0.252962	CMP
ENSG00000110104	CCDC86	coiled-coil domain containing 86 [Source:HGNC Symbol;Acc:HGNC:28359]	-0.608733	-2.71432	-0.486889	-0.0212625	-2.75277	-0.122854	2.49685	3.66129	0.722401	0.876343	CMP
ENSG00000145386	CCNA2	cyclin A2 [Source:HGNC Symbol;Acc:HGNC:1578]	-1.00035	-1.26442	0.524492	0.191692	-3.8369	0.00675778	2.19196	5.55634	0.474673	0.703503	CMP
ENSG00000134057	CCNB1	cyclin B1 [Source:HGNC Symbol;Acc:HGNC:1579]	1.34334	0.599712	0.938505	2.11091	-5.91758	-0.589889	3.60234	9.09088	0.168531	0.380591	CMP
ENSG00000157456	CCNB2	cyclin B2 [Source:HGNC Symbol;Acc:HGNC:1580]	-1.61217	-1.88387	-10.7302	1.76418	-7.60832	-7.68208	3.25688	45.4463	3.82e-08	2.1e-06	CMP
ENSG00000170312	CDK1	cyclin-dependent kinase 1 [Source:HGNC Symbol;Acc:HGNC:1722]	-11.4705	-10.0654	-8.72731	0.632795	-7.51116	-11.4705	3.03807	97.5059	8.31e-19	4.06e-16	CMP
ENSG00000100526	CDKN3	cyclin-dependent kinase inhibitor 3 [Source:HGNC Symbol;Acc:HGNC:1791]	1.12718	-0.439439	-3.89386	1.66797	-7.11039	-4.98031	3.57572	32.6363	1.23e-05	0.000280986	CMP
ENSG00000128951	DUT	deoxyuridine triphosphatase [Source:HGNC Symbol;Acc:HGNC:3078]	0.0361421	-0.697966	-0.439546	-0.248017	-1.70169	-1.25196	5.05583	8.65384	0.194002	0.415557	CMP
ENSG00000228716	DHFR	dihydrofolate reductase [Source:HGNC Symbol;Acc:HGNC:2861]	0.343586	-1.96413	-1.29869	1.20969	-2.71882	-1.58603	4.50212	28.0845	9.06e-05	0.00145295	CMP
ENSG00000126787	DLGAP5	discs, large (Drosophila) homolog-associated protein 5 [Source:HGNC Symbol;Acc:HGNC:16864]	-9.7583	-9.7583	-9.7583	1.90562	-6.32158	-9.7583	2.25495	73.8995	6.47e-14	1.28e-11	CMP
ENSG00000171320	ESCO2	establishment of sister chromatid cohesion N-acetyltransferase 2 [Source:HGNC Symbol;Acc:HGNC:27230]	-2.26099	-1.05967	-1.86571	0.522587	-1.1621	-1.01519	2.67228	19.5103	0.00338322	0.0247489	CMP
ENSG00000112029	FBXO5	F-box protein 5 [Source:HGNC Symbol;Acc:HGNC:13584]	-1.05511	-3.18789	-0.886027	-0.340947	-0.880265	-2.68853	3.17454	11.5626	0.0724678	0.221346	CMP
ENSG00000168496	FEN1	flap structure-specific endonuclease 1 [Source:HGNC Symbol;Acc:HGNC:3650]	-0.366466	-2.34953	0.789005	1.59529	0.31579	-0.0622913	4.49816	7.22702	0.300362	0.544716	CMP
ENSG00000111206	FOXM1	forkhead box M1 [Source:HGNC Symbol;Acc:HGNC:3818]	-1.62678	0.62403	-0.690591	0.676226	-0.261817	-1.05229	1.33304	9.72127	0.136891	0.333629	CMP
ENSG00000131153	GINS2	GINS complex subunit 2 (Psf2 homolog) [Source:HGNC Symbol;Acc:HGNC:24575]	-1.07531	-6.79506	-1.25947	1.22619	-3.08759	-4.29948	4.78085	58.0247	1.13e-10	1.2e-08	CMP
ENSG00000175857	GAPT	GRB2-binding adaptor protein, transmembrane [Source:HGNC Symbol;Acc:HGNC:26588]	0.46113	0.393705	0.48691	0.0325724	0.93265	0.00777555	6.0062	3.85649	0.696089	0.860553	CMP
ENSG00000164104	HMGB2	high mobility group box 2 [Source:HGNC Symbol;Acc:HGNC:5000]	0.232441	-1.55034	-0.984645	1.21519	-0.881483	-1.62658	7.59981	86.8417	1.37e-16	4.9e-14	CMP
ENSG00000124575	HIST1H1D	histone cluster 1, H1d [Source:HGNC Symbol;Acc:HGNC:4717]	0.242029	0.475893	0.169822	-0.35191	1.10776	0.367302	5.11439	5.07401	0.534356	0.751526	CMP
ENSG00000197061	HIST1H4C	histone cluster 1, H4c [Source:HGNC Symbol;Acc:HGNC:4787]	-0.451101	-0.456865	0.051974	1.03478	1.52959	0.0439839	8.15742	23.3477	0.000687999	0.00726441	CMP
ENSG00000072571	HMMR	hyaluronan-mediated motility receptor (RHAMM) [Source:HGNC Symbol;Acc:HGNC:5012]	0.6274	-8.51906	-7.5651	1.2476	-5.00845	0.770223	2.73357	30.2069	3.59e-05	0.00068734	CMP
ENSG00000141401	IMPA2	inositol(myo)-1(or 4)-monophosphatase 2 [Source:HGNC Symbol;Acc:HGNC:6051]	0.0945381	-1.23566	0.605721	0.0599817	-0.565223	-0.503745	3.06534	4.74182	0.577327	0.783301	CMP
ENSG00000166803	KIAA0101	KIAA0101 [Source:HGNC Symbol;Acc:HGNC:28961]	-0.296119	-3.14868	-2.91272	1.22965	-3.32395	-3.62578	6.58192	110.79	1.39e-21	1.02e-18	CMP
ENSG00000137807	KIF23	kinesin family member 23 [Source:HGNC Symbol;Acc:HGNC:6392]	0.0416854	-2.65826	-2.55767	1.62527	-0.337978	-2.8019	1.85839	24.151	0.000489883	0.00563135	CMP
ENSG00000142945	KIF2C	kinesin family member 2C [Source:HGNC Symbol;Acc:HGNC:6393]	-1.13266	-1.79973	-9.75807	0.910954	-8.07974	-2.23547	1.92853	25.0672	0.000331803	0.00410756	CMP
ENSG00000128944	KNSTRN	kinetochore-localized astrin/SPAG5 binding protein [Source:HGNC Symbol;Acc:HGNC:30767]	-2.97045	-1.83964	-1.93819	0.760201	-4.15574	-4.91938	1.68153	19.9225	0.00285869	0.0217936	CMP
ENSG00000086730	LAT2	linker for activation of T-cells family member 2 [Source:HGNC Symbol;Acc:HGNC:12749]	0.663154	-1.37135	0.840696	-1.0589	0.136936	-0.543769	7.22893	47.4915	1.49e-08	9.38e-07	CMP
ENSG00000164109	MAD2L1	MAD2 mitotic arrest deficient-like 1 (yeast) [Source:HGNC Symbol;Acc:HGNC:6763]	-0.591	-0.387234	-1.37418	1.37115	-2.17807	-2.19809	5.99383	17.7335	0.00693374	0.0423632	CMP
ENSG00000148773	MKI67	marker of proliferation Ki-67 [Source:HGNC Symbol;Acc:HGNC:7107]	0.173789	-0.859677	0.384299	2.33601	-3.67417	-7.08851	2.52919	12.9692	0.0435275	0.155417	CMP
ENSG00000121211	MND1	meiotic nuclear divisions 1 [Source:HGNC Symbol;Acc:HGNC:24839]	-1.63742	-4.95519	-4.39026	0.940293	-3.53301	-1.47437	2.94341	44.5118	5.85e-08	2.99e-06	CMP
ENSG00000110077	MS4A6A	membrane-spanning 4-domains, subfamily A, member 6A [Source:HGNC Symbol;Acc:HGNC:13375]	1.74205	-1.21159	0.189203	-0.562826	0.731477	-0.184279	3.23038	7.29135	0.294741	0.53788	CMP
ENSG00000065328	MCM10	minichromosome maintenance 10 replication initiation factor [Source:HGNC Symbol;Acc:HGNC:18043]	-1.43305	-4.16966	-6.76546	0.442257	-6.04919	-6.31106	3.25922	84.4513	4.29e-16	1.31e-13	CMP
ENSG00000104738	MCM4	minichromosome maintenance complex component 4 [Source:HGNC Symbol;Acc:HGNC:6947]	-0.0144664	-1.88235	-2.58857	0.452651	-4.08004	-3.77382	5.73764	49.517	5.87e-09	4.12e-07	CMP
ENSG00000076003	MCM6	minichromosome maintenance complex component 6 [Source:HGNC Symbol;Acc:HGNC:6949]	0.805361	-2.47108	-0.538021	0.833967	-2.26795	-1.53357	5.64675	40.5708	3.52e-07	1.37e-05	CMP
ENSG00000166508	MCM7	minichromosome maintenance complex component 7 [Source:HGNC Symbol;Acc:HGNC:6950]	-0.525605	-1.12196	-0.865983	0.377533	-1.67394	-1.37121	8.02999	22.2729	0.00108042	0.0104097	CMP
ENSG00000146410	MTFR2	mitochondrial fission regulator 2 [Source:HGNC Symbol;Acc:HGNC:21115]	-3.9212	-4.57081	-4.24542	-0.144828	-2.67775	-2.2779	2.74824	13.0719	0.0419076	0.151802	CMP
ENSG00000105374	NKG7	natural killer cell granule protein 7 [Source:HGNC Symbol;Acc:HGNC:7830]	0.683356	-2.89613	2.37276	-4.34225	3.15901	-2.12681	4.62162	49.5814	5.7e-09	4.02e-07	CMP
ENSG00000080986	NDC80	NDC80 kinetochore complex component [Source:HGNC Symbol;Acc:HGNC:16909]	0.703298	0.460643	-0.353398	1.2414	1.01272	0.0643681	4.27342	2.64409	0.852006	0.946061	CMP
ENSG00000239672	NME1	NME/NM23 nucleoside diphosphate kinase 1 [Source:HGNC Symbol;Acc:HGNC:7849]	0.356596	-1.2193	-1.00933	0.883366	-1.1184	-0.94589	5.91108	32.579	1.26e-05	0.00028775	CMP
ENSG00000109805	NCAPG	non-SMC condensin I complex subunit G [Source:HGNC Symbol;Acc:HGNC:24304]	-0.681759	-9.37782	-7.7983	0.407684	-3.46512	-9.09429	2.5537	30.0061	3.92e-05	0.000740834	CMP
ENSG00000137804	NUSAP1	nucleolar and spindle associated protein 1 [Source:HGNC Symbol;Acc:HGNC:18538]	-0.617356	-2.70559	-0.911713	0.707671	-1.76366	-2.13544	5.80211	28.6733	7.01e-05	0.00118333	CMP
ENSG00000143228	NUF2	NUF2, NDC80 kinetochore complex component [Source:HGNC Symbol;Acc:HGNC:14621]	2.21337	-3.62995	-6.95692	1.65558	-3.06171	-9.20984	2.58292	28.3772	7.98e-05	0.0013112	CMP
ENSG00000104147	OIP5	Opa interacting protein 5 [Source:HGNC Symbol;Acc:HGNC:20300]	-0.956393	-3.86498	-1.0602	-0.595481	-3.38025	-2.10566	0.842646	5.52815	0.478061	0.705624	CMP
ENSG00000091651	ORC6	origin recognition complex subunit 6 [Source:HGNC Symbol;Acc:HGNC:17151]	-1.00817	-2.40365	-2.381	0.254788	-1.32116	-2.12507	4.30126	12.7648	0.0469268	0.163513	CMP
ENSG00000119403	PHF19	PHD finger protein 19 [Source:HGNC Symbol;Acc:HGNC:24566]	0.690197	-0.177556	-1.11474	-0.359509	0.551811	0.0375653	3.35383	3.79676	0.704157	0.86535	CMP
ENSG00000112137	PHACTR1	phosphatase and actin regulator 1 [Source:HGNC Symbol;Acc:HGNC:20990]	-0.424615	1.06842	-0.242585	-0.169849	-0.357562	0.411086	7.18408	28.5012	7.56e-05	0.00125699	CMP
ENSG00000092621	PHGDH	phosphoglycerate dehydrogenase [Source:HGNC Symbol;Acc:HGNC:8923]	0.442133	-0.539799	0.158103	0.244038	-1.47059	-0.599447	5.81537	17.7051	0.00701309	0.0427766	CMP
ENSG00000145287	PLAC8	placenta specific 8 [Source:HGNC Symbol;Acc:HGNC:19254]	0.575066	0.637096	-0.273315	0.147048	-1.19606	0.0923797	7.35172	29.7151	4.45e-05	0.00081819	CMP
ENSG00000166851	PLK1	polo-like kinase 1 [Source:HGNC Symbol;Acc:HGNC:9077]	0.961682	-1.88315	0.341734	1.29057	0.0460135	-1.14903	1.59225	10.5048	0.104941	0.282602	CMP
ENSG00000014138	POLA2	polymerase (DNA directed), alpha 2, accessory subunit [Source:HGNC Symbol;Acc:HGNC:30073]	-2.69297	-1.56434	-2.5288	-0.218218	-1.53201	-2.57934	2.35694	18.4863	0.00512509	0.0339317	CMP
ENSG00000198056	PRIM1	primase, DNA, polypeptide 1 (49kDa) [Source:HGNC Symbol;Acc:HGNC:9369]	0.00701117	-1.03593	-0.591327	1.1318	-2.02705	-1.6998	5.39249	21.0877	0.00176924	0.0151258	CMP
ENSG00000068489	PRR11	proline rich 11 [Source:HGNC Symbol;Acc:HGNC:25619]	0.832633	0.0331575	-0.0406765	1.07868	0.649811	0.196191	4.23021	7.57967	0.270542	0.512958	CMP
ENSG00000198901	PRC1	protein regulator of cytokinesis 1 [Source:HGNC Symbol;Acc:HGNC:9341]	0.125236	-0.0949242	0.316627	0.380676	-1.10927	-0.436994	5.53959	5.04654	0.537858	0.754062	CMP
ENSG00000111247	RAD51AP1	RAD51 associated protein 1 [Source:HGNC Symbol;Acc:HGNC:16956]	-1.48465	-11.4367	-3.71539	1.03476	-7.41483	-9.73553	3.42951	63.7398	7.8e-12	1.08e-09	CMP
ENSG00000101773	RBBP8	retinoblastoma binding protein 8 [Source:HGNC Symbol;Acc:HGNC:9891]	-0.280547	0.144309	0.0257207	0.736817	-1.32975	0.0992965	5.13079	5.073	0.534485	0.751571	CMP
ENSG00000198826	ARHGAP11A	Rho GTPase activating protein 11A [Source:HGNC Symbol;Acc:HGNC:15783]	0.19635	-0.889858	-2.09406	0.314342	0.315336	-1.70693	3.75004	12.7593	0.0470224	0.163807	CMP
ENSG00000167325	RRM1	ribonucleotide reductase M1 [Source:HGNC Symbol;Acc:HGNC:10451]	0.117828	-0.291752	0.0792431	1.17604	-0.717884	-0.349888	5.47747	6.07009	0.415384	0.655214	CMP
ENSG00000171848	RRM2	ribonucleotide reductase M2 [Source:HGNC Symbol;Acc:HGNC:10452]	-0.683404	-1.66537	-0.859167	0.862311	-1.53516	-2.6471	3.58218	21.9663	0.00122799	0.0115689	CMP
ENSG00000171241	SHCBP1	SHC SH2-domain binding protein 1 [Source:HGNC Symbol;Acc:HGNC:29547]	2.13015	-3.44915	-2.9025	1.63396	-0.925284	-2.78194	2.62471	47.004	1.87e-08	1.12e-06	CMP
ENSG00000129810	SGOL1	shugoshin-like 1 (S. pombe) [Source:HGNC Symbol;Acc:HGNC:25088]	-0.824686	-0.334328	0.0523956	0.284943	-0.723403	-3.47406	2.98195	7.11985	0.309905	0.55538	CMP
ENSG00000163535	SGOL2	shugoshin-like 2 (S. pombe) [Source:HGNC Symbol;Acc:HGNC:30812]	1.60775	0.185364	0.506958	-0.021923	-1.47565	-0.655163	4.27422	10.7911	0.0950514	0.26515	CMP
ENSG00000142512	SIGLEC10	sialic acid binding Ig-like lectin 10 [Source:HGNC Symbol;Acc:HGNC:15620]	-2.31468	-1.27137	-1.79709	-0.509451	-0.429397	-0.778805	3.46132	11.4524	0.0753622	0.227235	CMP
ENSG00000152253	SPC25	SPC25, NDC80 kinetochore complex component [Source:HGNC Symbol;Acc:HGNC:24031]	-0.390282	-2.20515	-3.74946	1.88652	-1.99632	-1.96318	2.37124	22.1954	0.00111602	0.0107174	CMP
ENSG00000136824	SMC2	structural maintenance of chromosomes 2 [Source:HGNC Symbol;Acc:HGNC:14011]	0.949527	-1.41415	-0.681655	1.09449	-0.992264	-0.196064	5.30042	8.42322	0.208707	0.43652	CMP
ENSG00000100321	SYNGR1	synaptogyrin 1 [Source:HGNC Symbol;Acc:HGNC:11498]	0.471556	0.284321	0.150438	0.0155579	-0.841057	0.045592	6.25873	4.70807	0.581763	0.785761	CMP
ENSG00000167900	TK1	thymidine kinase 1, soluble [Source:HGNC Symbol;Acc:HGNC:11830]	-1.8816	-4.76543	-4.07739	1.20667	-3.76567	-5.74465	4.31109	18.3794	0.00535085	0.0349992	CMP
ENSG00000176890	TYMS	thymidylate synthetase [Source:HGNC Symbol;Acc:HGNC:12441]	-0.443018	-2.7863	-1.92289	0.460615	-3.2063	-2.78671	4.53536	57.6077	1.38e-10	1.43e-08	CMP
ENSG00000131747	TOP2A	topoisomerase (DNA) II alpha [Source:HGNC Symbol;Acc:HGNC:11989]	-0.578827	-5.25201	-5.7054	1.03112	-3.38288	-5.97476	3.57361	26.94	0.000148601	0.002159	CMP
ENSG00000088325	TPX2	TPX2, microtubule-associated [Source:HGNC Symbol;Acc:HGNC:1249]	-0.42253	-1.7672	-1.57078	0.577132	-0.9771	-0.835216	4.11355	4.66771	0.587081	0.789602	CMP
ENSG00000137310	TCF19	transcription factor 19 [Source:HGNC Symbol;Acc:HGNC:11629]	-0.571068	-8.05453	-2.24633	-1.03748	-5.2265	-10.3206	1.79992	54.008	7.35e-10	6.52e-08	CMP
ENSG00000013810	TACC3	transforming, acidic coiled-coil containing protein 3 [Source:HGNC Symbol;Acc:HGNC:11524]	0.187617	0.779564	-0.13698	-0.771296	0.915731	0.657673	4.71688	10.368	0.109986	0.29012	CMP
ENSG00000175063	UBE2C	ubiquitin conjugating enzyme E2C [Source:HGNC Symbol;Acc:HGNC:15937]	-3.29079	-8.58589	-4.71172	0.895019	-10.6427	-10.6427	2.46051	60.4458	3.65e-11	4.46e-09	CMP
ENSG00000077152	UBE2T	ubiquitin conjugating enzyme E2T [Source:HGNC Symbol;Acc:HGNC:25009]	-0.492394	-1.12404	-9.3667	1.17124	-2.7632	-9.3667	1.81144	24.906	0.000355419	0.00433759	CMP
ENSG00000101057	MYBL2	v-myb avian myeloblastosis viral oncogene homolog-like 2 [Source:HGNC Symbol;Acc:HGNC:7548]	-0.631685	-9.62626	-5.59551	0.421558	-3.2668	-9.62626	1.50774	44.2377	6.63e-08	3.34e-06	CMP
ENSG00000119333	WDR34	WD repeat domain 34 [Source:HGNC Symbol;Acc:HGNC:28296]	0.242801	-4.16671	-0.309498	-0.00425284	-1.12995	0.228142	2.2656	6.86637	0.333382	0.578763	CMP
ENSG00000122952	ZWINT	ZW10 interacting kinetochore protein [Source:HGNC Symbol;Acc:HGNC:13195]	-0.790367	-11.4009	-2.27122	0.732938	-2.94441	-2.56801	5.09254	30.0201	3.9e-05	0.000737247	CMP
ENSG00000160593	AMICA1												-
ENSG00000105173	CCNE1												-
ENSG00000115163	CENPA												-
ENSG00000237649	KIFC1												-
ENSG00000183971	NPW												-
ENSG00000127564	PKMYT1												-
ENSG00000213402	PTPRCAP												-

## Sheet: Subcluster 3 top 115 expression
Supplementary Dataset 4. Expression distribution of the 115 cellular genes characterizing sub-cluster 3 as compared to data from Velten L. et al and Karamitros D. et al.
EnsemblID	GeneName	Subcluster 3 UMI Average	Subcluster 3 Log2 Fold Change	Subcluster 3 P-Value	Subcluster 3	Promyelo	Act Neut	Erythro	Megakaryocytes	Mono	CMV
ENSG00000198826	ARHGAP11A	0.331261	3.82511	4.66315e-07	Subcluster 3	-	-	-	-	-	-
ENSG00000176208	ATAD5	0.325127	3.25532	4.85161e-05	Subcluster 3	-	-	-	-	-	-
ENSG00000197299	BLM	0.306723	3.74281	3.21086e-07	Subcluster 3	-	-	-	-	-	-
ENSG00000093009	CDC45	0.503026	5.82214	2.41723e-18	Subcluster 3	-	-	-	-	-	-
ENSG00000094804	CDC6	0.325127	5.22545	2.59838e-11	Subcluster 3	-	-	-	-	-	-
ENSG00000170779	CDCA4	0.86496	3.07127	1.92374e-05	Subcluster 3	-	-	-	-	-	-
ENSG00000228716	DHFR	0.779077	3.08163	3.0505e-05	Subcluster 3	-	-	-	-	-	-
ENSG00000171320	ESCO2	0.392606	4.9974	1.79731e-13	Subcluster 3	-	-	-	-	-	-
ENSG00000112029	FBXO5	0.441682	3.80322	8.45522e-08	Subcluster 3	-	-	-	-	-	-
ENSG00000124575	HIST1H1D	0.889498	4.10328	4.54722e-10	Subcluster 3	-	-	-	-	-	-
ENSG00000076003	MCM6	0.539833	3.29207	6.65081e-06	Subcluster 3	-	-	-	-	-	-
ENSG00000146410	MTFR2	0.374202	3.58071	6.01782e-07	Subcluster 3	-	-	-	-	-	-
ENSG00000109805	NCAPG	0.533699	5.13281	2.51938e-15	Subcluster 3	-	-	-	-	-	-
ENSG00000104147	OIP5	0.300589	3.79723	2.21689e-07	Subcluster 3	-	-	-	-	-	-
ENSG00000164087	POC1A	0.417144	3.41179	2.422e-06	Subcluster 3	-	-	-	-	-	-
ENSG00000014138	POLA2	0.570505	3.20434	9.27116e-06	Subcluster 3	-	-	-	-	-	-
ENSG00000068489	PRR11	0.325127	3.05815	0.00017184	Subcluster 3	-	-	-	-	-	-
ENSG00000101773	RBBP8	0.361934	3.01817	0.000175457	Subcluster 3	-	-	-	-	-	-
ENSG00000013810	TACC3	0.981515	3.5034	1.64982e-07	Subcluster 3	-	-	-	-	-	-
ENSG00000065328	MCM10	0.337396	5.78239	1.16896e-18	Subcluster 3	-	-	-	-	-	-
ENSG00000072571	HMMR	0.772943	3.54136	3.21086e-07	Subcluster 3	-	-	-	-	-	-
ENSG00000075218	GTSE1	0.822019	5.5833	1.50872e-18	Subcluster 3	-	-	-	-	-	-
ENSG00000080986	NDC80	0.453951	5.13826	1.79731e-13	Subcluster 3	-	-	-	-	-	-
ENSG00000088325	TPX2	0.963111	3.82244	4.10324e-09	Subcluster 3	-	-	-	-	-	-
ENSG00000101224	CDC25B	0.34353	3.3887	1.15378e-05	Subcluster 3	-	-	-	-	-	-
ENSG00000104738	MCM4	0.570505	3.61604	2.58597e-07	Subcluster 3	-	-	-	-	-	-
ENSG00000111206	FOXM1	0.404875	3.70584	1.51766e-07	Subcluster 3	-	-	-	-	-	-
ENSG00000111665	CDCA3	0.668657	5.77327	6.42066e-22	Subcluster 3	-	-	-	-	-	-
ENSG00000115163	CENPA	0.533699	5.48569	1.84549e-13	Subcluster 3	-	-	-	-	-	-
ENSG00000117399	CDC20	1.76059	5.78986	5.22143e-23	Subcluster 3	-	-	-	-	-	-
ENSG00000121152	NCAPH	0.306723	5.42987	1.09341e-15	Subcluster 3	-	-	-	-	-	-
ENSG00000127564	PKMYT1	0.478488	6.06122	4.20608e-23	Subcluster 3	-	-	-	-	-	-
ENSG00000128944	KNSTRN	0.404875	3.19126	2.46242e-05	Subcluster 3	-	-	-	-	-	-
ENSG00000129810	SGOL1	0.460085	3.74836	7.50246e-08	Subcluster 3	-	-	-	-	-	-
ENSG00000134057	CCNB1	1.20849	3.81149	1.1417e-08	Subcluster 3	-	-	-	-	-	-
ENSG00000134690	CDCA8	0.453951	4.22924	2.25997e-09	Subcluster 3	-	-	-	-	-	-
ENSG00000137807	KIF23	0.411009	3.41195	4.3051e-06	Subcluster 3	-	-	-	-	-	-
ENSG00000138180	CEP55	0.349665	4.32854	9.66044e-11	Subcluster 3	-	-	-	-	-	-
ENSG00000142945	KIF2C	0.337396	4.44047	2.90854e-09	Subcluster 3	-	-	-	-	-	-
ENSG00000143228	NUF2	0.417144	5.11751	5.74465e-13	Subcluster 3	-	-	-	-	-	-
ENSG00000153044	CENPH	0.834287	3.58345	8.03717e-08	Subcluster 3	-	-	-	-	-	-
ENSG00000157456	CCNB2	0.926304	3.83224	7.99398e-09	Subcluster 3	-	-	-	-	-	-
ENSG00000166428	PLD4	0.760674	5.18717	1.94991e-13	Subcluster 3	-	-	-	-	-	-
ENSG00000166851	PLK1	1.09807	5.90447	1.4124e-20	Subcluster 3	-	-	-	-	-	-
ENSG00000178999	AURKB	1.53362	5.93821	2.2045e-25	Subcluster 3	-	-	-	-	-	-
ENSG00000198901	PRC1	0.717733	3.70651	9.96068e-08	Subcluster 3	-	-	-	-	-	-
ENSG00000213402	PTPRCAP	0.907901	4.533	6.91722e-12	Subcluster 3	-	-	-	-	-	-
ENSG00000237649	KIFC1	0.331261	4.05337	9.74763e-09	Subcluster 3	-	-	-	-	-	-
ENSG00000105011	ASF1B	0.883363	4.923	8.06012e-17	Subcluster 3	-	-	-	-	-	CMV
ENSG00000131153	GINS2	1.14101	4.43644	5.37406e-13	Subcluster 3	-	-	-	-	-	CMV
ENSG00000137310	TCF19	0.380337	3.26484	1.62001e-05	Subcluster 3	-	-	-	-	-	CMV
ENSG00000167900	TK1	2.04891	4.95327	1.30871e-18	Subcluster 3	-	-	-	-	-	CMV
ENSG00000168496	FEN1	1.40479	3.24397	2.30832e-06	Subcluster 3	-	-	-	-	-	CMV
ENSG00000110104	CCDC86	0.325127	3.10634	0.000102052	Subcluster 3	-	-	-	-	-	CMV
ENSG00000105173	CCNE1	0.349665	3.76743	3.21086e-07	Subcluster 3	-	-	-	-	-	CMV
ENSG00000091651	ORC6	0.797481	3.68653	5.94923e-08	Subcluster 3	-	-	-	-	-	CMV
ENSG00000163535	SGOL2	0.52143	3.29618	6.43412e-06	Subcluster 3	-	-	-	-	-	CMV
ENSG00000066279	ASPM	0.545968	5.19271	2.9934e-13	Subcluster 3	-	-	Erythro	-	-	-
ENSG00000101057	MYBL2	0.852691	5.85816	4.20608e-23	Subcluster 3	-	-	Erythro	Mk	-	-
ENSG00000123219	CENPK	0.625716	3.64486	2.7102e-07	Subcluster 3	-	-	Erythro	Mk	-	-
ENSG00000100162	CENPM	1.34958	5.24669	1.55816e-19	Subcluster 3	-	-	Erythro	Mk	-	CMV
ENSG00000100321	SYNGR1	1.23303	3.39062	2.45472e-06	Subcluster 3	-	-	Erythro	Mk	-	CMV
ENSG00000122952	ZWINT	1.63177	4.42857	5.53045e-14	Subcluster 3	-	-	Erythro	Mk	-	CMV
ENSG00000170312	CDK1	1.45387	4.89951	5.92199e-16	Subcluster 3	-	-	Erythro	Mk	-	CMV
ENSG00000171848	RRM2	1.72992	5.99137	1.33716e-25	Subcluster 3	-	-	Erythro	Mk	-	CMV
ENSG00000176890	TYMS	2.28816	4.82407	6.21282e-17	Subcluster 3	-	-	Erythro	Mk	-	CMV
ENSG00000142512	SIGLEC10	0.34353	3.68729	4.76656e-06	Subcluster 3	-	-	-	-	Mono	-
ENSG00000227507	LTB	21.7283	3.75482	7.49228e-08	Subcluster 3	-	Act Neut	-	-	-	-
ENSG00000110077	MS4A6A	4.39841	3.22336	7.10593e-06	Subcluster 3	-	Act Neut	-	-	Mono	-
ENSG00000168268	NT5DC2	0.478488	3.29145	9.26282e-06	Subcluster 3	-	Act Neut	-	-	Mono	-
ENSG00000112137	PHACTR1	0.52143	3.00738	0.000138569	Subcluster 3	-	Act Neut	-	-	Mono	-
ENSG00000111247	RAD51AP1	0.803615	3.29341	4.61026e-06	Subcluster 3	Promyelo	-	-	-	-	-
ENSG00000171241	SHCBP1	0.52143	4.77228	4.07338e-13	Subcluster 3	Promyelo	-	-	-	-	-
ENSG00000152253	SPC25	0.815884	5.6992	1.56e-18	Subcluster 3	Promyelo	-	-	-	-	-
ENSG00000156802	ATAD2	1.09194	3.51225	1.42294e-07	Subcluster 3	Promyelo	-	-	-	-	CMV
ENSG00000119403	PHF19	1.04899	4.21285	1.0687e-11	Subcluster 3	Promyelo	-	-	-	-	CMV
ENSG00000167325	RRM1	0.760674	3.10499	1.74876e-05	Subcluster 3	Promyelo	-	-	-	-	CMV
ENSG00000119333	WDR34	0.417144	3.68964	3.42925e-07	Subcluster 3	Promyelo	-	-	-	-	CMV
ENSG00000089685	BIRC5	1.39866	5.16369	2.61943e-17	Subcluster 3	Promyelo	-	Erythro	-	-	-
ENSG00000121211	MND1	0.331261	4.6908	2.70856e-10	Subcluster 3	Promyelo	-	Erythro	-	-	-
ENSG00000126787	DLGAP5	0.331261	4.51023	4.53496e-08	Subcluster 3	Promyelo	-	Erythro	Mk	-	-
ENSG00000131747	TOP2A	1.43547	4.93797	5.94548e-14	Subcluster 3	Promyelo	-	Erythro	Mk	-	-
ENSG00000145386	CCNA2	1.37412	5.61517	2.9807e-22	Subcluster 3	Promyelo	-	Erythro	Mk	-	-
ENSG00000166803	KIAA0101	7.70489	4.94051	4.53527e-18	Subcluster 3	Promyelo	-	Erythro	Mk	-	-
ENSG00000173207	CKS1B	3.55186	3.33447	4.67394e-07	Subcluster 3	Promyelo	-	Erythro	Mk	-	-
ENSG00000175063	UBE2C	3.87085	5.56553	2.98984e-19	Subcluster 3	Promyelo	-	Erythro	Mk	-	-
ENSG00000197061	HIST1H4C	13.4958	4.27672	5.97835e-13	Subcluster 3	Promyelo	-	Erythro	Mk	-	-
ENSG00000144354	CDCA7	0.595043	4.40868	7.39837e-11	Subcluster 3	Promyelo	-	Erythro	Mk	-	-
ENSG00000198056	PRIM1	0.361934	3.48164	0.000136696	Subcluster 3	Promyelo	-	Erythro	Mk	-	-
ENSG00000100526	CDKN3	0.950842	4.78583	2.28474e-13	Subcluster 3	Promyelo	-	Erythro	Mk	-	CMV
ENSG00000117724	CENPF	1.2453	4.82106	4.60092e-11	Subcluster 3	Promyelo	-	Erythro	Mk	-	CMV
ENSG00000137804	NUSAP1	1.38025	3.83777	4.10324e-09	Subcluster 3	Promyelo	-	Erythro	Mk	-	CMV
ENSG00000148773	MKI67	2.87706	5.96948	1.33716e-25	Subcluster 3	Promyelo	-	Erythro	Mk	-	CMV
ENSG00000164104	HMGB2	7.77237	3.46944	8.67301e-08	Subcluster 3	Promyelo	-	Erythro	Mk	-	CMV
ENSG00000164109	MAD2L1	1.17782	3.89047	1.61044e-09	Subcluster 3	Promyelo	-	Erythro	Mk	-	CMV
ENSG00000166508	MCM7	2.09185	4.43113	2.69892e-14	Subcluster 3	Promyelo	-	Erythro	Mk	-	CMV
ENSG00000167513	CDT1	0.907901	3.08325	1.81347e-05	Subcluster 3	Promyelo	-	Erythro	Mk	-	CMV
ENSG00000166451	CENPN	0.63185	3.22829	1.31422e-05	Subcluster 3	Promyelo	-	Erythro	Mk	-	CMV
ENSG00000203760	CENPW	1.90782	3.21299	3.24031e-06	Subcluster 3	Promyelo	-	Erythro	Mk	-	CMV
ENSG00000149554	CHEK1	0.423278	3.41164	6.63072e-06	Subcluster 3	Promyelo	-	Erythro	Mk	-	CMV
ENSG00000128951	DUT	5.33085	3.05015	1.21001e-05	Subcluster 3	Promyelo	-	Erythro	Mk	-	CMV
ENSG00000136824	SMC2	1.11034	3.23844	3.01471e-06	Subcluster 3	Promyelo	-	Erythro	Mk	-	CMV
ENSG00000077152	UBE2T	1.22076	3.87273	8.05086e-10	Subcluster 3	Promyelo	-	Erythro	Mk	-	CMV
ENSG00000239672	NME1	4.699	3.19975	2.15865e-06	Subcluster 3	Promyelo	-	Erythro	Mk	Mono	CMV
ENSG00000141401	IMPA2	0.791346	3.86908	9.46992e-10	Subcluster 3	Promyelo	-	-	-	Mono	-
ENSG00000092621	PHGDH	0.57664	4.43977	1.2576e-09	Subcluster 3	Promyelo	-	-	Mk	-	CMV
ENSG00000086730	LAT2	0.595043	3.23465	3.27325e-05	Subcluster 3	Promyelo	-	-	Mk	Mono	CMV
ENSG00000105374	NKG7	2.98749	4.53925	2.02986e-12	Subcluster 3	Promyelo	Act Neut	-	-	-	-
ENSG00000160593	AMICA1	5.09774	3.40956	3.57062e-07	Subcluster 3	Promyelo	Act Neut	-	-	-	-
ENSG00000175857	GAPT	0.533699	3.79464	2.12169e-05	Subcluster 3	Promyelo	Act Neut	-	-	-	-
ENSG00000183971	NPW	1.01219	4.44542	1.62908e-10	Subcluster 3	Promyelo	Act Neut	-	-	-	-
ENSG00000143546	S100A8	28.2676	3.5382	4.31313e-05	Subcluster 3	Promyelo	Act Neut	-	-	-	-
ENSG00000113749	HRH2	0.435547	3.31384	9.98941e-06	Subcluster 3	Promyelo	Act Neut	-	-	Mono	-
ENSG00000145287	PLAC8	7.10371	3.82341	5.63564e-09	Subcluster 3	Promyelo	Act Neut	-	-	Mono	-
ENSG00000163220	S100A9	50.2965	3.67404	8.71311e-07	Subcluster 3	Promyelo	Act Neut	-	-	Mono	-
