# Supplementary material for: Single-Cell Transcriptome Analysis of CD34+ Stem Cell-Derived Myeloid Cells Infected With Human Cytomegalovirus
Source: Front Microbiol. 2019 Mar 21;10:577. doi: 10.3389/fmicb.2019.00577 (PMC6437045; doi:10.3389/fmicb.2019.00577)
Supplement: Supplementary file 9 [file Table_5.XLSX]

## Sheet: Gene_Markers
Supplementary Dataset 5. Cellular genes differentially expressed in each of the eight groups generated by Monocle as depicted in Figure 4.
id	gene_short_name	myAUC	avg_diff	power	avg_logFC	pct.1	pct.2	cluster
ENSG00000023445	BIRC3	0.917	1.64099	0.834	1.64099	0.971	0.496	1
ENSG00000169245	CXCL10	0.761	1.5442	0.522	1.5442	0.751	0.324	1
ENSG00000169248	CXCL11	0.769	1.45129	0.538	1.45129	0.625	0.118	1
ENSG00000126353	CCR7	0.829	1.3929	0.658	1.3929	0.889	0.534	1
ENSG00000133639	BTG1	0.893	1.37665	0.786	1.37665	0.985	0.708	1
ENSG00000102970	CCL17	0.721	1.27223	0.442	1.27223	0.941	0.787	1
ENSG00000115738	ID2	0.881	1.25724	0.762	1.25724	0.959	0.711	1
ENSG00000112149	CD83	0.871	1.12735	0.742	1.12735	0.962	0.566	1
ENSG00000136810	TXN	0.875	1.10607	0.75	1.10607	1	0.998	1
ENSG00000158488	CD1E	0.715	1.06337	0.43	1.06337	0.633	0.277	1
ENSG00000175130	MARCKSL1	0.843	1.06163	0.686	1.06163	0.994	0.934	1
ENSG00000077984	CST7	0.834	1.02108	0.668	1.02108	0.977	0.755	1
ENSG00000104951	IL4I1	0.819	1.00807	0.638	1.00807	0.93	0.514	1
ENSG00000131203	IDO1	0.734	1.00186	0.468	1.00186	0.692	0.307	1
ENSG00000102962	CCL22	0.71	0.977249	0.42	0.977249	0.953	0.835	1
ENSG00000176788	BASP1	0.843	0.963362	0.686	0.963362	0.944	0.568	1
ENSG00000130592	LSP1	0.862	0.950452	0.724	0.950452	0.997	0.835	1
ENSG00000198223	CSF2RA	0.863	0.94242	0.726	0.94242	0.95	0.527	1
ENSG00000140379	BCL2A1	0.806	0.936403	0.612	0.936403	0.903	0.512	1
ENSG00000155130	MARCKS	0.824	0.926049	0.648	0.926049	0.947	0.576	1
ENSG00000132329	RAMP1	0.786	0.90509	0.572	0.90509	0.889	0.49	1
ENSG00000159166	LAD1	0.784	0.886602	0.568	0.886602	0.736	0.244	1
ENSG00000162924	REL	0.863	0.885854	0.726	0.885854	0.944	0.465	1
ENSG00000078081	LAMP3	0.841	0.885531	0.682	0.885531	0.891	0.426	1
ENSG00000090104	RGS1	0.765	0.864661	0.53	0.864661	0.771	0.354	1
ENSG00000100906	NFKBIA	0.85	0.863646	0.7	0.863646	1	0.88	1
ENSG00000075618	FSCN1	0.811	0.857364	0.622	0.857364	0.979	0.848	1
ENSG00000172183	ISG20	0.814	0.845736	0.628	0.845736	0.991	0.791	1
ENSG00000002933	TMEM176A	0.762	0.839411	0.524	0.839411	0.886	0.642	1
ENSG00000013374	NUB1	0.818	0.834998	0.636	0.834998	0.906	0.541	1
ENSG00000175183	CSRP2	0.737	0.826084	0.474	0.826084	0.578	0.146	1
ENSG00000155307	SAMSN1	0.826	0.808899	0.652	0.808899	0.962	0.686	1
ENSG00000169136	ATF5	0.808	0.807115	0.616	0.807115	0.959	0.665	1
ENSG00000146278	PNRC1	0.787	0.764955	0.574	0.764955	0.938	0.662	1
ENSG00000119801	YPEL5	0.789	0.760572	0.578	0.760572	0.947	0.68	1
ENSG00000100079	LGALS2	0.715	0.755667	0.43	0.755667	0.833	0.543	1
ENSG00000108639	SYNGR2	0.83	0.753543	0.66	0.753543	0.968	0.767	1
ENSG00000234883	MIR155HG	0.764	0.74931	0.528	0.74931	0.76	0.317	1
ENSG00000106565	TMEM176B	0.753	0.74417	0.506	0.74417	0.918	0.696	1
ENSG00000165695	AK8	0.706	0.73715	0.412	0.73715	0.569	0.191	1
ENSG00000135074	ADAM19	0.722	0.73418	0.444	0.73418	0.777	0.408	1
ENSG00000148180	GSN	0.747	0.724396	0.494	0.724396	0.953	0.803	1
ENSG00000102524	TNFSF13B	0.778	0.721152	0.556	0.721152	0.968	0.714	1
ENSG00000101109	STK4	0.818	0.720241	0.636	0.720241	0.941	0.553	1
ENSG00000185215	TNFAIP2	0.747	0.718275	0.494	0.718275	0.724	0.303	1
ENSG00000118257	NRP2	0.758	0.699341	0.516	0.699341	0.613	0.131	1
ENSG00000073803	MAP3K13	0.79	0.696091	0.58	0.696091	0.909	0.592	1
ENSG00000003402	CFLAR	0.814	0.683853	0.628	0.683853	0.962	0.693	1
ENSG00000124762	CDKN1A	0.801	0.677056	0.602	0.677056	0.974	0.778	1
ENSG00000021355	SERPINB1	0.737	0.670889	0.474	0.670889	0.941	0.764	1
ENSG00000163389	POGLUT1	0.775	0.668749	0.55	0.668749	0.701	0.195	1
ENSG00000139725	RHOF	0.786	0.665846	0.572	0.665846	0.871	0.476	1
ENSG00000117036	ETV3	0.772	0.664314	0.544	0.664314	0.689	0.191	1
ENSG00000170542	SERPINB9	0.706	0.657273	0.412	0.657273	0.768	0.458	1
ENSG00000107551	RASSF4	0.732	0.644533	0.464	0.644533	0.762	0.408	1
ENSG00000104856	RELB	0.791	0.644004	0.582	0.644004	0.836	0.385	1
ENSG00000101160	CTSZ	0.755	0.639776	0.51	0.639776	0.965	0.683	1
ENSG00000136111	TBC1D4	0.761	0.636164	0.522	0.636164	0.622	0.128	1
ENSG00000160050	CCDC28B	0.761	0.635041	0.522	0.635041	0.762	0.309	1
ENSG00000169508	GPR183	0.741	0.631429	0.482	0.631429	0.968	0.716	1
ENSG00000019582	CD74	0.785	0.627541	0.57	0.627541	1	0.994	1
ENSG00000077585	GPR137B	0.757	0.608413	0.514	0.608413	0.824	0.395	1
ENSG00000115828	QPCT	0.704	0.607309	0.408	0.607309	0.645	0.288	1
ENSG00000159128	IFNGR2	0.773	0.607207	0.546	0.607207	0.894	0.528	1
ENSG00000161921	CXCL16	0.716	0.605186	0.432	0.605186	0.669	0.29	1
ENSG00000161011	SQSTM1	0.72	0.604111	0.44	0.604111	0.965	0.724	1
ENSG00000084733	RAB10	0.749	0.588477	0.498	0.588477	0.9	0.641	1
ENSG00000139146	FAM60A	0.757	0.580894	0.514	0.580894	0.83	0.465	1
ENSG00000206503	HLA-A	0.763	0.573461	0.526	0.573461	1	0.954	1
ENSG00000123595	RAB9A	0.744	0.570245	0.488	0.570245	0.745	0.339	1
ENSG00000070190	DAPP1	0.765	0.566184	0.53	0.566184	0.786	0.321	1
ENSG00000067082	KLF6	0.738	0.565657	0.476	0.565657	0.941	0.721	1
ENSG00000231389	HLA-DPA1	0.742	0.561539	0.484	0.561539	0.988	0.866	1
ENSG00000107372	ZFAND5	0.744	0.5556	0.488	0.5556	0.921	0.615	1
ENSG00000162734	PEA15	0.759	0.553154	0.518	0.553154	0.889	0.507	1
ENSG00000178719	GRINA	0.773	0.547137	0.546	0.547137	0.959	0.665	1
ENSG00000196126	HLA-DRB1	0.737	0.54667	0.474	0.54667	0.997	0.921	1
ENSG00000251562	MALAT1	0.768	0.54574	0.536	0.54574	0.997	0.992	1
ENSG00000136238	RAC1	0.776	0.532625	0.552	0.532625	0.988	0.945	1
ENSG00000137265	IRF4	0.743	0.531868	0.486	0.531868	0.718	0.302	1
ENSG00000116815	CD58	0.728	0.53133	0.456	0.53133	0.754	0.407	1
ENSG00000102871	TRADD	0.762	0.528459	0.524	0.528459	0.812	0.398	1
ENSG00000145779	TNFAIP8	0.724	0.527632	0.448	0.527632	0.848	0.542	1
ENSG00000141480	ARRB2	0.743	0.527021	0.486	0.527021	0.853	0.482	1
ENSG00000144746	ARL6IP5	0.752	0.521395	0.504	0.521395	0.965	0.801	1
ENSG00000167468	GPX4	0.776	0.514096	0.552	0.514096	0.994	0.973	1
ENSG00000026751	SLAMF7	0.702	0.511494	0.404	0.511494	0.68	0.323	1
ENSG00000120833	SOCS2	0.747	0.5058	0.494	0.5058	0.73	0.276	1
ENSG00000130066	SAT1	0.765	0.498557	0.53	0.498557	0.994	0.947	1
ENSG00000130202	PVRL2	0.725	0.495442	0.45	0.495442	0.83	0.491	1
ENSG00000119508	NR4A3	0.723	0.489578	0.446	0.489578	0.592	0.169	1
ENSG00000151327	FAM177A1	0.704	0.487907	0.408	0.487907	0.809	0.525	1
ENSG00000166710	B2M	0.846	0.487568	0.692	0.487568	1	1	1
ENSG00000198502	HLA-DRB5	0.73	0.486945	0.46	0.486945	0.997	0.87	1
ENSG00000136167	LCP1	0.709	0.485212	0.418	0.485212	0.941	0.771	1
ENSG00000174021	GNG5	0.781	0.483385	0.562	0.483385	0.991	0.931	1
ENSG00000198355	PIM3	0.717	0.480451	0.434	0.480451	0.921	0.643	1
ENSG00000139597	N4BP2L1	0.745	0.479985	0.49	0.479985	0.73	0.296	1
ENSG00000231925	TAPBP	0.746	0.479491	0.492	0.479491	0.921	0.682	1
ENSG00000181788	SIAH2	0.719	0.474852	0.438	0.474852	0.622	0.225	1
ENSG00000163644	PPM1K	0.72	0.474633	0.44	0.474633	0.771	0.43	1
ENSG00000177556	ATOX1	0.751	0.467571	0.502	0.467571	0.994	0.942	1
ENSG00000109320	NFKB1	0.72	0.467169	0.44	0.467169	0.68	0.298	1
ENSG00000114013	CD86	0.708	0.46344	0.416	0.46344	0.836	0.553	1
ENSG00000091317	CMTM6	0.725	0.462326	0.45	0.462326	0.93	0.708	1
ENSG00000136286	MYO1G	0.717	0.457264	0.434	0.457264	0.833	0.529	1
ENSG00000146112	PPP1R18	0.726	0.453543	0.452	0.453543	0.877	0.587	1
ENSG00000136003	ISCU	0.708	0.447157	0.416	0.447157	0.871	0.618	1
ENSG00000115165	CYTIP	0.715	0.443249	0.43	0.443249	0.792	0.46	1
ENSG00000168685	IL7R	0.716	0.435375	0.432	0.435375	0.968	0.583	1
ENSG00000056558	TRAF1	0.702	0.434499	0.404	0.434499	0.589	0.221	1
ENSG00000121594	CD80	0.708	0.429492	0.416	0.429492	0.727	0.377	1
ENSG00000101439	CST3	0.75	0.429256	0.5	0.429256	0.997	0.962	1
ENSG00000034713	GABARAPL2	0.714	0.428931	0.428	0.428931	0.93	0.738	1
ENSG00000168394	TAP1	0.703	0.42867	0.406	0.42867	0.877	0.628	1
ENSG00000114744	COMMD2	0.72	0.425617	0.44	0.425617	0.713	0.337	1
ENSG00000131378	RFTN1	0.713	0.423492	0.426	0.423492	0.692	0.329	1
ENSG00000025772	TOMM34	0.715	0.423295	0.43	0.423295	0.66	0.285	1
ENSG00000180758	GPR157	0.708	0.420395	0.416	0.420395	0.504	0.099	1
ENSG00000168884	TNIP2	0.71	0.415612	0.42	0.415612	0.78	0.465	1
ENSG00000205542	TMSB4X	0.774	0.410857	0.548	0.410857	1	1	1
ENSG00000135148	TRAFD1	0.707	0.409931	0.414	0.409931	0.674	0.315	1
ENSG00000172292	CERS6	0.719	0.409388	0.438	0.409388	0.689	0.314	1
ENSG00000204287	HLA-DRA	0.708	0.401357	0.416	0.401357	1	0.971	1
ENSG00000234745	HLA-B	0.723	0.391462	0.446	0.391462	1	0.975	1
ENSG00000204525	HLA-C	0.72	0.388775	0.44	0.388775	0.994	0.959	1
ENSG00000100911	PSME2	0.713	0.384975	0.426	0.384975	0.997	0.909	1
ENSG00000132463	GRSF1	0.701	0.381291	0.402	0.381291	0.859	0.568	1
ENSG00000099860	GADD45B	0.732	0.380659	0.464	0.380659	0.874	0.518	1
ENSG00000113732	ATP6V0E1	0.738	0.37771	0.476	0.37771	0.997	0.944	1
ENSG00000179344	HLA-DQB1	0.709	0.343333	0.418	0.343333	0.968	0.762	1
ENSG00000223865	HLA-DPB1	0.719	0.315411	0.438	0.315411	0.991	0.912	1
ENSG00000149806	FAU	0.29	-0.307411	0.42	-0.307411	1	1	1
ENSG00000221983	UBA52	0.295	-0.352105	0.41	-0.352105	0.994	1	1
ENSG00000133112	TPT1	0.293	-0.368239	0.414	-0.368239	0.991	0.999	1
ENSG00000123349	PFDN5	0.293	-0.369956	0.414	-0.369956	0.988	0.982	1
ENSG00000105372	RPS19	0.293	-0.396601	0.414	-0.396601	1	1	1
ENSG00000168028	RPSA	0.297	-0.419936	0.406	-0.419936	0.985	0.996	1
ENSG00000229117	RPL41	0.248	-0.421027	0.504	-0.421027	1	1	1
ENSG00000137818	RPLP1	0.298	-0.423406	0.404	-0.423406	1	1	1
ENSG00000142676	RPL11	0.28	-0.427394	0.44	-0.427394	1	1	1
ENSG00000115268	RPS15	0.26	-0.436017	0.48	-0.436017	1	1	1
ENSG00000136942	RPL35	0.262	-0.438129	0.476	-0.438129	1	1	1
ENSG00000145741	BTF3	0.293	-0.441133	0.414	-0.441133	0.968	0.975	1
ENSG00000089009	RPL6	0.297	-0.441734	0.406	-0.441734	0.991	0.996	1
ENSG00000161016	RPL8	0.279	-0.445605	0.442	-0.445605	1	1	1
ENSG00000063177	RPL18	0.256	-0.446015	0.488	-0.446015	0.997	1	1
ENSG00000100316	RPL3	0.294	-0.45545	0.412	-0.45545	0.997	0.998	1
ENSG00000108298	RPL19	0.231	-0.456717	0.538	-0.456717	0.997	1	1
ENSG00000105640	RPL18A	0.281	-0.460568	0.438	-0.460568	1	1	1
ENSG00000156482	RPL30	0.271	-0.465131	0.458	-0.465131	0.997	0.998	1
ENSG00000148303	RPL7A	0.279	-0.470767	0.442	-0.470767	0.985	0.999	1
ENSG00000105193	RPS16	0.248	-0.476516	0.504	-0.476516	0.997	0.999	1
ENSG00000142541	RPL13A	0.282	-0.478067	0.436	-0.478067	1	1	1
ENSG00000196531	NACA	0.272	-0.478159	0.456	-0.478159	0.985	0.987	1
ENSG00000163682	RPL9	0.274	-0.48715	0.452	-0.48715	0.991	0.999	1
ENSG00000172809	RPL38	0.258	-0.489254	0.484	-0.489254	0.974	0.989	1
ENSG00000164587	RPS14	0.267	-0.489539	0.466	-0.489539	1	1	1
ENSG00000114391	RPL24	0.261	-0.496237	0.478	-0.496237	0.988	0.994	1
ENSG00000173660	UQCRH	0.26	-0.496898	0.48	-0.496898	0.933	0.967	1
ENSG00000118181	RPS25	0.292	-0.500057	0.416	-0.500057	0.985	1	1
ENSG00000089157	RPLP0	0.264	-0.510937	0.472	-0.510937	0.994	0.997	1
ENSG00000145592	RPL37	0.27	-0.515363	0.46	-0.515363	0.994	0.999	1
ENSG00000142534	RPS11	0.245	-0.520683	0.51	-0.520683	0.991	0.998	1
ENSG00000115541	HSPE1	0.295	-0.522197	0.41	-0.522197	0.845	0.882	1
ENSG00000008988	RPS20	0.22	-0.522682	0.56	-0.522682	0.997	1	1
ENSG00000131469	RPL27	0.235	-0.530256	0.53	-0.530256	0.985	0.997	1
ENSG00000170889	RPS9	0.235	-0.533657	0.53	-0.533657	0.991	0.999	1
ENSG00000167526	RPL13	0.248	-0.537604	0.504	-0.537604	0.997	1	1
ENSG00000166441	RPL27A	0.248	-0.539298	0.504	-0.539298	1	1	1
ENSG00000188846	RPL14	0.282	-0.54866	0.436	-0.54866	0.994	0.998	1
ENSG00000110700	RPS13	0.24	-0.551968	0.52	-0.551968	0.997	0.999	1
ENSG00000149273	RPS3	0.276	-0.568835	0.448	-0.568835	0.997	1	1
ENSG00000198034	RPS4X	0.267	-0.57042	0.466	-0.57042	0.997	1	1
ENSG00000116251	RPL22	0.263	-0.575706	0.474	-0.575706	0.985	0.994	1
ENSG00000177600	RPLP2	0.228	-0.57819	0.544	-0.57819	0.997	1	1
ENSG00000197756	RPL37A	0.225	-0.591911	0.55	-0.591911	0.991	0.999	1
ENSG00000122406	RPL5	0.298	-0.598586	0.404	-0.598586	0.982	0.98	1
ENSG00000083845	RPS5	0.262	-0.598953	0.476	-0.598953	0.979	0.993	1
ENSG00000162244	RPL29	0.213	-0.604579	0.574	-0.604579	0.997	0.997	1
ENSG00000231500	RPS18	0.25	-0.62153	0.5	-0.62153	1	1	1
ENSG00000137154	RPS6	0.232	-0.624069	0.536	-0.624069	1	0.998	1
ENSG00000198242	RPL23A	0.237	-0.624145	0.526	-0.624145	0.991	0.996	1
ENSG00000144713	RPL32	0.234	-0.634607	0.532	-0.634607	0.994	0.999	1
ENSG00000112306	RPS12	0.253	-0.646455	0.494	-0.646455	0.991	0.999	1
ENSG00000171858	RPS21	0.267	-0.653033	0.466	-0.653033	0.915	0.958	1
ENSG00000134419	RPS15A	0.232	-0.671948	0.536	-0.671948	0.994	1	1
ENSG00000198918	RPL39	0.263	-0.676389	0.474	-0.676389	0.994	0.999	1
ENSG00000147604	RPL7	0.24	-0.685586	0.52	-0.685586	1	1	1
ENSG00000071082	RPL31	0.258	-0.685761	0.484	-0.685761	0.985	0.996	1
ENSG00000162511	LAPTM5	0.279	-0.691075	0.442	-0.691075	0.545	0.772	1
ENSG00000186468	RPS23	0.233	-0.693939	0.534	-0.693939	0.994	1	1
ENSG00000187514	PTMA	0.249	-0.698842	0.502	-0.698842	0.997	0.996	1
ENSG00000114942	EEF1B2	0.265	-0.701697	0.47	-0.701697	0.856	0.924	1
ENSG00000142937	RPS8	0.251	-0.703538	0.498	-0.703538	0.994	1	1
ENSG00000138326	RPS24	0.252	-0.705706	0.496	-0.705706	0.988	0.999	1
ENSG00000109475	RPL34	0.258	-0.737473	0.484	-0.737473	1	0.999	1
ENSG00000145425	RPS3A	0.248	-0.756277	0.504	-0.756277	0.982	0.997	1
ENSG00000161970	RPL26	0.245	-0.771851	0.51	-0.771851	0.994	0.999	1
ENSG00000135821	GLUL	0.293	-0.836677	0.414	-0.836677	0.484	0.739	1
ENSG00000189403	HMGB1	0.252	-0.959114	0.496	-0.959114	0.889	0.931	1
ENSG00000204472	AIF1	0.267	-1.00279	0.466	-1.00279	0.537	0.768	1
ENSG00000169442	CD52	0.797	2.08152	0.594	2.08152	0.773	0.508	2
ENSG00000121552	CSTA	0.769	1.67669	0.538	1.67669	0.802	0.6	2
ENSG00000160307	S100B	0.885	1.65004	0.77	1.65004	0.965	0.667	2
ENSG00000179639	FCER1A	0.728	1.64901	0.456	1.64901	0.483	0.045	2
ENSG00000223865	HLA-DPB1	0.951	1.56781	0.902	1.56781	1	0.92	2
ENSG00000101439	CST3	0.792	1.38331	0.584	1.38331	0.988	0.967	2
ENSG00000106211	HSPB1	0.784	1.36722	0.568	1.36722	0.878	0.828	2
ENSG00000197747	S100A10	0.851	1.25812	0.702	1.25812	0.983	0.855	2
ENSG00000179344	HLA-DQB1	0.826	1.2252	0.652	1.2252	0.942	0.787	2
ENSG00000100097	LGALS1	0.868	1.11874	0.736	1.11874	1	0.974	2
ENSG00000196735	HLA-DQA1	0.822	1.09013	0.644	1.09013	0.936	0.779	2
ENSG00000161970	RPL26	0.916	0.992322	0.832	0.992322	1	0.998	2
ENSG00000204287	HLA-DRA	0.843	0.970074	0.686	0.970074	1	0.974	2
ENSG00000122026	RPL21	0.933	0.9608	0.866	0.9608	1	1	2
ENSG00000182899	RPL35A	0.903	0.934818	0.806	0.934818	1	0.999	2
ENSG00000204482	LST1	0.724	0.920795	0.448	0.920795	0.866	0.837	2
ENSG00000231389	HLA-DPA1	0.795	0.908518	0.59	0.908518	0.983	0.88	2
ENSG00000109475	RPL34	0.898	0.87402	0.796	0.87402	1	0.999	2
ENSG00000198502	HLA-DRB5	0.735	0.86083	0.47	0.86083	0.953	0.889	2
ENSG00000071082	RPL31	0.892	0.860017	0.784	0.860017	1	0.994	2
ENSG00000142937	RPS8	0.88	0.844827	0.76	0.844827	1	0.999	2
ENSG00000156467	UQCRB	0.866	0.833437	0.732	0.833437	0.977	0.964	2
ENSG00000237541	HLA-DQA2	0.717	0.826221	0.434	0.826221	0.669	0.448	2
ENSG00000161016	RPL8	0.886	0.806131	0.772	0.806131	1	1	2
ENSG00000122406	RPL5	0.836	0.747505	0.672	0.747505	1	0.978	2
ENSG00000145425	RPS3A	0.871	0.739849	0.742	0.739849	1	0.994	2
ENSG00000089009	RPL6	0.865	0.733501	0.73	0.733501	1	0.994	2
ENSG00000177954	RPS27	0.879	0.72307	0.758	0.72307	1	0.999	2
ENSG00000104408	EIF3E	0.794	0.706165	0.588	0.706165	0.953	0.902	2
ENSG00000177410	ZFAS1	0.752	0.704775	0.504	0.704775	0.849	0.79	2
ENSG00000147403	RPL10	0.856	0.695105	0.712	0.695105	1	1	2
ENSG00000138326	RPS24	0.839	0.688075	0.678	0.688075	1	0.997	2
ENSG00000118181	RPS25	0.822	0.67983	0.644	0.67983	1	0.997	2
ENSG00000116251	RPL22	0.848	0.676901	0.696	0.676901	0.994	0.992	2
ENSG00000173812	EIF1	0.724	0.665709	0.448	0.665709	0.977	0.997	2
ENSG00000133112	TPT1	0.876	0.657875	0.752	0.657875	1	0.997	2
ENSG00000019582	CD74	0.746	0.656292	0.492	0.656292	1	0.995	2
ENSG00000110700	RPS13	0.867	0.654055	0.734	0.654055	1	0.999	2
ENSG00000156482	RPL30	0.865	0.65262	0.73	0.65262	1	0.997	2
ENSG00000186468	RPS23	0.853	0.6451	0.706	0.6451	1	0.999	2
ENSG00000137154	RPS6	0.854	0.635984	0.708	0.635984	1	0.998	2
ENSG00000198242	RPL23A	0.833	0.609287	0.666	0.609287	1	0.995	2
ENSG00000198918	RPL39	0.829	0.602854	0.658	0.602854	1	0.998	2
ENSG00000125691	RPL23	0.821	0.599546	0.642	0.599546	1	0.99	2
ENSG00000127184	COX7C	0.813	0.592826	0.626	0.592826	1	0.99	2
ENSG00000174748	RPL15	0.883	0.58599	0.766	0.58599	1	0.999	2
ENSG00000229117	RPL41	0.878	0.576193	0.756	0.576193	1	1	2
ENSG00000163682	RPL9	0.841	0.576068	0.682	0.576068	1	0.997	2
ENSG00000134419	RPS15A	0.829	0.566934	0.658	0.566934	1	0.999	2
ENSG00000147604	RPL7	0.822	0.565694	0.644	0.565694	1	1	2
ENSG00000188846	RPL14	0.825	0.563224	0.65	0.563224	1	0.997	2
ENSG00000166441	RPL27A	0.788	0.559633	0.576	0.559633	1	1	2
ENSG00000114391	RPL24	0.812	0.555409	0.624	0.555409	1	0.992	2
ENSG00000145592	RPL37	0.834	0.55427	0.668	0.55427	1	0.998	2
ENSG00000196683	TOMM7	0.753	0.543413	0.506	0.543413	0.919	0.923	2
ENSG00000172809	RPL38	0.798	0.537776	0.596	0.537776	0.994	0.985	2
ENSG00000143947	RPS27A	0.768	0.536716	0.536	0.536716	1	1	2
ENSG00000142541	RPL13A	0.795	0.529273	0.59	0.529273	1	1	2
ENSG00000171863	RPS7	0.793	0.528184	0.586	0.528184	1	0.999	2
ENSG00000131469	RPL27	0.781	0.524518	0.562	0.524518	1	0.994	2
ENSG00000171530	TBCA	0.712	0.519847	0.424	0.519847	0.907	0.936	2
ENSG00000228474	OST4	0.713	0.519839	0.426	0.519839	0.936	0.923	2
ENSG00000124172	ATP5E	0.837	0.513856	0.674	0.513856	1	0.999	2
ENSG00000198034	RPS4X	0.783	0.508456	0.566	0.508456	1	0.999	2
ENSG00000137818	RPLP1	0.828	0.505016	0.656	0.505016	1	1	2
ENSG00000149806	FAU	0.83	0.504018	0.66	0.504018	1	1	2
ENSG00000221983	UBA52	0.822	0.501163	0.644	0.501163	1	0.999	2
ENSG00000008988	RPS20	0.806	0.498982	0.612	0.498982	1	0.999	2
ENSG00000142534	RPS11	0.778	0.470679	0.556	0.470679	1	0.996	2
ENSG00000196531	NACA	0.748	0.445134	0.496	0.445134	0.994	0.986	2
ENSG00000233927	RPS28	0.798	0.426289	0.596	0.426289	1	0.999	2
ENSG00000164587	RPS14	0.771	0.425593	0.542	0.425593	1	1	2
ENSG00000171858	RPS21	0.718	0.425468	0.436	0.425468	0.953	0.949	2
ENSG00000105193	RPS16	0.77	0.414885	0.54	0.414885	1	0.999	2
ENSG00000115268	RPS15	0.801	0.409933	0.602	0.409933	1	1	2
ENSG00000174444	RPL4	0.734	0.409645	0.468	0.409645	1	0.985	2
ENSG00000145741	BTF3	0.724	0.403918	0.448	0.403918	0.977	0.974	2
ENSG00000142676	RPL11	0.746	0.403113	0.492	0.403113	1	1	2
ENSG00000197958	RPL12	0.738	0.389201	0.476	0.389201	1	1	2
ENSG00000213741	RPS29	0.742	0.386283	0.484	0.386283	1	0.997	2
ENSG00000144713	RPL32	0.774	0.385991	0.548	0.385991	1	0.998	2
ENSG00000130255	RPL36	0.744	0.349245	0.488	0.349245	1	0.999	2
ENSG00000197756	RPL37A	0.714	0.340333	0.428	0.340333	1	0.997	2
ENSG00000063177	RPL18	0.724	0.333662	0.448	0.333662	1	0.999	2
ENSG00000136942	RPL35	0.754	0.326931	0.508	0.326931	1	1	2
ENSG00000177600	RPLP2	0.72	0.325485	0.44	0.325485	1	0.999	2
ENSG00000108298	RPL19	0.737	0.314498	0.474	0.314498	1	0.999	2
ENSG00000166710	B2M	0.291	-0.313691	0.418	-0.313691	1	1	2
ENSG00000054118	THRAP3	0.296	-0.334825	0.408	-0.334825	0.238	0.714	2
ENSG00000172775	FAM192A	0.294	-0.337041	0.412	-0.337041	0.128	0.583	2
ENSG00000177971	IMP3	0.291	-0.338285	0.418	-0.338285	0.174	0.65	2
ENSG00000115307	AUP1	0.295	-0.338495	0.41	-0.338495	0.227	0.712	2
ENSG00000125877	ITPA	0.293	-0.341017	0.414	-0.341017	0.209	0.675	2
ENSG00000159069	FBXW5	0.292	-0.343968	0.416	-0.343968	0.157	0.627	2
ENSG00000179115	FARSA	0.3	-0.34505	0.4	-0.34505	0.047	0.464	2
ENSG00000197345	MRPL21	0.3	-0.347583	0.4	-0.347583	0.198	0.671	2
ENSG00000147526	TACC1	0.298	-0.347994	0.404	-0.347994	0.105	0.54	2
ENSG00000116350	SRSF4	0.297	-0.349709	0.406	-0.349709	0.087	0.518	2
ENSG00000109180	OCIAD1	0.288	-0.35125	0.424	-0.35125	0.157	0.633	2
ENSG00000139218	SCAF11	0.287	-0.351683	0.426	-0.351683	0.18	0.661	2
ENSG00000113312	TTC1	0.295	-0.352493	0.41	-0.352493	0.169	0.63	2
ENSG00000183978	COA3	0.295	-0.353686	0.41	-0.353686	0.116	0.568	2
ENSG00000165609	NUDT5	0.29	-0.355778	0.42	-0.355778	0.192	0.673	2
ENSG00000244754	N4BP2L2	0.294	-0.356522	0.412	-0.356522	0.198	0.656	2
ENSG00000069329	VPS35	0.295	-0.356579	0.41	-0.356579	0.198	0.667	2
ENSG00000088986	DYNLL1	0.299	-0.356638	0.402	-0.356638	0.767	0.963	2
ENSG00000160310	PRMT2	0.294	-0.36028	0.412	-0.36028	0.198	0.673	2
ENSG00000134851	TMEM165	0.294	-0.363062	0.412	-0.363062	0.169	0.635	2
ENSG00000178927	C17orf62	0.287	-0.364397	0.426	-0.364397	0.076	0.533	2
ENSG00000108344	PSMD3	0.298	-0.367137	0.404	-0.367137	0.099	0.532	2
ENSG00000196924	FLNA	0.291	-0.371578	0.418	-0.371578	0.145	0.615	2
ENSG00000172270	BSG	0.297	-0.373732	0.406	-0.373732	0.366	0.823	2
ENSG00000131368	MRPS25	0.298	-0.373953	0.404	-0.373953	0.07	0.495	2
ENSG00000103642	LACTB	0.287	-0.374413	0.426	-0.374413	0.163	0.641	2
ENSG00000137547	MRPL15	0.291	-0.376957	0.418	-0.376957	0.099	0.543	2
ENSG00000146540	C7orf50	0.292	-0.377198	0.416	-0.377198	0.134	0.59	2
ENSG00000196504	PRPF40A	0.29	-0.377336	0.42	-0.377336	0.238	0.723	2
ENSG00000169223	LMAN2	0.295	-0.377557	0.41	-0.377557	0.308	0.783	2
ENSG00000140497	SCAMP2	0.297	-0.37987	0.406	-0.37987	0.14	0.577	2
ENSG00000205220	PSMB10	0.274	-0.380189	0.452	-0.380189	0.081	0.568	2
ENSG00000100836	PABPN1	0.291	-0.380362	0.418	-0.380362	0.081	0.525	2
ENSG00000109919	MTCH2	0.293	-0.380444	0.414	-0.380444	0.25	0.732	2
ENSG00000115234	SNX17	0.283	-0.382591	0.434	-0.382591	0.18	0.668	2
ENSG00000143183	TMCO1	0.298	-0.385657	0.404	-0.385657	0.238	0.7	2
ENSG00000139679	LPAR6	0.3	-0.385796	0.4	-0.385796	0.157	0.595	2
ENSG00000089053	ANAPC5	0.291	-0.387109	0.418	-0.387109	0.128	0.581	2
ENSG00000257727	CNPY2	0.292	-0.388075	0.416	-0.388075	0.105	0.548	2
ENSG00000196843	ARID5A	0.297	-0.388446	0.406	-0.388446	0.099	0.533	2
ENSG00000063241	ISOC2	0.299	-0.389447	0.402	-0.389447	0.122	0.558	2
ENSG00000130706	ADRM1	0.296	-0.390147	0.408	-0.390147	0.378	0.828	2
ENSG00000007520	TSR3	0.286	-0.390952	0.428	-0.390952	0.035	0.477	2
ENSG00000171148	TADA3	0.279	-0.391496	0.442	-0.391496	0.11	0.591	2
ENSG00000123609	NMI	0.295	-0.392006	0.41	-0.392006	0.198	0.671	2
ENSG00000167272	POP5	0.281	-0.392102	0.438	-0.392102	0.076	0.541	2
ENSG00000156256	USP16	0.287	-0.392241	0.426	-0.392241	0.14	0.604	2
ENSG00000004142	POLDIP2	0.29	-0.392929	0.42	-0.392929	0.064	0.502	2
ENSG00000125826	RBCK1	0.287	-0.393307	0.426	-0.393307	0.174	0.648	2
ENSG00000118705	RPN2	0.296	-0.393731	0.408	-0.393731	0.14	0.586	2
ENSG00000071127	WDR1	0.299	-0.393834	0.402	-0.393834	0.326	0.781	2
ENSG00000171135	JAGN1	0.287	-0.395148	0.426	-0.395148	0.047	0.487	2
ENSG00000151465	CDC123	0.279	-0.395191	0.442	-0.395191	0.145	0.637	2
ENSG00000175482	POLD4	0.295	-0.395556	0.41	-0.395556	0.18	0.64	2
ENSG00000101182	PSMA7	0.292	-0.395818	0.416	-0.395818	0.756	0.976	2
ENSG00000143106	PSMA5	0.289	-0.396098	0.422	-0.396098	0.233	0.716	2
ENSG00000116209	TMEM59	0.299	-0.398316	0.402	-0.398316	0.302	0.758	2
ENSG00000145354	CISD2	0.279	-0.399857	0.442	-0.399857	0.215	0.716	2
ENSG00000022277	RTFDC1	0.289	-0.401254	0.422	-0.401254	0.244	0.72	2
ENSG00000241685	ARPC1A	0.285	-0.403266	0.43	-0.403266	0.047	0.485	2
ENSG00000135070	ISCA1	0.295	-0.40349	0.41	-0.40349	0.081	0.514	2
ENSG00000119632	IFI27L2	0.29	-0.405196	0.42	-0.405196	0.081	0.528	2
ENSG00000105393	BABAM1	0.276	-0.405345	0.448	-0.405345	0.134	0.634	2
ENSG00000165916	PSMC3	0.3	-0.406828	0.4	-0.406828	0.302	0.75	2
ENSG00000198171	DDRGK1	0.284	-0.407486	0.432	-0.407486	0.128	0.595	2
ENSG00000196230	TUBB	0.298	-0.408178	0.404	-0.408178	0.663	0.939	2
ENSG00000204574	ABCF1	0.28	-0.408623	0.44	-0.408623	0.14	0.616	2
ENSG00000129084	PSMA1	0.29	-0.409033	0.42	-0.409033	0.523	0.905	2
ENSG00000075142	SRI	0.297	-0.4097	0.406	-0.4097	0.273	0.742	2
ENSG00000130332	LSM7	0.3	-0.410482	0.4	-0.410482	0.343	0.786	2
ENSG00000139180	NDUFA9	0.266	-0.410774	0.468	-0.410774	0.128	0.638	2
ENSG00000138668	HNRNPD	0.295	-0.411279	0.41	-0.411279	0.192	0.656	2
ENSG00000140105	WARS	0.295	-0.411969	0.41	-0.411969	0.105	0.543	2
ENSG00000112308	C6orf62	0.278	-0.41216	0.444	-0.41216	0.122	0.603	2
ENSG00000132963	POMP	0.271	-0.412867	0.458	-0.412867	0.802	0.979	2
ENSG00000116663	FBXO6	0.271	-0.412975	0.458	-0.412975	0.128	0.632	2
ENSG00000182500	ORAI1	0.295	-0.413036	0.41	-0.413036	0.052	0.472	2
ENSG00000005075	POLR2J	0.295	-0.413118	0.41	-0.413118	0.355	0.815	2
ENSG00000165732	DDX21	0.298	-0.41333	0.404	-0.41333	0.209	0.673	2
ENSG00000101294	HM13	0.3	-0.415093	0.4	-0.415093	0.064	0.478	2
ENSG00000005810	MYCBP2	0.291	-0.415214	0.418	-0.415214	0.017	0.439	2
ENSG00000149923	PPP4C	0.288	-0.415918	0.424	-0.415918	0.279	0.752	2
ENSG00000086065	CHMP5	0.296	-0.416876	0.408	-0.416876	0.36	0.83	2
ENSG00000173171	MTX1	0.279	-0.417026	0.442	-0.417026	0.052	0.507	2
ENSG00000164167	LSM6	0.287	-0.417735	0.426	-0.417735	0.174	0.649	2
ENSG00000112419	PHACTR2	0.289	-0.418178	0.422	-0.418178	0.076	0.516	2
ENSG00000157916	RER1	0.279	-0.418484	0.442	-0.418484	0.203	0.705	2
ENSG00000145494	NDUFS6	0.285	-0.419154	0.43	-0.419154	0.39	0.869	2
ENSG00000162704	ARPC5	0.299	-0.420275	0.402	-0.420275	0.762	0.941	2
ENSG00000198818	SFT2D1	0.283	-0.42052	0.434	-0.42052	0.25	0.742	2
ENSG00000108424	KPNB1	0.275	-0.421999	0.45	-0.421999	0.128	0.611	2
ENSG00000122705	CLTA	0.288	-0.422334	0.424	-0.422334	0.541	0.914	2
ENSG00000181924	COA4	0.278	-0.422651	0.444	-0.422651	0.134	0.613	2
ENSG00000092201	SUPT16H	0.286	-0.423078	0.428	-0.423078	0.035	0.473	2
ENSG00000103507	BCKDK	0.271	-0.423204	0.458	-0.423204	0.058	0.536	2
ENSG00000166913	YWHAB	0.284	-0.424135	0.432	-0.424135	0.5	0.913	2
ENSG00000180304	OAZ2	0.288	-0.424608	0.424	-0.424608	0.174	0.635	2
ENSG00000169429	IL8	0.262	-0.424879	0.476	-0.424879	0.459	0.837	2
ENSG00000054116	TRAPPC3	0.28	-0.425729	0.44	-0.425729	0.203	0.686	2
ENSG00000167085	PHB	0.293	-0.428112	0.414	-0.428112	0.308	0.769	2
ENSG00000166136	NDUFB8	0.284	-0.428223	0.432	-0.428223	0.477	0.903	2
ENSG00000065000	AP3D1	0.275	-0.428469	0.45	-0.428469	0.081	0.558	2
ENSG00000147649	MTDH	0.294	-0.429127	0.412	-0.429127	0.477	0.891	2
ENSG00000103035	PSMD7	0.295	-0.430773	0.41	-0.430773	0.349	0.808	2
ENSG00000150753	CCT5	0.285	-0.43291	0.43	-0.43291	0.157	0.626	2
ENSG00000099800	TIMM13	0.3	-0.432996	0.4	-0.432996	0.372	0.802	2
ENSG00000137776	SLTM	0.271	-0.433759	0.458	-0.433759	0.174	0.668	2
ENSG00000189067	LITAF	0.292	-0.434513	0.416	-0.434513	0.395	0.817	2
ENSG00000104660	LEPROTL1	0.289	-0.435463	0.422	-0.435463	0.105	0.54	2
ENSG00000254087	LYN	0.269	-0.435644	0.462	-0.435644	0.093	0.583	2
ENSG00000168264	IRF2BP2	0.29	-0.435719	0.42	-0.435719	0.093	0.534	2
ENSG00000159128	IFNGR2	0.295	-0.435917	0.41	-0.435917	0.198	0.645	2
ENSG00000161057	PSMC2	0.273	-0.435986	0.454	-0.435986	0.122	0.61	2
ENSG00000153187	HNRNPU	0.283	-0.436188	0.434	-0.436188	0.233	0.734	2
ENSG00000180964	TCEAL8	0.276	-0.436377	0.448	-0.436377	0.093	0.561	2
ENSG00000126777	KTN1	0.285	-0.436388	0.43	-0.436388	0.238	0.721	2
ENSG00000103966	EHD4	0.292	-0.436661	0.416	-0.436661	0.058	0.486	2
ENSG00000189159	HN1	0.288	-0.436924	0.424	-0.436924	0.465	0.866	2
ENSG00000147416	ATP6V1B2	0.286	-0.438706	0.428	-0.438706	0.233	0.695	2
ENSG00000139644	TMBIM6	0.298	-0.439775	0.404	-0.439775	0.57	0.931	2
ENSG00000130489	SCO2	0.281	-0.440667	0.438	-0.440667	0.128	0.593	2
ENSG00000213625	LEPROT	0.271	-0.441953	0.458	-0.441953	0.087	0.567	2
ENSG00000172500	FIBP	0.279	-0.442627	0.442	-0.442627	0.262	0.761	2
ENSG00000104763	ASAH1	0.293	-0.443363	0.414	-0.443363	0.151	0.6	2
ENSG00000041357	PSMA4	0.291	-0.443891	0.418	-0.443891	0.657	0.96	2
ENSG00000183828	NUDT14	0.278	-0.444304	0.444	-0.444304	0.064	0.527	2
ENSG00000118640	VAMP8	0.278	-0.444885	0.444	-0.444885	0.75	0.958	2
ENSG00000132424	PNISR	0.291	-0.445014	0.418	-0.445014	0.291	0.75	2
ENSG00000165280	VCP	0.282	-0.446363	0.436	-0.446363	0.18	0.657	2
ENSG00000103876	FAH	0.279	-0.447238	0.442	-0.447238	0.041	0.495	2
ENSG00000178127	NDUFV2	0.275	-0.447285	0.45	-0.447285	0.43	0.881	2
ENSG00000133313	CNDP2	0.272	-0.448275	0.456	-0.448275	0.035	0.501	2
ENSG00000048740	CELF2	0.271	-0.448563	0.458	-0.448563	0.134	0.632	2
ENSG00000149781	FERMT3	0.278	-0.449222	0.444	-0.449222	0.169	0.65	2
ENSG00000124299	PEPD	0.281	-0.449315	0.438	-0.449315	0.023	0.467	2
ENSG00000170638	TRABD	0.272	-0.449927	0.456	-0.449927	0.116	0.607	2
ENSG00000135114	OASL	0.281	-0.450167	0.438	-0.450167	0.058	0.517	2
ENSG00000160410	SHKBP1	0.274	-0.450246	0.452	-0.450246	0.14	0.627	2
ENSG00000197622	CDC42SE1	0.291	-0.45113	0.418	-0.45113	0.093	0.537	2
ENSG00000110719	TCIRG1	0.288	-0.452507	0.424	-0.452507	0.029	0.463	2
ENSG00000142684	ZNF593	0.271	-0.453872	0.458	-0.453872	0.128	0.622	2
ENSG00000106028	SSBP1	0.275	-0.45423	0.45	-0.45423	0.39	0.875	2
ENSG00000108561	C1QBP	0.298	-0.454692	0.404	-0.454692	0.419	0.832	2
ENSG00000172590	MRPL52	0.273	-0.454788	0.454	-0.454788	0.302	0.797	2
ENSG00000105619	TFPT	0.287	-0.455364	0.426	-0.455364	0.233	0.695	2
ENSG00000142657	PGD	0.283	-0.456075	0.434	-0.456075	0.273	0.75	2
ENSG00000134287	ARF3	0.268	-0.45616	0.464	-0.45616	0.128	0.63	2
ENSG00000115286	NDUFS7	0.279	-0.456365	0.442	-0.456365	0.297	0.797	2
ENSG00000101608	MYL12A	0.29	-0.457847	0.42	-0.457847	0.837	0.972	2
ENSG00000163644	PPM1K	0.284	-0.459297	0.432	-0.459297	0.087	0.543	2
ENSG00000095380	NANS	0.273	-0.459792	0.454	-0.459792	0.122	0.608	2
ENSG00000169756	LIMS1	0.284	-0.461818	0.432	-0.461818	0.093	0.55	2
ENSG00000160211	G6PD	0.276	-0.463466	0.448	-0.463466	0.076	0.546	2
ENSG00000137076	TLN1	0.274	-0.467437	0.452	-0.467437	0.169	0.66	2
ENSG00000198899	MT-ATP6	0.29	-0.467649	0.42	-0.467649	0.779	0.964	2
ENSG00000100418	DESI1	0.281	-0.467764	0.438	-0.467764	0.11	0.568	2
ENSG00000160256	FAM207A	0.258	-0.468824	0.484	-0.468824	0.105	0.621	2
ENSG00000198886	MT-ND4	0.289	-0.469582	0.422	-0.469582	0.843	0.985	2
ENSG00000148803	FUOM	0.277	-0.470134	0.446	-0.470134	0.128	0.596	2
ENSG00000125656	CLPP	0.267	-0.470207	0.466	-0.470207	0.122	0.622	2
ENSG00000100804	PSMB5	0.269	-0.472051	0.462	-0.472051	0.355	0.847	2
ENSG00000071553	ATP6AP1	0.281	-0.472458	0.438	-0.472458	0.18	0.656	2
ENSG00000111331	OAS3	0.26	-0.472502	0.48	-0.472502	0.128	0.646	2
ENSG00000100650	SRSF5	0.267	-0.473555	0.466	-0.473555	0.36	0.855	2
ENSG00000185896	LAMP1	0.295	-0.474375	0.41	-0.474375	0.169	0.606	2
ENSG00000213719	CLIC1	0.276	-0.474593	0.448	-0.474593	0.692	0.941	2
ENSG00000167461	RAB8A	0.266	-0.477034	0.468	-0.477034	0.233	0.74	2
ENSG00000158864	NDUFS2	0.258	-0.477317	0.484	-0.477317	0.151	0.674	2
ENSG00000108294	PSMB3	0.275	-0.477506	0.45	-0.477506	0.581	0.95	2
ENSG00000087191	PSMC5	0.275	-0.478948	0.45	-0.478948	0.256	0.77	2
ENSG00000159199	ATP5G1	0.271	-0.479612	0.458	-0.479612	0.297	0.802	2
ENSG00000113387	SUB1	0.278	-0.479618	0.444	-0.479618	0.948	0.994	2
ENSG00000197471	SPN	0.271	-0.480652	0.458	-0.480652	0.041	0.507	2
ENSG00000130748	TMEM160	0.273	-0.480977	0.454	-0.480977	0.279	0.781	2
ENSG00000138071	ACTR2	0.272	-0.482061	0.456	-0.482061	0.244	0.747	2
ENSG00000064601	CTSA	0.268	-0.482129	0.464	-0.482129	0.145	0.65	2
ENSG00000159228	CBR1	0.262	-0.483151	0.476	-0.483151	0.116	0.623	2
ENSG00000064490	RFXANK	0.257	-0.483462	0.486	-0.483462	0.064	0.574	2
ENSG00000177885	GRB2	0.287	-0.484364	0.426	-0.484364	0.36	0.809	2
ENSG00000154518	ATP5G3	0.277	-0.484827	0.446	-0.484827	0.634	0.945	2
ENSG00000136279	DBNL	0.268	-0.48599	0.464	-0.48599	0.174	0.691	2
ENSG00000100387	RBX1	0.254	-0.486978	0.492	-0.486978	0.599	0.974	2
ENSG00000113269	RNF130	0.273	-0.487019	0.454	-0.487019	0.116	0.599	2
ENSG00000240065	PSMB9	0.28	-0.487778	0.44	-0.487778	0.436	0.874	2
ENSG00000151131	C12orf45	0.296	-0.490989	0.408	-0.490989	0.122	0.554	2
ENSG00000101084	C20orf24	0.271	-0.493087	0.458	-0.493087	0.267	0.764	2
ENSG00000160194	NDUFV3	0.25	-0.494021	0.5	-0.494021	0.105	0.642	2
ENSG00000137752	CASP1	0.285	-0.494873	0.43	-0.494873	0.093	0.542	2
ENSG00000165233	C9orf89	0.28	-0.495189	0.44	-0.495189	0.151	0.623	2
ENSG00000185825	BCAP31	0.262	-0.496993	0.476	-0.496993	0.244	0.762	2
ENSG00000138385	SSB	0.277	-0.498402	0.446	-0.498402	0.413	0.847	2
ENSG00000149357	LAMTOR1	0.262	-0.500729	0.476	-0.500729	0.494	0.906	2
ENSG00000230055	CISD3	0.259	-0.501629	0.482	-0.501629	0.07	0.572	2
ENSG00000162434	JAK1	0.256	-0.502143	0.488	-0.502143	0.105	0.617	2
ENSG00000152229	PSTPIP2	0.288	-0.503165	0.424	-0.503165	0.041	0.475	2
ENSG00000124831	LRRFIP1	0.258	-0.503954	0.484	-0.503954	0.215	0.746	2
ENSG00000117523	PRRC2C	0.258	-0.504129	0.484	-0.504129	0.262	0.812	2
ENSG00000108671	PSMD11	0.249	-0.504696	0.502	-0.504696	0.105	0.628	2
ENSG00000170759	KIF5B	0.262	-0.506852	0.476	-0.506852	0.174	0.681	2
ENSG00000122566	HNRNPA2B1	0.281	-0.507505	0.438	-0.507505	0.488	0.894	2
ENSG00000189306	RRP7A	0.255	-0.508234	0.49	-0.508234	0.087	0.598	2
ENSG00000137309	HMGA1	0.295	-0.508906	0.41	-0.508906	0.401	0.835	2
ENSG00000078668	VDAC3	0.266	-0.509297	0.468	-0.509297	0.25	0.754	2
ENSG00000184990	SIVA1	0.256	-0.510756	0.488	-0.510756	0.18	0.707	2
ENSG00000159210	SNF8	0.243	-0.51167	0.514	-0.51167	0.174	0.738	2
ENSG00000105379	ETFB	0.259	-0.511707	0.482	-0.511707	0.169	0.683	2
ENSG00000106399	RPA3	0.284	-0.511867	0.432	-0.511867	0.116	0.569	2
ENSG00000172531	PPP1CA	0.254	-0.512159	0.492	-0.512159	0.366	0.865	2
ENSG00000117228	GBP1	0.293	-0.513094	0.414	-0.513094	0.058	0.479	2
ENSG00000178719	GRINA	0.292	-0.514124	0.416	-0.514124	0.331	0.766	2
ENSG00000155307	SAMSN1	0.272	-0.515576	0.456	-0.515576	0.308	0.788	2
ENSG00000231925	TAPBP	0.267	-0.517667	0.466	-0.517667	0.285	0.778	2
ENSG00000165283	STOML2	0.268	-0.519956	0.464	-0.519956	0.215	0.695	2
ENSG00000187840	EIF4EBP1	0.276	-0.525041	0.448	-0.525041	0.099	0.564	2
ENSG00000185475	TMEM179B	0.246	-0.527085	0.508	-0.527085	0.128	0.674	2
ENSG00000167978	SRRM2	0.248	-0.528108	0.504	-0.528108	0.221	0.776	2
ENSG00000149131	SERPING1	0.276	-0.528579	0.448	-0.528579	0.017	0.469	2
ENSG00000198736	MSRB1	0.263	-0.528774	0.474	-0.528774	0.076	0.568	2
ENSG00000131669	NINJ1	0.256	-0.528842	0.488	-0.528842	0.279	0.785	2
ENSG00000114353	GNAI2	0.258	-0.531394	0.484	-0.531394	0.238	0.764	2
ENSG00000180992	MRPL14	0.248	-0.53239	0.504	-0.53239	0.227	0.768	2
ENSG00000105404	RABAC1	0.271	-0.53243	0.458	-0.53243	0.343	0.81	2
ENSG00000117118	SDHB	0.245	-0.532486	0.51	-0.532486	0.105	0.639	2
ENSG00000130202	PVRL2	0.264	-0.532547	0.472	-0.532547	0.116	0.607	2
ENSG00000111237	VPS29	0.252	-0.533307	0.496	-0.533307	0.349	0.868	2
ENSG00000160710	ADAR	0.247	-0.533444	0.506	-0.533444	0.145	0.685	2
ENSG00000125844	RRBP1	0.25	-0.534207	0.5	-0.534207	0.099	0.624	2
ENSG00000130813	C19orf66	0.24	-0.534462	0.52	-0.534462	0.052	0.588	2
ENSG00000100365	NCF4	0.278	-0.535702	0.444	-0.535702	0.041	0.496	2
ENSG00000188820	FAM26F	0.277	-0.5366	0.446	-0.5366	0.105	0.574	2
ENSG00000081237	PTPRC	0.256	-0.537061	0.488	-0.537061	0.157	0.671	2
ENSG00000155957	TMBIM4	0.232	-0.538829	0.536	-0.538829	0.14	0.716	2
ENSG00000171222	SCAND1	0.259	-0.539139	0.482	-0.539139	0.297	0.809	2
ENSG00000124795	DEK	0.258	-0.541257	0.484	-0.541257	0.331	0.822	2
ENSG00000080822	CLDND1	0.28	-0.54216	0.44	-0.54216	0.221	0.673	2
ENSG00000117899	MESDC2	0.232	-0.543003	0.536	-0.543003	0.047	0.601	2
ENSG00000116649	SRM	0.28	-0.543359	0.44	-0.543359	0.128	0.583	2
ENSG00000137767	SQRDL	0.255	-0.543465	0.49	-0.543465	0.163	0.697	2
ENSG00000149483	TMEM138	0.278	-0.545538	0.444	-0.545538	0.093	0.55	2
ENSG00000105677	TMEM147	0.244	-0.545605	0.512	-0.545605	0.203	0.754	2
ENSG00000147065	MSN	0.236	-0.545606	0.528	-0.545606	0.116	0.674	2
ENSG00000143543	JTB	0.253	-0.545717	0.494	-0.545717	0.337	0.832	2
ENSG00000103266	STUB1	0.238	-0.546397	0.524	-0.546397	0.209	0.766	2
ENSG00000138646	HERC5	0.28	-0.547242	0.44	-0.547242	0.076	0.535	2
ENSG00000180353	HCLS1	0.239	-0.54754	0.522	-0.54754	0.128	0.685	2
ENSG00000168394	TAP1	0.269	-0.547645	0.462	-0.547645	0.244	0.725	2
ENSG00000204264	PSMB8	0.263	-0.550561	0.474	-0.550561	0.32	0.81	2
ENSG00000250479	CHCHD10	0.279	-0.553597	0.442	-0.553597	0.238	0.698	2
ENSG00000249915	PDCD6	0.247	-0.554069	0.506	-0.554069	0.244	0.785	2
ENSG00000099901	RANBP1	0.259	-0.554588	0.482	-0.554588	0.355	0.851	2
ENSG00000111786	SRSF9	0.26	-0.55468	0.48	-0.55468	0.297	0.779	2
ENSG00000166825	ANPEP	0.274	-0.554704	0.452	-0.554704	0.035	0.494	2
ENSG00000189060	H1F0	0.292	-0.555225	0.416	-0.555225	0.035	0.457	2
ENSG00000149925	ALDOA	0.238	-0.555822	0.524	-0.555822	0.872	0.982	2
ENSG00000010256	UQCRC1	0.243	-0.556736	0.514	-0.556736	0.14	0.686	2
ENSG00000119705	SLIRP	0.226	-0.557581	0.548	-0.557581	0.273	0.847	2
ENSG00000206560	ANKRD28	0.285	-0.557667	0.43	-0.557667	0.122	0.57	2
ENSG00000182054	IDH2	0.27	-0.559044	0.46	-0.559044	0.209	0.702	2
ENSG00000110057	UNC93B1	0.239	-0.560681	0.522	-0.560681	0.052	0.585	2
ENSG00000196776	CD47	0.238	-0.560734	0.524	-0.560734	0.151	0.703	2
ENSG00000160446	ZDHHC12	0.249	-0.560947	0.502	-0.560947	0.25	0.756	2
ENSG00000160201	U2AF1	0.246	-0.561807	0.508	-0.561807	0.297	0.837	2
ENSG00000137288	UQCC2	0.226	-0.562783	0.548	-0.562783	0.07	0.648	2
ENSG00000181817	LSM10	0.234	-0.571285	0.532	-0.571285	0.116	0.668	2
ENSG00000242485	MRPL20	0.24	-0.574171	0.52	-0.574171	0.308	0.853	2
ENSG00000153310	FAM49B	0.246	-0.574437	0.508	-0.574437	0.256	0.766	2
ENSG00000172922	RNASEH2C	0.245	-0.575635	0.51	-0.575635	0.174	0.731	2
ENSG00000169508	GPR183	0.282	-0.57749	0.436	-0.57749	0.39	0.807	2
ENSG00000161203	AP2M1	0.242	-0.580971	0.516	-0.580971	0.32	0.832	2
ENSG00000115267	IFIH1	0.255	-0.581679	0.49	-0.581679	0.041	0.533	2
ENSG00000216490	IFI30	0.269	-0.581962	0.462	-0.581962	0.14	0.615	2
ENSG00000023902	PLEKHO1	0.253	-0.583158	0.494	-0.583158	0.128	0.642	2
ENSG00000183486	MX2	0.253	-0.58484	0.494	-0.58484	0.052	0.557	2
ENSG00000003056	M6PR	0.246	-0.586076	0.508	-0.586076	0.209	0.73	2
ENSG00000090013	BLVRB	0.266	-0.588006	0.468	-0.588006	0.233	0.742	2
ENSG00000229807	XIST	0.236	-0.591083	0.528	-0.591083	0.198	0.747	2
ENSG00000136930	PSMB7	0.231	-0.59208	0.538	-0.59208	0.285	0.855	2
ENSG00000177105	RHOG	0.247	-0.59369	0.506	-0.59369	0.488	0.877	2
ENSG00000184897	H1FX	0.252	-0.594224	0.496	-0.594224	0.134	0.651	2
ENSG00000166598	HSP90B1	0.281	-0.595185	0.438	-0.595185	0.273	0.733	2
ENSG00000204592	HLA-E	0.248	-0.596497	0.504	-0.596497	0.459	0.881	2
ENSG00000175756	AURKAIP1	0.23	-0.599043	0.54	-0.599043	0.448	0.921	2
ENSG00000239672	NME1	0.265	-0.59968	0.47	-0.59968	0.157	0.647	2
ENSG00000104870	FCGRT	0.291	-0.600734	0.418	-0.600734	0.227	0.641	2
ENSG00000020633	RUNX3	0.274	-0.604928	0.452	-0.604928	0.093	0.561	2
ENSG00000185624	P4HB	0.242	-0.611934	0.516	-0.611934	0.267	0.807	2
ENSG00000108654	DDX5	0.234	-0.611973	0.532	-0.611973	0.459	0.92	2
ENSG00000179262	RAD23A	0.228	-0.612816	0.544	-0.612816	0.233	0.8	2
ENSG00000198604	BAZ1A	0.223	-0.614963	0.554	-0.614963	0.18	0.756	2
ENSG00000128524	ATP6V1F	0.263	-0.615328	0.474	-0.615328	0.727	0.959	2
ENSG00000135899	SP110	0.232	-0.615884	0.536	-0.615884	0.134	0.691	2
ENSG00000110917	MLEC	0.243	-0.616058	0.514	-0.616058	0.14	0.654	2
ENSG00000149932	TMEM219	0.238	-0.616204	0.524	-0.616204	0.337	0.848	2
ENSG00000151012	SLC7A11	0.284	-0.616396	0.432	-0.616396	0.081	0.518	2
ENSG00000163319	MRPS18C	0.227	-0.617765	0.546	-0.617765	0.134	0.7	2
ENSG00000173141	MRP63	0.234	-0.618305	0.532	-0.618305	0.267	0.81	2
ENSG00000198223	CSF2RA	0.284	-0.618918	0.432	-0.618918	0.209	0.655	2
ENSG00000117410	ATP6V0B	0.249	-0.626896	0.502	-0.626896	0.663	0.935	2
ENSG00000168961	LGALS9	0.229	-0.628575	0.542	-0.628575	0.314	0.835	2
ENSG00000089693	MLF2	0.231	-0.629427	0.538	-0.629427	0.221	0.773	2
ENSG00000110717	NDUFS8	0.216	-0.634048	0.568	-0.634048	0.267	0.843	2
ENSG00000185507	IRF7	0.249	-0.636461	0.502	-0.636461	0.238	0.745	2
ENSG00000134072	CAMK1	0.274	-0.638442	0.452	-0.638442	0.052	0.511	2
ENSG00000030582	GRN	0.282	-0.639159	0.436	-0.639159	0.61	0.891	2
ENSG00000131435	PDLIM4	0.298	-0.640982	0.404	-0.640982	0.006	0.411	2
ENSG00000137198	GMPR	0.255	-0.642998	0.49	-0.642998	0.052	0.554	2
ENSG00000173486	FKBP2	0.217	-0.643995	0.566	-0.643995	0.203	0.811	2
ENSG00000170515	PA2G4	0.239	-0.645664	0.522	-0.645664	0.233	0.773	2
ENSG00000108826	MRPL27	0.201	-0.648987	0.598	-0.648987	0.145	0.768	2
ENSG00000124357	NAGK	0.246	-0.651314	0.508	-0.651314	0.087	0.614	2
ENSG00000119917	IFIT3	0.193	-0.652292	0.614	-0.652292	0.174	0.809	2
ENSG00000026297	RNASET2	0.241	-0.655239	0.518	-0.655239	0.134	0.666	2
ENSG00000011422	PLAUR	0.292	-0.664743	0.416	-0.664743	0.14	0.559	2
ENSG00000169564	PCBP1	0.204	-0.664792	0.592	-0.664792	0.401	0.904	2
ENSG00000127951	FGL2	0.279	-0.666344	0.442	-0.666344	0.116	0.567	2
ENSG00000132530	XAF1	0.215	-0.667265	0.57	-0.667265	0.058	0.638	2
ENSG00000198712	MT-CO2	0.228	-0.668945	0.544	-0.668945	0.907	0.99	2
ENSG00000171631	P2RY6	0.255	-0.669526	0.49	-0.669526	0.029	0.517	2
ENSG00000188313	PLSCR1	0.223	-0.669814	0.554	-0.669814	0.145	0.718	2
ENSG00000177156	TALDO1	0.22	-0.670663	0.56	-0.670663	0.645	0.946	2
ENSG00000168461	RAB31	0.225	-0.671029	0.55	-0.671029	0.07	0.638	2
ENSG00000146425	DYNLT1	0.229	-0.67106	0.542	-0.67106	0.203	0.775	2
ENSG00000112576	CCND3	0.26	-0.672125	0.48	-0.672125	0.163	0.645	2
ENSG00000169021	UQCRFS1	0.202	-0.672484	0.596	-0.672484	0.43	0.913	2
ENSG00000138496	PARP9	0.219	-0.67571	0.562	-0.67571	0.035	0.598	2
ENSG00000100911	PSME2	0.217	-0.68035	0.566	-0.68035	0.645	0.958	2
ENSG00000093010	COMT	0.211	-0.681042	0.578	-0.681042	0.11	0.702	2
ENSG00000160789	LMNA	0.265	-0.685432	0.47	-0.685432	0.581	0.891	2
ENSG00000234745	HLA-B	0.193	-0.690648	0.614	-0.690648	0.948	0.983	2
ENSG00000163565	IFI16	0.217	-0.693266	0.566	-0.693266	0.186	0.779	2
ENSG00000255833	TIFAB	0.245	-0.693273	0.51	-0.693273	0.076	0.597	2
ENSG00000137965	IFI44	0.216	-0.693821	0.568	-0.693821	0.029	0.605	2
ENSG00000262814	MRPL12	0.198	-0.695866	0.604	-0.695866	0.081	0.704	2
ENSG00000110031	LPXN	0.231	-0.699238	0.538	-0.699238	0.064	0.61	2
ENSG00000132334	PTPRE	0.278	-0.699834	0.444	-0.699834	0.11	0.559	2
ENSG00000089127	OAS1	0.231	-0.700797	0.538	-0.700797	0.093	0.637	2
ENSG00000198355	PIM3	0.237	-0.700803	0.526	-0.700803	0.215	0.751	2
ENSG00000179218	CALR	0.25	-0.702402	0.5	-0.702402	0.448	0.877	2
ENSG00000179091	CYC1	0.211	-0.70348	0.578	-0.70348	0.32	0.848	2
ENSG00000198938	MT-CO3	0.235	-0.705709	0.53	-0.705709	0.82	0.985	2
ENSG00000204525	HLA-C	0.204	-0.706867	0.592	-0.706867	0.919	0.971	2
ENSG00000099795	NDUFB7	0.204	-0.710209	0.592	-0.710209	0.326	0.898	2
ENSG00000179163	FUCA1	0.28	-0.712457	0.44	-0.712457	0.017	0.462	2
ENSG00000105402	NAPA	0.207	-0.71667	0.586	-0.71667	0.203	0.786	2
ENSG00000197746	PSAP	0.241	-0.719023	0.518	-0.719023	0.36	0.854	2
ENSG00000108679	LGALS3BP	0.268	-0.720327	0.464	-0.720327	0.029	0.498	2
ENSG00000179271	GADD45GIP1	0.191	-0.728432	0.618	-0.728432	0.471	0.94	2
ENSG00000175550	DRAP1	0.203	-0.729896	0.594	-0.729896	0.488	0.934	2
ENSG00000142173	COL6A2	0.286	-0.7316	0.428	-0.7316	0.047	0.475	2
ENSG00000143119	CD53	0.225	-0.732793	0.55	-0.732793	0.151	0.709	2
ENSG00000055332	EIF2AK2	0.208	-0.735187	0.584	-0.735187	0.174	0.763	2
ENSG00000113648	H2AFY	0.208	-0.738796	0.584	-0.738796	0.448	0.909	2
ENSG00000100997	ABHD12	0.228	-0.743292	0.544	-0.743292	0.11	0.658	2
ENSG00000105223	PLD3	0.253	-0.7483	0.494	-0.7483	0.017	0.513	2
ENSG00000107738	C10orf54	0.208	-0.753875	0.584	-0.753875	0.035	0.621	2
ENSG00000185608	MRPL40	0.19	-0.757921	0.62	-0.757921	0.186	0.801	2
ENSG00000136689	IL1RN	0.296	-0.759147	0.408	-0.759147	0.256	0.646	2
ENSG00000141526	SLC16A3	0.214	-0.759347	0.572	-0.759347	0.099	0.681	2
ENSG00000111335	OAS2	0.189	-0.759567	0.622	-0.759567	0.047	0.669	2
ENSG00000134326	CMPK2	0.205	-0.76712	0.59	-0.76712	0.093	0.685	2
ENSG00000163563	MNDA	0.276	-0.767862	0.448	-0.767862	0.087	0.538	2
ENSG00000051523	CYBA	0.203	-0.774192	0.594	-0.774192	0.779	0.95	2
ENSG00000140749	IGSF6	0.286	-0.775232	0.428	-0.775232	0.203	0.626	2
ENSG00000245532	NEAT1	0.254	-0.777176	0.492	-0.777176	0.453	0.886	2
ENSG00000100368	CSF2RB	0.224	-0.780389	0.552	-0.780389	0.076	0.631	2
ENSG00000167460	TPM4	0.213	-0.78403	0.574	-0.78403	0.262	0.802	2
ENSG00000002549	LAP3	0.199	-0.794023	0.602	-0.794023	0.291	0.854	2
ENSG00000111679	PTPN6	0.213	-0.796477	0.574	-0.796477	0.093	0.68	2
ENSG00000142089	IFITM3	0.238	-0.797897	0.524	-0.797897	0.831	0.958	2
ENSG00000198804	MT-CO1	0.18	-0.800789	0.64	-0.800789	0.913	0.993	2
ENSG00000074842	C19orf10	0.187	-0.801406	0.626	-0.801406	0.262	0.851	2
ENSG00000156587	UBE2L6	0.195	-0.804098	0.61	-0.804098	0.256	0.841	2
ENSG00000134321	RSAD2	0.228	-0.806335	0.544	-0.806335	0.151	0.716	2
ENSG00000106565	TMEM176B	0.25	-0.820226	0.5	-0.820226	0.32	0.786	2
ENSG00000130429	ARPC1B	0.193	-0.823183	0.614	-0.823183	0.767	0.949	2
ENSG00000135821	GLUL	0.281	-0.829736	0.438	-0.829736	0.343	0.727	2
ENSG00000172183	ISG20	0.234	-0.831964	0.532	-0.831964	0.471	0.871	2
ENSG00000135074	ADAM19	0.296	-0.832151	0.408	-0.832151	0.11	0.522	2
ENSG00000163956	LRPAP1	0.179	-0.832324	0.642	-0.832324	0.116	0.764	2
ENSG00000233276	GPX1	0.176	-0.833656	0.648	-0.833656	0.866	0.988	2
ENSG00000104951	IL4I1	0.273	-0.833822	0.454	-0.833822	0.186	0.642	2
ENSG00000122643	NT5C3A	0.203	-0.845575	0.594	-0.845575	0.157	0.751	2
ENSG00000173821	RNF213	0.175	-0.848769	0.65	-0.848769	0.105	0.757	2
ENSG00000185885	IFITM1	0.192	-0.858629	0.616	-0.858629	0.134	0.738	2
ENSG00000142634	EFHD2	0.189	-0.862714	0.622	-0.862714	0.105	0.726	2
ENSG00000164733	CTSB	0.255	-0.876323	0.49	-0.876323	0.116	0.611	2
ENSG00000130816	DNMT1	0.185	-0.880851	0.63	-0.880851	0.07	0.709	2
ENSG00000103490	PYCARD	0.201	-0.886875	0.598	-0.886875	0.285	0.819	2
ENSG00000129226	CD68	0.279	-0.887485	0.442	-0.887485	0.233	0.66	2
ENSG00000135404	CD63	0.231	-0.892765	0.538	-0.892765	0.744	0.966	2
ENSG00000128228	SDF2L1	0.201	-0.899413	0.598	-0.899413	0.25	0.812	2
ENSG00000108798	ABI3	0.224	-0.904784	0.552	-0.904784	0.058	0.61	2
ENSG00000206503	HLA-A	0.162	-0.90506	0.676	-0.90506	0.86	0.974	2
ENSG00000177409	SAMD9L	0.184	-0.906775	0.632	-0.906775	0.186	0.785	2
ENSG00000217555	CKLF	0.198	-0.911815	0.604	-0.911815	0.169	0.78	2
ENSG00000184979	USP18	0.183	-0.919719	0.634	-0.919719	0.087	0.714	2
ENSG00000025708	TYMP	0.211	-0.929476	0.578	-0.929476	0.645	0.936	2
ENSG00000164713	BRI3	0.206	-0.942913	0.588	-0.942913	0.291	0.803	2
ENSG00000198888	MT-ND1	0.157	-0.967376	0.686	-0.967376	0.703	0.969	2
ENSG00000133106	EPSTI1	0.164	-0.974063	0.672	-0.974063	0.227	0.853	2
ENSG00000102524	TNFSF13B	0.184	-1.00546	0.632	-1.00546	0.238	0.823	2
ENSG00000102265	TIMP1	0.229	-1.02842	0.542	-1.02842	0.523	0.871	2
ENSG00000197061	HIST1H4C	0.28	-1.03532	0.44	-1.03532	0.076	0.519	2
ENSG00000100906	NFKBIA	0.182	-1.07736	0.636	-1.07736	0.581	0.94	2
ENSG00000123416	TUBA1B	0.132	-1.0969	0.736	-1.0969	0.785	0.989	2
ENSG00000066336	SPI1	0.162	-1.10833	0.676	-1.10833	0.39	0.893	2
ENSG00000128245	YWHAH	0.215	-1.11536	0.57	-1.11536	0.39	0.854	2
ENSG00000101160	CTSZ	0.212	-1.1224	0.576	-1.1224	0.302	0.786	2
ENSG00000131981	LGALS3	0.279	-1.12288	0.442	-1.12288	0.331	0.731	2
ENSG00000008394	MGST1	0.198	-1.13301	0.604	-1.13301	0.041	0.64	2
ENSG00000117984	CTSD	0.24	-1.15154	0.52	-1.15154	0.163	0.672	2
ENSG00000102879	CORO1A	0.177	-1.15569	0.646	-1.15569	0.285	0.855	2
ENSG00000169230	PRELID1	0.152	-1.1569	0.696	-1.1569	0.523	0.943	2
ENSG00000168685	IL7R	0.226	-1.15928	0.548	-1.15928	0.215	0.708	2
ENSG00000146070	PLA2G7	0.249	-1.20658	0.502	-1.20658	0.029	0.525	2
ENSG00000068079	IFI35	0.129	-1.21071	0.742	-1.21071	0.169	0.853	2
ENSG00000121858	TNFSF10	0.188	-1.23134	0.624	-1.23134	0.047	0.666	2
ENSG00000137959	IFI44L	0.116	-1.27665	0.768	-1.27665	0.058	0.802	2
ENSG00000130303	BST2	0.106	-1.27737	0.788	-1.27737	0.541	0.948	2
ENSG00000185745	IFIT1	0.177	-1.27848	0.646	-1.27848	0.076	0.713	2
ENSG00000138061	CYP1B1	0.166	-1.2978	0.668	-1.2978	0.163	0.79	2
ENSG00000173221	GLRX	0.14	-1.4121	0.72	-1.4121	0.151	0.818	2
ENSG00000157601	MX1	0.121	-1.41535	0.758	-1.41535	0.18	0.873	2
ENSG00000257764	RP11-1143G9.4	0.238	-1.49432	0.524	-1.49432	0.326	0.782	2
ENSG00000187608	ISG15	0.112	-1.49668	0.776	-1.49668	0.767	0.985	2
ENSG00000090382	LYZ	0.244	-1.53828	0.512	-1.53828	0.64	0.893	2
ENSG00000115415	STAT1	0.075	-1.66494	0.85	-1.66494	0.134	0.903	2
ENSG00000125538	IL1B	0.254	-1.72899	0.492	-1.72899	0.14	0.601	2
ENSG00000100985	MMP9	0.251	-1.93981	0.498	-1.93981	0.099	0.576	2
ENSG00000160932	LY6E	0.053	-2.01526	0.894	-2.01526	0.453	0.971	2
ENSG00000102575	ACP5	0.221	-2.1982	0.558	-2.1982	0.145	0.66	2
ENSG00000126709	IFI6	0.049	-2.53006	0.902	-2.53006	0.459	0.963	2
ENSG00000108691	CCL2	0.283	-2.61986	0.434	-2.61986	0.128	0.531	2
ENSG00000181374	CCL13	0.273	-2.76174	0.454	-2.76174	0.093	0.532	2
ENSG00000165949	IFI27	0.221	-2.85644	0.558	-2.85644	0.151	0.66	2
ENSG00000163220	S100A9	0.238	-2.94985	0.524	-2.94985	0.116	0.617	2
ENSG00000102970	CCL17	0.773	1.13395	0.546	1.13395	0.966	0.807	3
ENSG00000008517	IL32	0.815	1.04887	0.63	1.04887	0.84	0.359	3
ENSG00000160752	FDPS	0.819	1.00815	0.638	1.00815	0.899	0.537	3
ENSG00000166347	CYB5A	0.905	0.937998	0.81	0.937998	0.983	0.467	3
ENSG00000198168	SVIP	0.854	0.845305	0.708	0.845305	0.908	0.412	3
ENSG00000166681	NGFRAP1	0.783	0.841419	0.566	0.841419	0.832	0.475	3
ENSG00000255302	EID1	0.872	0.786472	0.744	0.786472	0.992	0.799	3
ENSG00000127774	EMC6	0.882	0.763574	0.764	0.763574	0.983	0.665	3
ENSG00000159450	TCHH	0.755	0.759451	0.51	0.759451	0.513	0.004	3
ENSG00000151729	SLC25A4	0.831	0.752205	0.662	0.752205	0.765	0.173	3
ENSG00000172428	MYEOV2	0.88	0.748113	0.76	0.748113	0.992	0.762	3
ENSG00000166676	TVP23A	0.776	0.724619	0.552	0.724619	0.672	0.141	3
ENSG00000100216	TOMM22	0.831	0.716921	0.662	0.716921	0.966	0.683	3
ENSG00000133398	MED10	0.816	0.711245	0.632	0.711245	0.908	0.474	3
ENSG00000136240	KDELR2	0.81	0.70411	0.62	0.70411	0.916	0.613	3
ENSG00000133935	C14orf1	0.803	0.701819	0.606	0.701819	0.849	0.369	3
ENSG00000176485	PLA2G16	0.772	0.684936	0.544	0.684936	0.782	0.294	3
ENSG00000185222	WBP5	0.81	0.684213	0.62	0.684213	0.807	0.253	3
ENSG00000162191	UBXN1	0.858	0.683747	0.716	0.683747	0.992	0.746	3
ENSG00000125656	CLPP	0.823	0.672529	0.646	0.672529	0.933	0.545	3
ENSG00000170315	UBB	0.826	0.670117	0.652	0.670117	1	0.972	3
ENSG00000198727	MT-CYB	0.822	0.666925	0.644	0.666925	1	0.949	3
ENSG00000182636	NDN	0.778	0.646345	0.556	0.646345	0.63	0.104	3
ENSG00000119632	IFI27L2	0.795	0.642664	0.59	0.642664	0.891	0.453	3
ENSG00000166595	FAM96B	0.827	0.642222	0.654	0.642222	0.983	0.798	3
ENSG00000063854	HAGH	0.825	0.640112	0.65	0.640112	0.941	0.512	3
ENSG00000134248	LAMTOR5	0.859	0.636553	0.718	0.636553	1	0.887	3
ENSG00000213145	CRIP1	0.751	0.635875	0.502	0.635875	0.824	0.442	3
ENSG00000188505	NCCRP1	0.748	0.633574	0.496	0.633574	0.714	0.275	3
ENSG00000169976	SF3B5	0.818	0.629738	0.636	0.629738	1	0.795	3
ENSG00000116898	MRPS15	0.801	0.629205	0.602	0.629205	0.958	0.624	3
ENSG00000160050	CCDC28B	0.771	0.62369	0.542	0.62369	0.832	0.366	3
ENSG00000188229	TUBB4B	0.756	0.622436	0.512	0.622436	0.95	0.756	3
ENSG00000173141	MRP63	0.803	0.610445	0.606	0.610445	0.983	0.739	3
ENSG00000172336	POP7	0.78	0.608199	0.56	0.608199	0.866	0.471	3
ENSG00000013306	SLC25A39	0.806	0.606257	0.612	0.606257	0.924	0.565	3
ENSG00000186395	KRT10	0.768	0.598249	0.536	0.598249	0.849	0.453	3
ENSG00000122378	FAM213A	0.796	0.59775	0.592	0.59775	0.706	0.146	3
ENSG00000135916	ITM2C	0.765	0.595265	0.53	0.595265	0.79	0.324	3
ENSG00000102409	BEX4	0.773	0.587714	0.546	0.587714	0.849	0.41	3
ENSG00000145247	OCIAD2	0.779	0.585617	0.558	0.585617	0.824	0.368	3
ENSG00000129197	RPAIN	0.798	0.584355	0.596	0.584355	0.866	0.406	3
ENSG00000137100	DCTN3	0.778	0.582748	0.556	0.582748	0.899	0.576	3
ENSG00000198612	COPS8	0.812	0.582003	0.624	0.582003	0.857	0.344	3
ENSG00000141741	MIEN1	0.772	0.576659	0.544	0.576659	0.849	0.535	3
ENSG00000187051	RPS19BP1	0.775	0.574953	0.55	0.574953	0.95	0.693	3
ENSG00000103266	STUB1	0.803	0.567681	0.606	0.567681	0.966	0.692	3
ENSG00000063241	ISOC2	0.746	0.567313	0.492	0.567313	0.824	0.491	3
ENSG00000139433	GLTP	0.797	0.564147	0.594	0.564147	0.765	0.236	3
ENSG00000125534	PPDPF	0.797	0.561982	0.594	0.561982	0.983	0.789	3
ENSG00000116030	SUMO1	0.815	0.560212	0.63	0.560212	0.992	0.812	3
ENSG00000119421	NDUFA8	0.779	0.555397	0.558	0.555397	0.874	0.486	3
ENSG00000167797	CDK2AP2	0.762	0.553471	0.524	0.553471	0.807	0.387	3
ENSG00000105246	EBI3	0.735	0.551141	0.47	0.551141	0.605	0.152	3
ENSG00000125726	CD70	0.729	0.546823	0.458	0.546823	0.538	0.092	3
ENSG00000175756	AURKAIP1	0.828	0.546452	0.656	0.546452	0.983	0.866	3
ENSG00000272047	GTF2H5	0.807	0.544882	0.614	0.544882	0.966	0.656	3
ENSG00000198938	MT-CO3	0.784	0.54481	0.568	0.54481	1	0.966	3
ENSG00000139168	ZCRB1	0.774	0.543805	0.548	0.543805	0.899	0.54	3
ENSG00000125868	DSTN	0.777	0.540026	0.554	0.540026	0.95	0.606	3
ENSG00000172270	BSG	0.772	0.5385	0.544	0.5385	0.95	0.764	3
ENSG00000159210	SNF8	0.798	0.535824	0.596	0.535824	0.966	0.661	3
ENSG00000088986	DYNLL1	0.822	0.535344	0.644	0.535344	1	0.939	3
ENSG00000086504	MRPL28	0.783	0.534281	0.566	0.534281	0.916	0.567	3
ENSG00000179010	MRFAP1	0.751	0.528991	0.502	0.528991	0.849	0.507	3
ENSG00000177700	POLR2L	0.82	0.527906	0.64	0.527906	0.992	0.928	3
ENSG00000100664	EIF5	0.758	0.526031	0.516	0.526031	0.941	0.747	3
ENSG00000106244	PDAP1	0.774	0.524898	0.548	0.524898	0.95	0.621	3
ENSG00000180964	TCEAL8	0.752	0.523118	0.504	0.523118	0.832	0.491	3
ENSG00000114405	C3orf14	0.78	0.522874	0.56	0.522874	0.756	0.24	3
ENSG00000119650	IFT43	0.791	0.522812	0.582	0.522812	0.714	0.162	3
ENSG00000143799	PARP1	0.773	0.519619	0.546	0.519619	0.874	0.482	3
ENSG00000130204	TOMM40	0.78	0.519376	0.56	0.519376	0.916	0.48	3
ENSG00000023734	STRAP	0.767	0.518878	0.534	0.518878	0.882	0.546	3
ENSG00000111275	ALDH2	0.72	0.518126	0.44	0.518126	0.714	0.361	3
ENSG00000113558	SKP1	0.835	0.51796	0.67	0.51796	1	0.956	3
ENSG00000167815	PRDX2	0.781	0.514914	0.562	0.514914	0.874	0.483	3
ENSG00000138758	2018-09-11	0.766	0.514211	0.532	0.514211	0.824	0.391	3
ENSG00000166848	TERF2IP	0.764	0.513349	0.528	0.513349	0.891	0.617	3
ENSG00000090263	MRPS33	0.765	0.513148	0.53	0.513148	0.882	0.573	3
ENSG00000162961	DPY30	0.764	0.512758	0.528	0.512758	0.857	0.498	3
ENSG00000133142	TCEAL4	0.754	0.512252	0.508	0.512252	0.882	0.53	3
ENSG00000105258	POLR2I	0.774	0.511886	0.548	0.511886	0.924	0.57	3
ENSG00000182512	GLRX5	0.762	0.511248	0.524	0.511248	0.849	0.442	3
ENSG00000184990	SIVA1	0.776	0.50957	0.552	0.50957	0.916	0.635	3
ENSG00000171159	C9orf16	0.774	0.509104	0.548	0.509104	0.966	0.678	3
ENSG00000007520	TSR3	0.778	0.507481	0.556	0.507481	0.824	0.404	3
ENSG00000099901	RANBP1	0.75	0.507176	0.5	0.507176	0.983	0.788	3
ENSG00000086598	TMED2	0.762	0.505332	0.524	0.505332	0.924	0.688	3
ENSG00000196507	TCEAL3	0.773	0.504953	0.546	0.504953	0.782	0.264	3
ENSG00000102962	CCL22	0.71	0.504625	0.42	0.504625	0.941	0.853	3
ENSG00000188690	UROS	0.776	0.504125	0.552	0.504125	0.866	0.453	3
ENSG00000002330	BAD	0.757	0.502256	0.514	0.502256	0.714	0.257	3
ENSG00000068912	ERLEC1	0.758	0.502113	0.516	0.502113	0.798	0.398	3
ENSG00000161911	TREML1	0.728	0.501355	0.456	0.501355	0.546	0.1	3
ENSG00000075618	FSCN1	0.704	0.50058	0.408	0.50058	0.992	0.866	3
ENSG00000184840	TMED9	0.743	0.496977	0.486	0.496977	0.95	0.747	3
ENSG00000106803	SEC61B	0.804	0.496137	0.608	0.496137	1	0.934	3
ENSG00000173163	COMMD1	0.75	0.49549	0.5	0.49549	0.882	0.562	3
ENSG00000228474	OST4	0.805	0.494994	0.61	0.494994	0.992	0.92	3
ENSG00000106367	AP1S1	0.759	0.494152	0.518	0.494152	0.916	0.581	3
ENSG00000167978	SRRM2	0.766	0.492474	0.532	0.492474	0.966	0.702	3
ENSG00000089737	DDX24	0.743	0.491433	0.486	0.491433	0.916	0.692	3
ENSG00000182196	ARL6IP4	0.794	0.491369	0.588	0.491369	1	0.828	3
ENSG00000125863	MKKS	0.747	0.491079	0.494	0.491079	0.79	0.366	3
ENSG00000143545	RAB13	0.752	0.486264	0.504	0.486264	0.958	0.637	3
ENSG00000111639	MRPL51	0.78	0.48605	0.56	0.48605	1	0.859	3
ENSG00000115875	SRSF7	0.751	0.48497	0.502	0.48497	0.975	0.739	3
ENSG00000155368	DBI	0.82	0.484429	0.64	0.484429	1	0.965	3
ENSG00000153130	SCOC	0.762	0.483709	0.524	0.483709	0.773	0.315	3
ENSG00000173812	EIF1	0.803	0.483058	0.606	0.483058	1	0.994	3
ENSG00000184207	PGP	0.757	0.482954	0.514	0.482954	0.908	0.516	3
ENSG00000104714	ERICH1	0.741	0.481153	0.482	0.481153	0.756	0.366	3
ENSG00000198804	MT-CO1	0.792	0.481104	0.584	0.481104	1	0.984	3
ENSG00000140307	GTF2A2	0.744	0.481	0.488	0.481	0.933	0.666	3
ENSG00000182551	ADI1	0.741	0.480519	0.482	0.480519	0.916	0.605	3
ENSG00000128185	DGCR6L	0.764	0.480357	0.528	0.480357	0.798	0.363	3
ENSG00000105993	DNAJB6	0.763	0.479785	0.526	0.479785	0.95	0.79	3
ENSG00000126777	KTN1	0.765	0.478492	0.53	0.478492	0.966	0.651	3
ENSG00000177889	UBE2N	0.771	0.478459	0.542	0.478459	0.95	0.668	3
ENSG00000242485	MRPL20	0.77	0.478441	0.54	0.478441	0.975	0.786	3
ENSG00000165283	STOML2	0.763	0.478102	0.526	0.478102	0.933	0.626	3
ENSG00000166946	CCNDBP1	0.748	0.477097	0.496	0.477097	0.815	0.419	3
ENSG00000177469	PTRF	0.716	0.475475	0.432	0.475475	0.479	0.047	3
ENSG00000060762	MPC1	0.743	0.474558	0.486	0.474558	0.815	0.41	3
ENSG00000105185	PDCD5	0.744	0.473901	0.488	0.473901	0.95	0.704	3
ENSG00000166562	SEC11C	0.72	0.473806	0.44	0.473806	0.807	0.47	3
ENSG00000102978	POLR2C	0.738	0.472303	0.476	0.472303	0.697	0.297	3
ENSG00000115286	NDUFS7	0.739	0.471533	0.478	0.471533	0.941	0.733	3
ENSG00000105518	TMEM205	0.749	0.470685	0.498	0.470685	0.714	0.259	3
ENSG00000150316	CWC15	0.778	0.470549	0.556	0.470549	0.933	0.612	3
ENSG00000102316	MAGED2	0.732	0.468483	0.464	0.468483	0.639	0.216	3
ENSG00000157916	RER1	0.755	0.468132	0.51	0.468132	0.916	0.636	3
ENSG00000123159	GIPC1	0.737	0.466077	0.474	0.466077	0.723	0.33	3
ENSG00000134308	YWHAQ	0.761	0.465849	0.522	0.465849	0.95	0.717	3
ENSG00000115944	COX7A2L	0.769	0.464695	0.538	0.464695	0.958	0.785	3
ENSG00000170759	KIF5B	0.741	0.463338	0.482	0.463338	0.916	0.609	3
ENSG00000101460	MAP1LC3A	0.724	0.462581	0.448	0.462581	0.546	0.119	3
ENSG00000017797	RALBP1	0.744	0.462432	0.488	0.462432	0.882	0.521	3
ENSG00000147669	POLR2K	0.791	0.461998	0.582	0.461998	0.983	0.785	3
ENSG00000117748	RPA2	0.736	0.461678	0.472	0.461678	0.739	0.333	3
ENSG00000104522	TSTA3	0.734	0.458378	0.468	0.458378	0.739	0.328	3
ENSG00000099956	SMARCB1	0.75	0.45761	0.5	0.45761	0.874	0.481	3
ENSG00000074416	MGLL	0.738	0.456908	0.476	0.456908	0.647	0.171	3
ENSG00000185043	CIB1	0.739	0.455376	0.478	0.455376	0.882	0.566	3
ENSG00000151552	QDPR	0.75	0.455342	0.5	0.455342	0.807	0.374	3
ENSG00000184602	SNN	0.741	0.455018	0.482	0.455018	0.697	0.259	3
ENSG00000182154	MRPL41	0.759	0.454986	0.518	0.454986	0.975	0.828	3
ENSG00000106609	TMEM248	0.747	0.454978	0.494	0.454978	0.824	0.391	3
ENSG00000163541	SUCLG1	0.742	0.454759	0.484	0.454759	0.849	0.511	3
ENSG00000134202	GSTM3	0.712	0.454292	0.424	0.454292	0.63	0.238	3
ENSG00000084234	APLP2	0.714	0.453978	0.428	0.453978	0.672	0.291	3
ENSG00000142684	ZNF593	0.754	0.45374	0.508	0.45374	0.924	0.547	3
ENSG00000187735	TCEA1	0.748	0.453155	0.496	0.453155	0.899	0.547	3
ENSG00000126353	CCR7	0.749	0.452482	0.498	0.452482	0.899	0.582	3
ENSG00000108278	ZNHIT3	0.737	0.452341	0.474	0.452341	0.731	0.325	3
ENSG00000166913	YWHAB	0.764	0.451694	0.528	0.451694	0.992	0.863	3
ENSG00000155130	MARCKS	0.715	0.451262	0.43	0.451262	0.933	0.629	3
ENSG00000134049	IER3IP1	0.737	0.451202	0.474	0.451202	0.849	0.484	3
ENSG00000105254	TBCB	0.734	0.450366	0.468	0.450366	0.933	0.739	3
ENSG00000160087	UBE2J2	0.755	0.449955	0.51	0.449955	0.798	0.398	3
ENSG00000181991	MRPS11	0.767	0.449008	0.534	0.449008	0.899	0.519	3
ENSG00000152492	CCDC50	0.723	0.448251	0.446	0.448251	0.756	0.373	3
ENSG00000111707	SUDS3	0.751	0.447729	0.502	0.447729	0.672	0.222	3
ENSG00000176788	BASP1	0.731	0.447022	0.462	0.447022	0.958	0.619	3
ENSG00000111786	SRSF9	0.737	0.446556	0.474	0.446556	0.966	0.713	3
ENSG00000128654	MTX2	0.74	0.446147	0.48	0.446147	0.723	0.304	3
ENSG00000099795	NDUFB7	0.766	0.445202	0.532	0.445202	0.992	0.83	3
ENSG00000105618	PRPF31	0.735	0.444581	0.47	0.444581	0.756	0.399	3
ENSG00000108106	UBE2S	0.725	0.44452	0.45	0.44452	0.874	0.56	3
ENSG00000087302	C14orf166	0.756	0.44435	0.512	0.44435	0.95	0.732	3
ENSG00000108468	CBX1	0.745	0.444103	0.49	0.444103	0.697	0.257	3
ENSG00000055950	MRPL43	0.726	0.444089	0.452	0.444089	0.849	0.522	3
ENSG00000103275	UBE2I	0.747	0.443998	0.494	0.443998	0.966	0.744	3
ENSG00000057757	PITHD1	0.745	0.443499	0.49	0.443499	0.714	0.283	3
ENSG00000169738	DCXR	0.744	0.443371	0.488	0.443371	0.908	0.639	3
ENSG00000004779	NDUFAB1	0.756	0.443242	0.512	0.443242	0.983	0.761	3
ENSG00000156976	EIF4A2	0.748	0.443205	0.496	0.443205	0.908	0.648	3
ENSG00000177370	TIMM22	0.757	0.442845	0.514	0.442845	0.697	0.231	3
ENSG00000069275	NUCKS1	0.737	0.44278	0.474	0.44278	0.95	0.656	3
ENSG00000215845	TSTD1	0.73	0.442214	0.46	0.442214	0.697	0.266	3
ENSG00000159166	LAD1	0.752	0.441379	0.504	0.441379	0.807	0.307	3
ENSG00000125445	MRPS7	0.726	0.440799	0.452	0.440799	0.832	0.549	3
ENSG00000198492	YTHDF2	0.747	0.440392	0.494	0.440392	0.924	0.581	3
ENSG00000127445	PIN1	0.739	0.43794	0.478	0.43794	0.933	0.636	3
ENSG00000175324	LSM1	0.748	0.435154	0.496	0.435154	0.882	0.563	3
ENSG00000090273	NUDC	0.741	0.434695	0.482	0.434695	0.958	0.675	3
ENSG00000128463	EMC4	0.751	0.433479	0.502	0.433479	0.933	0.53	3
ENSG00000067064	IDI1	0.738	0.433332	0.476	0.433332	0.807	0.42	3
ENSG00000172586	CHCHD1	0.759	0.432738	0.518	0.432738	0.933	0.579	3
ENSG00000198832	SELM	0.712	0.432119	0.424	0.432119	0.563	0.142	3
ENSG00000079459	FDFT1	0.738	0.431649	0.476	0.431649	0.815	0.432	3
ENSG00000112081	SRSF3	0.764	0.43128	0.528	0.43128	0.983	0.874	3
ENSG00000175854	SWI5	0.715	0.430116	0.43	0.430116	0.546	0.132	3
ENSG00000083896	YTHDC1	0.734	0.429873	0.468	0.429873	0.832	0.407	3
ENSG00000106355	LSM5	0.762	0.42961	0.524	0.42961	0.992	0.804	3
ENSG00000144224	UBXN4	0.736	0.428938	0.472	0.428938	0.958	0.669	3
ENSG00000198937	CCDC167	0.741	0.42891	0.482	0.42891	0.815	0.429	3
ENSG00000158710	TAGLN2	0.727	0.428635	0.454	0.428635	0.966	0.752	3
ENSG00000102172	SMS	0.722	0.427361	0.444	0.427361	0.874	0.555	3
ENSG00000060138	YBX3	0.723	0.427268	0.446	0.427268	0.899	0.603	3
ENSG00000169139	UBE2V2	0.74	0.426036	0.48	0.426036	0.866	0.518	3
ENSG00000172500	FIBP	0.728	0.425024	0.456	0.425024	0.941	0.694	3
ENSG00000104823	ECH1	0.745	0.424931	0.49	0.424931	0.941	0.648	3
ENSG00000106399	RPA3	0.745	0.423848	0.49	0.423848	0.899	0.496	3
ENSG00000154723	ATP5J	0.76	0.423817	0.52	0.423817	1	0.907	3
ENSG00000111832	RWDD1	0.729	0.422996	0.458	0.422996	0.95	0.731	3
ENSG00000185088	RPS27L	0.718	0.422759	0.436	0.422759	0.992	0.916	3
ENSG00000034713	GABARAPL2	0.745	0.421631	0.49	0.421631	0.966	0.762	3
ENSG00000256053	APOPT1	0.717	0.421062	0.434	0.421062	0.672	0.295	3
ENSG00000103254	FAM173A	0.739	0.420192	0.478	0.420192	0.815	0.447	3
ENSG00000121073	SLC35B1	0.715	0.419898	0.43	0.419898	0.706	0.358	3
ENSG00000064995	TAF11	0.742	0.419521	0.484	0.419521	0.832	0.415	3
ENSG00000171703	TCEA2	0.743	0.419183	0.486	0.419183	0.58	0.114	3
ENSG00000198899	MT-ATP6	0.74	0.419094	0.48	0.419094	1	0.942	3
ENSG00000104979	C19orf53	0.755	0.419004	0.51	0.419004	0.992	0.92	3
ENSG00000128581	RABL5	0.75	0.417851	0.5	0.417851	0.555	0.065	3
ENSG00000084623	EIF3I	0.716	0.417202	0.432	0.417202	0.95	0.768	3
ENSG00000175203	DCTN2	0.715	0.417196	0.43	0.417196	0.756	0.435	3
ENSG00000123395	C12orf44	0.732	0.415956	0.464	0.415956	0.723	0.317	3
ENSG00000155366	RHOC	0.735	0.415926	0.47	0.415926	0.924	0.576	3
ENSG00000164985	PSIP1	0.743	0.414978	0.486	0.414978	0.765	0.31	3
ENSG00000139579	NABP2	0.733	0.414836	0.466	0.414836	0.723	0.315	3
ENSG00000171735	CAMTA1	0.728	0.414628	0.456	0.414628	0.891	0.619	3
ENSG00000121851	POLR3GL	0.717	0.413604	0.434	0.413604	0.748	0.378	3
ENSG00000127884	ECHS1	0.726	0.413599	0.452	0.413599	0.866	0.578	3
ENSG00000117519	CNN3	0.73	0.410112	0.46	0.410112	0.504	0.05	3
ENSG00000100142	POLR2F	0.734	0.409915	0.468	0.409915	0.941	0.674	3
ENSG00000137776	SLTM	0.728	0.409879	0.456	0.409879	0.941	0.595	3
ENSG00000128626	MRPS12	0.722	0.409845	0.444	0.409845	0.908	0.683	3
ENSG00000103363	TCEB2	0.77	0.409632	0.54	0.409632	1	0.943	3
ENSG00000147533	GOLGA7	0.744	0.409275	0.488	0.409275	0.79	0.371	3
ENSG00000114354	TFG	0.72	0.406929	0.44	0.406929	0.815	0.47	3
ENSG00000170043	TRAPPC1	0.751	0.406414	0.502	0.406414	0.983	0.826	3
ENSG00000088356	PDRG1	0.727	0.406245	0.454	0.406245	0.597	0.162	3
ENSG00000205937	RNPS1	0.725	0.405498	0.45	0.405498	0.933	0.663	3
ENSG00000179632	MAF1	0.73	0.405372	0.46	0.405372	0.832	0.504	3
ENSG00000137692	DCUN1D5	0.721	0.404654	0.442	0.404654	0.815	0.471	3
ENSG00000121766	ZCCHC17	0.714	0.402873	0.428	0.402873	0.681	0.3	3
ENSG00000174744	BRMS1	0.724	0.402791	0.448	0.402791	0.773	0.384	3
ENSG00000166295	ANAPC16	0.726	0.402125	0.452	0.402125	0.899	0.577	3
ENSG00000147364	FBXO25	0.726	0.401891	0.452	0.401891	0.622	0.197	3
ENSG00000105700	KXD1	0.709	0.401575	0.418	0.401575	0.782	0.457	3
ENSG00000103202	NME4	0.709	0.401214	0.418	0.401214	0.874	0.575	3
ENSG00000182552	RWDD4	0.723	0.400765	0.446	0.400765	0.697	0.312	3
ENSG00000196655	TRAPPC4	0.735	0.40073	0.47	0.40073	0.874	0.478	3
ENSG00000243147	MRPL33	0.726	0.400566	0.452	0.400566	0.832	0.471	3
ENSG00000077152	UBE2T	0.72	0.399982	0.44	0.399982	0.58	0.14	3
ENSG00000166228	PCBD1	0.729	0.399963	0.458	0.399963	0.874	0.534	3
ENSG00000131966	ACTR10	0.721	0.399831	0.442	0.399831	0.798	0.417	3
ENSG00000158417	EIF5B	0.726	0.399031	0.452	0.399031	0.95	0.769	3
ENSG00000153015	CWC27	0.752	0.398484	0.504	0.398484	0.714	0.24	3
ENSG00000119185	ITGB1BP1	0.715	0.398083	0.43	0.398083	0.824	0.518	3
ENSG00000014641	MDH1	0.718	0.397892	0.436	0.397892	0.874	0.596	3
ENSG00000076043	REXO2	0.73	0.396164	0.46	0.396164	0.765	0.355	3
ENSG00000099622	CIRBP	0.71	0.395561	0.42	0.395561	1	0.868	3
ENSG00000005075	POLR2J	0.733	0.39538	0.466	0.39538	0.958	0.755	3
ENSG00000146731	CCT6A	0.728	0.395003	0.456	0.395003	0.941	0.659	3
ENSG00000163875	MEAF6	0.701	0.394857	0.402	0.394857	0.79	0.475	3
ENSG00000124733	MEA1	0.711	0.394818	0.422	0.394818	0.824	0.486	3
ENSG00000214087	ARL16	0.737	0.394577	0.474	0.394577	0.681	0.241	3
ENSG00000123562	MORF4L2	0.739	0.394407	0.478	0.394407	0.941	0.613	3
ENSG00000180185	FAHD1	0.709	0.39397	0.418	0.39397	0.555	0.164	3
ENSG00000129055	ANAPC13	0.721	0.392847	0.442	0.392847	0.807	0.421	3
ENSG00000154640	BTG3	0.705	0.392564	0.41	0.392564	0.739	0.405	3
ENSG00000165264	NDUFB6	0.731	0.392162	0.462	0.392162	0.908	0.575	3
ENSG00000176101	SSNA1	0.73	0.392068	0.46	0.392068	0.916	0.655	3
ENSG00000074695	LMAN1	0.709	0.391574	0.418	0.391574	0.639	0.251	3
ENSG00000131495	NDUFA2	0.737	0.390095	0.474	0.390095	0.95	0.769	3
ENSG00000183978	COA3	0.702	0.389854	0.404	0.389854	0.782	0.504	3
ENSG00000162585	C1orf86	0.733	0.389846	0.466	0.389846	0.916	0.621	3
ENSG00000092820	EZR	0.701	0.389459	0.402	0.389459	0.714	0.371	3
ENSG00000052802	MSMO1	0.712	0.388655	0.424	0.388655	0.613	0.2	3
ENSG00000089220	PEBP1	0.725	0.387266	0.45	0.387266	0.975	0.863	3
ENSG00000103502	CDIPT	0.715	0.386532	0.43	0.386532	0.664	0.28	3
ENSG00000173418	NAA20	0.718	0.385425	0.436	0.385425	0.832	0.466	3
ENSG00000181061	HIGD1A	0.725	0.384785	0.45	0.384785	0.933	0.665	3
ENSG00000107223	EDF1	0.759	0.384604	0.518	0.384604	0.992	0.942	3
ENSG00000095906	NUBP2	0.707	0.384306	0.414	0.384306	0.672	0.313	3
ENSG00000136950	ARPC5L	0.703	0.384139	0.406	0.384139	0.824	0.514	3
ENSG00000171224	C10orf35	0.726	0.383086	0.452	0.383086	0.471	0.021	3
ENSG00000130748	TMEM160	0.733	0.381865	0.466	0.381865	0.958	0.714	3
ENSG00000124299	PEPD	0.717	0.381666	0.434	0.381666	0.782	0.396	3
ENSG00000126581	BECN1	0.73	0.381351	0.46	0.381351	0.731	0.32	3
ENSG00000118508	RAB32	0.737	0.3812	0.474	0.3812	0.916	0.555	3
ENSG00000079246	XRCC5	0.705	0.379744	0.41	0.379744	0.933	0.654	3
ENSG00000125821	DTD1	0.717	0.37968	0.434	0.37968	0.639	0.228	3
ENSG00000099817	POLR2E	0.73	0.378955	0.46	0.378955	0.966	0.688	3
ENSG00000035141	FAM136A	0.734	0.378821	0.468	0.378821	0.857	0.478	3
ENSG00000114383	TUSC2	0.732	0.378037	0.464	0.378037	0.731	0.326	3
ENSG00000232527	RP11-14N7.2	0.746	0.376877	0.492	0.376877	0.597	0.109	3
ENSG00000173113	TRMT112	0.708	0.376397	0.416	0.376397	0.95	0.807	3
ENSG00000102871	TRADD	0.714	0.376377	0.428	0.376377	0.824	0.454	3
ENSG00000153406	NMRAL1	0.715	0.375852	0.43	0.375852	0.756	0.345	3
ENSG00000125733	TRIP10	0.724	0.375762	0.448	0.375762	0.647	0.211	3
ENSG00000171421	MRPL36	0.72	0.375729	0.44	0.375729	0.79	0.472	3
ENSG00000204308	RNF5	0.719	0.375592	0.438	0.375592	0.798	0.437	3
ENSG00000169019	COMMD8	0.723	0.375527	0.446	0.375527	0.79	0.394	3
ENSG00000153113	CAST	0.71	0.373648	0.42	0.373648	0.84	0.507	3
ENSG00000148300	REXO4	0.707	0.373422	0.414	0.373422	0.613	0.229	3
ENSG00000164610	RP9	0.71	0.3733	0.42	0.3733	0.555	0.15	3
ENSG00000037241	RPL26L1	0.717	0.372938	0.434	0.372938	0.84	0.536	3
ENSG00000180992	MRPL14	0.718	0.372567	0.436	0.372567	0.941	0.697	3
ENSG00000175768	TOMM5	0.714	0.372168	0.428	0.372168	0.798	0.478	3
ENSG00000197345	MRPL21	0.722	0.371664	0.444	0.371664	0.95	0.6	3
ENSG00000177733	HNRNPA0	0.722	0.37121	0.444	0.37121	0.966	0.739	3
ENSG00000088205	DDX18	0.704	0.371026	0.408	0.371026	0.849	0.542	3
ENSG00000128609	NDUFA5	0.704	0.370457	0.408	0.370457	0.815	0.531	3
ENSG00000053501	USE1	0.701	0.368706	0.402	0.368706	0.639	0.248	3
ENSG00000149923	PPP4C	0.712	0.368436	0.424	0.368436	0.941	0.687	3
ENSG00000178057	NDUFAF3	0.704	0.368389	0.408	0.368389	0.924	0.705	3
ENSG00000106554	CHCHD3	0.709	0.367886	0.418	0.367886	0.689	0.3	3
ENSG00000111843	TMEM14C	0.704	0.367449	0.408	0.367449	0.874	0.635	3
ENSG00000178053	MLF1	0.709	0.367434	0.418	0.367434	0.454	0.037	3
ENSG00000211460	TSN	0.716	0.367107	0.432	0.367107	0.697	0.305	3
ENSG00000100412	ACO2	0.731	0.366167	0.462	0.366167	0.824	0.424	3
ENSG00000140941	MAP1LC3B	0.72	0.365441	0.44	0.365441	0.916	0.685	3
ENSG00000133983	COX16	0.712	0.365282	0.424	0.365282	0.899	0.654	3
ENSG00000089053	ANAPC5	0.721	0.364536	0.442	0.364536	0.874	0.511	3
ENSG00000143575	HAX1	0.709	0.364237	0.418	0.364237	0.958	0.713	3
ENSG00000179091	CYC1	0.723	0.363824	0.446	0.363824	0.992	0.78	3
ENSG00000127125	PPCS	0.705	0.363792	0.41	0.363792	0.798	0.44	3
ENSG00000164032	H2AFZ	0.732	0.363383	0.464	0.363383	1	0.932	3
ENSG00000118418	HMGN3	0.713	0.363209	0.426	0.363209	1	0.851	3
ENSG00000136003	ISCU	0.708	0.36283	0.416	0.36283	0.908	0.65	3
ENSG00000167468	GPX4	0.744	0.362695	0.488	0.362695	1	0.976	3
ENSG00000022277	RTFDC1	0.716	0.362175	0.432	0.362175	0.95	0.652	3
ENSG00000176261	ZBTB8OS	0.72	0.361861	0.44	0.361861	0.798	0.4	3
ENSG00000123933	MXD4	0.708	0.361243	0.416	0.361243	0.563	0.159	3
ENSG00000109390	NDUFC1	0.707	0.359941	0.414	0.359941	0.899	0.601	3
ENSG00000115128	SF3B14	0.716	0.359664	0.432	0.359664	0.983	0.818	3
ENSG00000142168	SOD1	0.711	0.359201	0.422	0.359201	0.992	0.896	3
ENSG00000079785	DDX1	0.701	0.358152	0.402	0.358152	0.748	0.384	3
ENSG00000156928	MALSU1	0.712	0.356923	0.424	0.356923	0.714	0.341	3
ENSG00000173581	CCDC106	0.705	0.356375	0.41	0.356375	0.58	0.178	3
ENSG00000167699	GLOD4	0.715	0.355893	0.43	0.355893	0.731	0.335	3
ENSG00000177383	MAGEF1	0.729	0.355793	0.458	0.355793	0.622	0.182	3
ENSG00000105701	FKBP8	0.704	0.355217	0.408	0.355217	0.95	0.749	3
ENSG00000177465	ACOT4	0.711	0.355001	0.422	0.355001	0.471	0.051	3
ENSG00000114784	EIF1B	0.716	0.354595	0.432	0.354595	0.832	0.462	3
ENSG00000176410	DNAJC30	0.717	0.354169	0.434	0.354169	0.639	0.225	3
ENSG00000130312	MRPL34	0.71	0.354085	0.42	0.354085	0.891	0.588	3
ENSG00000196937	FAM3C	0.705	0.353101	0.41	0.353101	0.639	0.254	3
ENSG00000198356	ASNA1	0.703	0.352882	0.406	0.352882	0.891	0.611	3
ENSG00000111142	METAP2	0.704	0.352033	0.408	0.352033	0.95	0.677	3
ENSG00000185787	MORF4L1	0.723	0.351303	0.446	0.351303	1	0.866	3
ENSG00000148444	COMMD3	0.706	0.349761	0.412	0.349761	0.79	0.478	3
ENSG00000185236	RAB11B	0.712	0.348953	0.424	0.348953	0.79	0.393	3
ENSG00000066583	ISOC1	0.712	0.348481	0.424	0.348481	0.571	0.162	3
ENSG00000205544	TMEM256	0.708	0.348129	0.416	0.348129	0.849	0.516	3
ENSG00000100632	ERH	0.729	0.348096	0.458	0.348096	1	0.851	3
ENSG00000179526	SHARPIN	0.722	0.34603	0.444	0.34603	0.824	0.413	3
ENSG00000178913	TAF7	0.734	0.345575	0.468	0.345575	0.891	0.538	3
ENSG00000087502	ERGIC2	0.711	0.344927	0.422	0.344927	0.706	0.328	3
ENSG00000232112	TMA7	0.709	0.344681	0.418	0.344681	1	0.94	3
ENSG00000114902	SPCS1	0.708	0.344291	0.416	0.344291	0.958	0.829	3
ENSG00000205531	NAP1L4	0.707	0.344193	0.414	0.344193	0.723	0.331	3
ENSG00000143878	RHOB	0.735	0.344137	0.47	0.344137	0.546	0.072	3
ENSG00000117691	NENF	0.704	0.343009	0.408	0.343009	0.966	0.761	3
ENSG00000104872	PIH1D1	0.711	0.342908	0.422	0.342908	0.748	0.391	3
ENSG00000198886	MT-ND4	0.712	0.342025	0.424	0.342025	1	0.969	3
ENSG00000143774	GUK1	0.706	0.341879	0.412	0.341879	0.992	0.871	3
ENSG00000131795	RBM8A	0.729	0.34181	0.458	0.34181	0.992	0.837	3
ENSG00000102931	ARL2BP	0.702	0.34136	0.404	0.34136	0.714	0.363	3
ENSG00000106537	TSPAN13	0.708	0.340913	0.416	0.340913	0.613	0.202	3
ENSG00000254999	BRK1	0.719	0.340662	0.438	0.340662	0.975	0.876	3
ENSG00000172301	COPRS	0.711	0.339377	0.422	0.339377	0.765	0.404	3
ENSG00000164615	CAMLG	0.703	0.33918	0.406	0.33918	0.773	0.43	3
ENSG00000172086	KRCC1	0.712	0.338235	0.424	0.338235	0.664	0.277	3
ENSG00000182934	SRPR	0.702	0.337814	0.404	0.337814	0.63	0.251	3
ENSG00000155959	VBP1	0.703	0.337681	0.406	0.337681	0.849	0.539	3
ENSG00000186222	BLOC1S4	0.708	0.337653	0.416	0.337653	0.672	0.279	3
ENSG00000164405	UQCRQ	0.715	0.336724	0.43	0.336724	1	0.936	3
ENSG00000084072	PPIE	0.702	0.336123	0.404	0.336123	0.706	0.34	3
ENSG00000172113	NME6	0.709	0.333501	0.418	0.333501	0.613	0.218	3
ENSG00000084207	GSTP1	0.711	0.333484	0.422	0.333484	1	0.962	3
ENSG00000104549	SQLE	0.711	0.333026	0.422	0.333026	0.79	0.384	3
ENSG00000123144	C19orf43	0.726	0.332872	0.452	0.332872	0.992	0.863	3
ENSG00000130560	UBAC1	0.711	0.33261	0.422	0.33261	0.731	0.325	3
ENSG00000204899	MZT1	0.722	0.331768	0.444	0.331768	0.79	0.381	3
ENSG00000105583	WDR83OS	0.713	0.330131	0.426	0.330131	0.941	0.822	3
ENSG00000137815	RTF1	0.703	0.328578	0.406	0.328578	0.916	0.634	3
ENSG00000070423	RNF126	0.705	0.328019	0.41	0.328019	0.782	0.417	3
ENSG00000090060	PAPOLA	0.704	0.327961	0.408	0.327961	0.933	0.693	3
ENSG00000083457	ITGAE	0.714	0.327858	0.428	0.327858	0.672	0.235	3
ENSG00000140319	SRP14	0.784	0.323403	0.568	0.323403	1	0.99	3
ENSG00000148291	SURF2	0.702	0.320996	0.404	0.320996	0.622	0.231	3
ENSG00000145817	YIPF5	0.701	0.320789	0.402	0.320789	0.613	0.218	3
ENSG00000167508	MVD	0.71	0.319181	0.42	0.319181	0.681	0.259	3
ENSG00000164096	C4orf3	0.703	0.318388	0.406	0.318388	0.992	0.854	3
ENSG00000171497	PPID	0.703	0.318209	0.406	0.318209	0.681	0.312	3
ENSG00000127922	SHFM1	0.702	0.31792	0.404	0.31792	0.966	0.833	3
ENSG00000132341	RAN	0.712	0.317107	0.424	0.317107	1	0.929	3
ENSG00000131143	COX4I1	0.738	0.316158	0.476	0.316158	1	0.993	3
ENSG00000198258	UBL5	0.736	0.313389	0.472	0.313389	1	0.962	3
ENSG00000196683	TOMM7	0.718	0.312409	0.436	0.312409	0.992	0.917	3
ENSG00000127540	UQCR11	0.736	0.309513	0.472	0.309513	1	0.941	3
ENSG00000164919	COX6C	0.701	0.307856	0.402	0.307856	0.983	0.936	3
ENSG00000254858	MPV17L2	0.703	0.303377	0.406	0.303377	0.513	0.114	3
ENSG00000174886	NDUFA11	0.706	0.302374	0.412	0.302374	0.975	0.864	3
ENSG00000166164	BRD7	0.703	0.302355	0.406	0.302355	0.672	0.271	3
ENSG00000188612	SUMO2	0.722	0.300372	0.444	0.300372	1	0.956	3
ENSG00000069509	FUNDC1	0.703	0.299405	0.406	0.299405	0.63	0.243	3
ENSG00000116288	PARK7	0.718	0.294273	0.436	0.294273	0.992	0.92	3
ENSG00000111669	TPI1	0.705	0.291188	0.41	0.291188	1	0.972	3
ENSG00000142230	SAE1	0.701	0.288274	0.402	0.288274	0.664	0.271	3
ENSG00000182287	AP1S2	0.719	0.285799	0.438	0.285799	0.798	0.387	3
ENSG00000118640	VAMP8	0.279	-0.458835	0.442	-0.458835	0.992	0.933	3
ENSG00000057608	GDI2	0.294	-0.473682	0.412	-0.473682	0.891	0.869	3
ENSG00000113387	SUB1	0.278	-0.488793	0.444	-0.488793	1	0.989	3
ENSG00000185862	EVI2B	0.292	-0.488808	0.416	-0.488808	0.05	0.457	3
ENSG00000026025	VIM	0.299	-0.491134	0.402	-0.491134	0.983	0.951	3
ENSG00000132530	XAF1	0.297	-0.50321	0.406	-0.50321	0.286	0.602	3
ENSG00000101347	SAMHD1	0.296	-0.522054	0.408	-0.522054	0.16	0.533	3
ENSG00000100911	PSME2	0.27	-0.526424	0.46	-0.526424	0.983	0.922	3
ENSG00000204264	PSMB8	0.285	-0.527835	0.43	-0.527835	0.63	0.771	3
ENSG00000111331	OAS3	0.275	-0.545394	0.45	-0.545394	0.277	0.618	3
ENSG00000149925	ALDOA	0.235	-0.550543	0.53	-0.550543	0.983	0.97	3
ENSG00000161960	EIF4A1	0.25	-0.553762	0.5	-0.553762	0.992	0.97	3
ENSG00000137752	CASP1	0.296	-0.561383	0.408	-0.561383	0.168	0.522	3
ENSG00000051523	CYBA	0.274	-0.564631	0.452	-0.564631	0.992	0.928	3
ENSG00000213719	CLIC1	0.251	-0.568849	0.498	-0.568849	0.891	0.919	3
ENSG00000173821	RNF213	0.292	-0.571912	0.416	-0.571912	0.513	0.705	3
ENSG00000138496	PARP9	0.267	-0.580784	0.466	-0.580784	0.16	0.57	3
ENSG00000184009	ACTG1	0.257	-0.58634	0.486	-0.58634	0.958	0.983	3
ENSG00000168961	LGALS9	0.253	-0.612622	0.494	-0.612622	0.613	0.795	3
ENSG00000204257	HLA-DMA	0.289	-0.617975	0.422	-0.617975	0.681	0.81	3
ENSG00000183486	MX2	0.267	-0.619495	0.466	-0.619495	0.126	0.535	3
ENSG00000167460	TPM4	0.296	-0.62251	0.408	-0.62251	0.714	0.751	3
ENSG00000142937	RPS8	0.272	-0.62477	0.456	-0.62477	1	0.999	3
ENSG00000081237	PTPRC	0.273	-0.626302	0.454	-0.626302	0.294	0.644	3
ENSG00000135899	SP110	0.261	-0.635811	0.478	-0.635811	0.311	0.659	3
ENSG00000185507	IRF7	0.282	-0.650254	0.436	-0.650254	0.504	0.709	3
ENSG00000111335	OAS2	0.237	-0.65634	0.526	-0.65634	0.193	0.638	3
ENSG00000136167	LCP1	0.275	-0.65815	0.45	-0.65815	0.714	0.811	3
ENSG00000151012	SLC7A11	0.294	-0.659712	0.412	-0.659712	0.134	0.499	3
ENSG00000188313	PLSCR1	0.265	-0.66365	0.47	-0.66365	0.42	0.678	3
ENSG00000206560	ANKRD28	0.29	-0.668365	0.42	-0.668365	0.193	0.55	3
ENSG00000055332	EIF2AK2	0.251	-0.66968	0.498	-0.66968	0.513	0.718	3
ENSG00000100368	CSF2RB	0.289	-0.67456	0.422	-0.67456	0.303	0.596	3
ENSG00000139679	LPAR6	0.275	-0.676227	0.45	-0.676227	0.193	0.578	3
ENSG00000137965	IFI44	0.234	-0.684366	0.532	-0.684366	0.076	0.582	3
ENSG00000185201	IFITM2	0.29	-0.685674	0.42	-0.685674	0.647	0.771	3
ENSG00000177409	SAMD9L	0.258	-0.696182	0.484	-0.696182	0.462	0.744	3
ENSG00000130429	ARPC1B	0.226	-0.699582	0.548	-0.699582	0.983	0.927	3
ENSG00000089127	OAS1	0.268	-0.70754	0.464	-0.70754	0.21	0.611	3
ENSG00000172243	CLEC7A	0.255	-0.716255	0.49	-0.716255	0.109	0.563	3
ENSG00000117091	CD48	0.278	-0.719628	0.444	-0.719628	0.143	0.54	3
ENSG00000156587	UBE2L6	0.247	-0.721262	0.506	-0.721262	0.689	0.79	3
ENSG00000103490	PYCARD	0.272	-0.721317	0.456	-0.721317	0.613	0.777	3
ENSG00000135046	ANXA1	0.282	-0.722545	0.436	-0.722545	0.336	0.664	3
ENSG00000101608	MYL12A	0.217	-0.725718	0.566	-0.725718	0.975	0.957	3
ENSG00000130303	BST2	0.231	-0.727899	0.538	-0.727899	0.95	0.904	3
ENSG00000130066	SAT1	0.25	-0.742082	0.5	-0.742082	0.966	0.956	3
ENSG00000111679	PTPN6	0.266	-0.750182	0.468	-0.750182	0.336	0.643	3
ENSG00000142669	SH3BGRL3	0.247	-0.761171	0.506	-0.761171	0.992	0.965	3
ENSG00000108798	ABI3	0.291	-0.782992	0.418	-0.782992	0.286	0.575	3
ENSG00000133106	EPSTI1	0.233	-0.787514	0.534	-0.787514	0.622	0.803	3
ENSG00000160255	ITGB2	0.254	-0.791358	0.492	-0.791358	0.664	0.767	3
ENSG00000162511	LAPTM5	0.247	-0.804831	0.506	-0.804831	0.395	0.752	3
ENSG00000134326	CMPK2	0.221	-0.811327	0.558	-0.811327	0.185	0.659	3
ENSG00000163565	IFI16	0.225	-0.817398	0.55	-0.817398	0.429	0.741	3
ENSG00000160789	LMNA	0.264	-0.823555	0.472	-0.823555	0.866	0.86	3
ENSG00000160593	AMICA1	0.292	-0.837967	0.416	-0.837967	0.176	0.535	3
ENSG00000184979	USP18	0.22	-0.845598	0.56	-0.845598	0.235	0.682	3
ENSG00000169508	GPR183	0.272	-0.846391	0.456	-0.846391	0.58	0.779	3
ENSG00000245532	NEAT1	0.253	-0.85983	0.494	-0.85983	0.714	0.853	3
ENSG00000185885	IFITM1	0.207	-0.88713	0.586	-0.88713	0.227	0.711	3
ENSG00000127951	FGL2	0.249	-0.896557	0.502	-0.896557	0.092	0.553	3
ENSG00000111729	CLEC4A	0.25	-0.8967	0.5	-0.8967	0.084	0.56	3
ENSG00000173221	GLRX	0.284	-0.902664	0.432	-0.902664	0.647	0.759	3
ENSG00000109861	CTSC	0.268	-0.90421	0.464	-0.90421	0.765	0.825	3
ENSG00000122643	NT5C3A	0.245	-0.921063	0.51	-0.921063	0.429	0.711	3
ENSG00000011600	TYROBP	0.223	-0.929478	0.554	-0.929478	0.983	0.936	3
ENSG00000204472	AIF1	0.279	-0.938115	0.442	-0.938115	0.504	0.738	3
ENSG00000163563	MNDA	0.261	-0.941231	0.478	-0.941231	0.076	0.524	3
ENSG00000172183	ISG20	0.26	-0.948841	0.48	-0.948841	0.782	0.835	3
ENSG00000066336	SPI1	0.215	-0.950608	0.57	-0.950608	0.79	0.846	3
ENSG00000102524	TNFSF13B	0.228	-0.958045	0.544	-0.958045	0.471	0.786	3
ENSG00000132965	ALOX5AP	0.271	-0.964617	0.458	-0.964617	0.723	0.848	3
ENSG00000068079	IFI35	0.193	-0.998626	0.614	-0.998626	0.563	0.802	3
ENSG00000110077	MS4A6A	0.287	-1.00512	0.426	-1.00512	0.05	0.462	3
ENSG00000196154	S100A4	0.222	-1.01215	0.556	-1.01215	0.966	0.978	3
ENSG00000025708	TYMP	0.199	-1.05469	0.602	-1.05469	0.891	0.908	3
ENSG00000136689	IL1RN	0.256	-1.06978	0.488	-1.06978	0.235	0.635	3
ENSG00000135821	GLUL	0.258	-1.07193	0.484	-1.07193	0.462	0.705	3
ENSG00000102879	CORO1A	0.235	-1.08874	0.53	-1.08874	0.731	0.803	3
ENSG00000204482	LST1	0.222	-1.11383	0.556	-1.11383	0.756	0.846	3
ENSG00000137959	IFI44L	0.161	-1.12667	0.678	-1.12667	0.252	0.763	3
ENSG00000115415	STAT1	0.175	-1.14735	0.65	-1.14735	0.639	0.84	3
ENSG00000121858	TNFSF10	0.218	-1.20058	0.564	-1.20058	0.151	0.637	3
ENSG00000140749	IGSF6	0.222	-1.20246	0.556	-1.20246	0.109	0.619	3
ENSG00000160932	LY6E	0.149	-1.28301	0.702	-1.28301	0.941	0.918	3
ENSG00000077984	CST7	0.236	-1.30359	0.528	-1.30359	0.58	0.815	3
ENSG00000132514	CLEC10A	0.265	-1.31632	0.47	-1.31632	0.151	0.56	3
ENSG00000087086	FTL	0.132	-1.32428	0.736	-1.32428	1	1	3
ENSG00000111348	ARHGDIB	0.151	-1.35535	0.698	-1.35535	0.513	0.86	3
ENSG00000185745	IFIT1	0.184	-1.39978	0.632	-1.39978	0.134	0.687	3
ENSG00000126709	IFI6	0.163	-1.42839	0.674	-1.42839	0.95	0.91	3
ENSG00000187608	ISG15	0.146	-1.44474	0.708	-1.44474	0.983	0.962	3
ENSG00000134321	RSAD2	0.185	-1.44867	0.63	-1.44867	0.151	0.697	3
ENSG00000157601	MX1	0.144	-1.48586	0.712	-1.48586	0.479	0.828	3
ENSG00000158869	FCER1G	0.192	-1.53872	0.616	-1.53872	0.529	0.834	3
ENSG00000142089	IFITM3	0.129	-1.55328	0.742	-1.55328	0.908	0.948	3
ENSG00000119917	IFIT3	0.161	-1.58365	0.678	-1.58365	0.294	0.779	3
ENSG00000090382	LYZ	0.236	-1.5845	0.528	-1.5845	0.815	0.872	3
ENSG00000257764	RP11-1143G9.4	0.241	-1.59383	0.518	-1.59383	0.42	0.76	3
ENSG00000169429	IL8	0.292	-1.72309	0.416	-1.72309	0.765	0.802	3
ENSG00000197061	HIST1H4C	0.816	1.25519	0.632	1.25519	0.899	0.426	4
ENSG00000166803	KIAA0101	0.862	1.15044	0.724	1.15044	0.882	0.198	4
ENSG00000117632	STMN1	0.863	1.07111	0.726	1.07111	0.955	0.484	4
ENSG00000164104	HMGB2	0.835	0.976726	0.67	0.976726	0.899	0.412	4
ENSG00000145287	PLAC8	0.827	0.944534	0.654	0.944534	0.91	0.297	4
ENSG00000235162	C12orf75	0.714	0.939771	0.428	0.939771	0.663	0.275	4
ENSG00000164032	H2AFZ	0.853	0.900342	0.706	0.900342	0.994	0.93	4
ENSG00000128951	DUT	0.843	0.891495	0.686	0.891495	0.899	0.373	4
ENSG00000198830	HMGN2	0.859	0.850795	0.718	0.850795	1	0.927	4
ENSG00000105374	NKG7	0.808	0.821927	0.616	0.821927	0.764	0.144	4
ENSG00000227507	LTB	0.719	0.820333	0.438	0.820333	0.787	0.48	4
ENSG00000175063	UBE2C	0.732	0.806678	0.464	0.806678	0.545	0.077	4
ENSG00000189403	HMGB1	0.847	0.806152	0.694	0.806152	1	0.913	4
ENSG00000148773	MKI67	0.772	0.78369	0.544	0.78369	0.607	0.068	4
ENSG00000099901	RANBP1	0.83	0.77787	0.66	0.77787	0.978	0.781	4
ENSG00000102879	CORO1A	0.809	0.768332	0.618	0.768332	0.978	0.778	4
ENSG00000176890	TYMS	0.802	0.73973	0.604	0.73973	0.702	0.103	4
ENSG00000160593	AMICA1	0.759	0.721756	0.518	0.721756	0.848	0.472	4
ENSG00000166508	MCM7	0.827	0.704681	0.654	0.704681	0.764	0.119	4
ENSG00000173207	CKS1B	0.798	0.704347	0.596	0.704347	0.82	0.33	4
ENSG00000239672	NME1	0.801	0.699717	0.602	0.699717	0.921	0.561	4
ENSG00000005022	SLC25A5	0.823	0.68261	0.646	0.68261	0.978	0.801	4
ENSG00000196230	TUBB	0.793	0.678895	0.586	0.678895	0.994	0.902	4
ENSG00000136938	ANP32B	0.811	0.678868	0.622	0.678868	0.961	0.695	4
ENSG00000167900	TK1	0.793	0.677489	0.586	0.677489	0.663	0.083	4
ENSG00000115053	NCL	0.762	0.649737	0.524	0.649737	0.978	0.814	4
ENSG00000182054	IDH2	0.797	0.639822	0.594	0.639822	0.944	0.619	4
ENSG00000137309	HMGA1	0.794	0.631924	0.588	0.631924	0.955	0.773	4
ENSG00000116649	SRM	0.783	0.62851	0.566	0.62851	0.865	0.5	4
ENSG00000108561	C1QBP	0.793	0.628405	0.586	0.628405	0.955	0.771	4
ENSG00000132780	NASP	0.801	0.618872	0.602	0.618872	0.904	0.436	4
ENSG00000132646	PCNA	0.765	0.616189	0.53	0.616189	0.798	0.336	4
ENSG00000117399	CDC20	0.743	0.610057	0.486	0.610057	0.539	0.052	4
ENSG00000184990	SIVA1	0.803	0.6077	0.606	0.6077	0.944	0.621	4
ENSG00000171848	RRM2	0.739	0.603239	0.478	0.603239	0.528	0.049	4
ENSG00000168393	DTYMK	0.785	0.598038	0.57	0.598038	0.775	0.275	4
ENSG00000135486	HNRNPA1	0.831	0.593584	0.662	0.593584	0.989	0.943	4
ENSG00000020633	RUNX3	0.758	0.589896	0.516	0.589896	0.86	0.474	4
ENSG00000151287	TEX30	0.747	0.582264	0.494	0.582264	0.742	0.309	4
ENSG00000111716	LDHB	0.808	0.582195	0.616	0.582195	0.989	0.82	4
ENSG00000125835	SNRPB	0.804	0.580249	0.608	0.580249	0.983	0.819	4
ENSG00000181163	NPM1	0.801	0.571933	0.602	0.571933	1	0.957	4
ENSG00000144381	HSPD1	0.751	0.558695	0.502	0.558695	0.921	0.704	4
ENSG00000149136	SSRP1	0.786	0.552567	0.572	0.552567	0.876	0.443	4
ENSG00000161981	SNRNP25	0.777	0.551709	0.554	0.551709	0.927	0.637	4
ENSG00000205581	HMGN1	0.827	0.55014	0.654	0.55014	0.994	0.906	4
ENSG00000179958	DCTPP1	0.751	0.547885	0.502	0.547885	0.871	0.528	4
ENSG00000153048	CARHSP1	0.771	0.544975	0.542	0.544975	0.781	0.302	4
ENSG00000170515	PA2G4	0.749	0.544667	0.498	0.544667	0.944	0.693	4
ENSG00000168028	RPSA	0.851	0.543704	0.702	0.543704	1	0.993	4
ENSG00000142864	SERBP1	0.771	0.541454	0.542	0.541454	1	0.802	4
ENSG00000123975	CKS2	0.753	0.540145	0.506	0.540145	0.798	0.405	4
ENSG00000120802	TMPO	0.772	0.537068	0.544	0.537068	0.747	0.25	4
ENSG00000108798	ABI3	0.723	0.53596	0.446	0.53596	0.848	0.521	4
ENSG00000187514	PTMA	0.823	0.530251	0.646	0.530251	1	0.996	4
ENSG00000115541	HSPE1	0.755	0.527088	0.51	0.527088	0.978	0.863	4
ENSG00000134333	LDHA	0.755	0.524519	0.51	0.524519	0.978	0.854	4
ENSG00000122952	ZWINT	0.755	0.524482	0.51	0.524482	0.629	0.136	4
ENSG00000105968	H2AFV	0.782	0.51957	0.564	0.51957	0.978	0.749	4
ENSG00000123416	TUBA1B	0.751	0.515397	0.502	0.515397	1	0.965	4
ENSG00000203760	CENPW	0.777	0.511712	0.554	0.511712	0.787	0.278	4
ENSG00000100162	CENPM	0.758	0.511153	0.516	0.511153	0.59	0.075	4
ENSG00000132341	RAN	0.787	0.508896	0.574	0.508896	1	0.926	4
ENSG00000198786	MT-ND5	0.744	0.497741	0.488	0.497741	0.989	0.865	4
ENSG00000131153	GINS2	0.735	0.496375	0.47	0.496375	0.545	0.075	4
ENSG00000138061	CYP1B1	0.707	0.496134	0.414	0.496134	0.927	0.704	4
ENSG00000111666	CHPT1	0.737	0.495024	0.474	0.495024	0.798	0.427	4
ENSG00000168496	FEN1	0.746	0.494596	0.492	0.494596	0.635	0.157	4
ENSG00000178999	AURKB	0.711	0.491532	0.422	0.491532	0.461	0.037	4
ENSG00000161547	SRSF2	0.781	0.491471	0.562	0.491471	0.983	0.766	4
ENSG00000184489	PTP4A3	0.744	0.489558	0.488	0.489558	0.809	0.357	4
ENSG00000152082	MZT2B	0.782	0.48856	0.564	0.48856	0.978	0.783	4
ENSG00000173272	MZT2A	0.776	0.486887	0.552	0.486887	0.955	0.658	4
ENSG00000112118	MCM3	0.745	0.485941	0.49	0.485941	0.652	0.183	4
ENSG00000119335	SET	0.739	0.484693	0.478	0.484693	0.966	0.777	4
ENSG00000163950	SLBP	0.736	0.483412	0.472	0.483412	0.848	0.467	4
ENSG00000164611	PTTG1	0.75	0.479767	0.5	0.479767	0.798	0.352	4
ENSG00000213551	DNAJC9	0.763	0.476776	0.526	0.476776	0.736	0.243	4
ENSG00000111371	SLC38A1	0.749	0.476758	0.498	0.476758	0.691	0.205	4
ENSG00000143799	PARP1	0.76	0.476521	0.52	0.476521	0.882	0.466	4
ENSG00000145386	CCNA2	0.712	0.472547	0.424	0.472547	0.478	0.05	4
ENSG00000113648	H2AFY	0.741	0.471706	0.482	0.471706	0.978	0.85	4
ENSG00000198938	MT-CO3	0.771	0.471634	0.542	0.471634	1	0.964	4
ENSG00000089685	BIRC5	0.747	0.470558	0.494	0.470558	0.573	0.066	4
ENSG00000140988	RPS2	0.839	0.469777	0.678	0.469777	1	1	4
ENSG00000089248	ERP29	0.758	0.468885	0.516	0.468885	0.949	0.702	4
ENSG00000128050	PAICS	0.75	0.462721	0.5	0.462721	0.713	0.24	4
ENSG00000112081	SRSF3	0.779	0.461537	0.558	0.461537	0.989	0.869	4
ENSG00000100321	SYNGR1	0.773	0.461482	0.546	0.461482	0.764	0.215	4
ENSG00000183971	NPW	0.73	0.459947	0.46	0.459947	0.545	0.076	4
ENSG00000162607	USP1	0.749	0.457559	0.498	0.457559	0.764	0.336	4
ENSG00000131747	TOP2A	0.701	0.453731	0.402	0.453731	0.478	0.067	4
ENSG00000115875	SRSF7	0.729	0.453386	0.458	0.453386	0.938	0.735	4
ENSG00000111348	ARHGDIB	0.717	0.452857	0.434	0.452857	0.966	0.821	4
ENSG00000072501	SMC1A	0.717	0.45076	0.434	0.45076	0.73	0.363	4
ENSG00000122566	HNRNPA2B1	0.751	0.450172	0.502	0.450172	0.978	0.839	4
ENSG00000123136	DDX39A	0.724	0.45006	0.448	0.45006	0.798	0.443	4
ENSG00000103202	NME4	0.736	0.446202	0.472	0.446202	0.904	0.56	4
ENSG00000115241	PPM1G	0.747	0.445477	0.494	0.445477	0.944	0.682	4
ENSG00000156802	ATAD2	0.733	0.440849	0.466	0.440849	0.573	0.116	4
ENSG00000092853	CLSPN	0.736	0.439476	0.472	0.439476	0.579	0.107	4
ENSG00000119403	PHF19	0.729	0.434606	0.458	0.434606	0.556	0.108	4
ENSG00000198727	MT-CYB	0.748	0.433246	0.496	0.433246	0.994	0.948	4
ENSG00000145912	NHP2	0.745	0.430389	0.49	0.430389	0.949	0.698	4
ENSG00000074071	MRPS34	0.742	0.427918	0.484	0.427918	0.938	0.635	4
ENSG00000113810	SMC4	0.731	0.426602	0.462	0.426602	0.618	0.164	4
ENSG00000102054	RBBP7	0.742	0.423024	0.484	0.423024	0.764	0.316	4
ENSG00000137804	NUSAP1	0.717	0.422174	0.434	0.422174	0.556	0.121	4
ENSG00000083845	RPS5	0.798	0.420054	0.596	0.420054	1	0.989	4
ENSG00000106268	NUDT1	0.744	0.419022	0.488	0.419022	0.82	0.382	4
ENSG00000135446	CDK4	0.722	0.417368	0.444	0.417368	0.775	0.405	4
ENSG00000197451	HNRNPAB	0.731	0.414159	0.462	0.414159	0.854	0.498	4
ENSG00000262814	MRPL12	0.715	0.413445	0.43	0.413445	0.899	0.613	4
ENSG00000100316	RPL3	0.804	0.412128	0.608	0.412128	1	0.997	4
ENSG00000178035	IMPDH2	0.739	0.411462	0.478	0.411462	0.781	0.34	4
ENSG00000111640	GAPDH	0.805	0.411045	0.61	0.411045	1	0.999	4
ENSG00000130826	DKC1	0.735	0.40898	0.47	0.40898	0.77	0.327	4
ENSG00000178741	COX5A	0.732	0.407008	0.464	0.407008	1	0.932	4
ENSG00000089280	FUS	0.717	0.406126	0.434	0.406126	0.933	0.696	4
ENSG00000148303	RPL7A	0.792	0.406033	0.584	0.406033	1	0.995	4
ENSG00000090273	NUDC	0.713	0.403894	0.426	0.403894	0.938	0.667	4
ENSG00000163584	RPL22L1	0.721	0.402904	0.442	0.402904	0.966	0.766	4
ENSG00000143621	ILF2	0.718	0.399354	0.436	0.399354	0.893	0.574	4
ENSG00000100823	APEX1	0.719	0.398728	0.438	0.398728	0.86	0.52	4
ENSG00000180817	PPA1	0.726	0.396125	0.452	0.396125	0.961	0.75	4
ENSG00000182004	SNRPE	0.751	0.395892	0.502	0.395892	0.978	0.835	4
ENSG00000077152	UBE2T	0.726	0.392736	0.452	0.392736	0.579	0.123	4
ENSG00000126457	PRMT1	0.705	0.391067	0.41	0.391067	0.927	0.648	4
ENSG00000164109	MAD2L1	0.717	0.388492	0.434	0.388492	0.556	0.117	4
ENSG00000100632	ERH	0.743	0.387472	0.486	0.387472	0.989	0.846	4
ENSG00000117724	CENPF	0.711	0.386939	0.422	0.386939	0.494	0.063	4
ENSG00000100526	CDKN3	0.714	0.385414	0.428	0.385414	0.494	0.061	4
ENSG00000130520	LSM4	0.71	0.384963	0.42	0.384963	0.944	0.733	4
ENSG00000149273	RPS3	0.794	0.383872	0.588	0.383872	1	0.999	4
ENSG00000167513	CDT1	0.733	0.382763	0.466	0.382763	0.545	0.072	4
ENSG00000089157	RPLP0	0.784	0.380811	0.568	0.380811	1	0.996	4
ENSG00000101444	AHCY	0.722	0.379965	0.444	0.379965	0.64	0.222	4
ENSG00000184640	2018-09-09	0.714	0.379327	0.428	0.379327	0.685	0.283	4
ENSG00000147155	EBP	0.738	0.378645	0.476	0.378645	0.82	0.383	4
ENSG00000152234	ATP5A1	0.723	0.378637	0.446	0.378637	0.966	0.787	4
ENSG00000111247	RAD51AP1	0.723	0.376364	0.446	0.376364	0.522	0.07	4
ENSG00000169813	HNRNPF	0.718	0.373283	0.436	0.373283	0.921	0.601	4
ENSG00000167670	CHAF1A	0.717	0.372336	0.434	0.372336	0.629	0.199	4
ENSG00000074800	ENO1	0.736	0.3704	0.472	0.3704	1	0.957	4
ENSG00000106399	RPA3	0.716	0.368078	0.432	0.368078	0.837	0.488	4
ENSG00000178952	TUFM	0.709	0.366753	0.418	0.366753	0.938	0.671	4
ENSG00000138668	HNRNPD	0.715	0.366729	0.43	0.366729	0.916	0.575	4
ENSG00000108424	KPNB1	0.705	0.366248	0.41	0.366248	0.86	0.529	4
ENSG00000112312	GMNN	0.729	0.365836	0.458	0.365836	0.64	0.184	4
ENSG00000139343	SNRPF	0.724	0.365225	0.448	0.365225	0.966	0.706	4
ENSG00000140350	ANP32A	0.724	0.36474	0.448	0.36474	0.91	0.572	4
ENSG00000143401	ANP32E	0.713	0.364499	0.426	0.364499	0.747	0.362	4
ENSG00000119969	HELLS	0.74	0.364407	0.48	0.364407	0.59	0.101	4
ENSG00000154518	ATP5G3	0.715	0.362927	0.43	0.362927	0.989	0.906	4
ENSG00000106355	LSM5	0.727	0.362886	0.454	0.362886	0.966	0.8	4
ENSG00000141401	IMPA2	0.732	0.361221	0.464	0.361221	0.562	0.1	4
ENSG00000156110	ADK	0.725	0.359386	0.45	0.359386	0.781	0.333	4
ENSG00000198886	MT-ND4	0.743	0.35851	0.486	0.35851	0.994	0.968	4
ENSG00000136824	SMC2	0.713	0.358082	0.426	0.358082	0.579	0.158	4
ENSG00000167085	PHB	0.702	0.355533	0.404	0.355533	0.927	0.7	4
ENSG00000153044	CENPH	0.717	0.35471	0.434	0.35471	0.539	0.105	4
ENSG00000131876	SNRPA1	0.723	0.353212	0.446	0.353212	0.843	0.479	4
ENSG00000105202	FBL	0.713	0.352852	0.426	0.352852	0.82	0.448	4
ENSG00000085871	MGST2	0.703	0.350764	0.406	0.350764	0.871	0.528	4
ENSG00000070756	PABPC1	0.719	0.349973	0.438	0.349973	0.983	0.805	4
ENSG00000113368	LMNB1	0.723	0.348406	0.446	0.348406	0.685	0.232	4
ENSG00000198755	RPL10A	0.764	0.34665	0.528	0.34665	1	0.994	4
ENSG00000156508	EEF1A1	0.738	0.34591	0.476	0.34591	1	1	4
ENSG00000174444	RPL4	0.759	0.344345	0.518	0.344345	1	0.985	4
ENSG00000167658	EEF2	0.716	0.341369	0.432	0.341369	0.989	0.87	4
ENSG00000116560	SFPQ	0.704	0.34035	0.408	0.34035	0.899	0.558	4
ENSG00000134809	TIMM10	0.704	0.338945	0.408	0.338945	0.826	0.469	4
ENSG00000099797	TECR	0.72	0.338488	0.44	0.338488	0.809	0.388	4
ENSG00000198888	MT-ND1	0.718	0.337372	0.436	0.337372	0.989	0.937	4
ENSG00000162244	RPL29	0.762	0.336535	0.524	0.336535	1	0.997	4
ENSG00000204628	GNB2L1	0.776	0.336229	0.552	0.336229	1	0.993	4
ENSG00000228716	DHFR	0.716	0.336227	0.432	0.336227	0.562	0.127	4
ENSG00000160201	U2AF1	0.704	0.33591	0.408	0.33591	0.966	0.762	4
ENSG00000198176	TFDP1	0.706	0.334492	0.412	0.334492	0.697	0.321	4
ENSG00000114942	EEF1B2	0.741	0.332205	0.482	0.332205	0.989	0.901	4
ENSG00000120438	TCP1	0.706	0.328593	0.412	0.328593	0.91	0.589	4
ENSG00000130332	LSM7	0.714	0.326971	0.428	0.326971	0.949	0.719	4
ENSG00000144354	CDCA7	0.708	0.326288	0.416	0.326288	0.483	0.057	4
ENSG00000091651	ORC6	0.736	0.325192	0.472	0.325192	0.562	0.08	4
ENSG00000167088	SNRPD1	0.708	0.324071	0.416	0.324071	0.978	0.869	4
ENSG00000110958	PTGES3	0.713	0.323317	0.426	0.323317	0.989	0.786	4
ENSG00000143977	SNRPG	0.721	0.322838	0.442	0.322838	0.989	0.909	4
ENSG00000102030	NAA10	0.706	0.322425	0.412	0.322425	0.893	0.538	4
ENSG00000170889	RPS9	0.77	0.320585	0.54	0.320585	1	0.997	4
ENSG00000171858	RPS21	0.739	0.31878	0.478	0.31878	1	0.944	4
ENSG00000198712	MT-CO2	0.723	0.316014	0.446	0.316014	1	0.98	4
ENSG00000100028	SNRPD3	0.702	0.311788	0.404	0.311788	0.949	0.727	4
ENSG00000111669	TPI1	0.713	0.310927	0.426	0.310927	0.994	0.972	4
ENSG00000079616	KIF22	0.702	0.310155	0.404	0.310155	0.562	0.152	4
ENSG00000106153	CHCHD2	0.758	0.306981	0.516	0.306981	0.994	0.979	4
ENSG00000105640	RPL18A	0.763	0.306303	0.526	0.306303	1	1	4
ENSG00000173473	SMARCC1	0.703	0.303277	0.406	0.303277	0.691	0.28	4
ENSG00000092201	SUPT16H	0.706	0.296002	0.412	0.296002	0.781	0.389	4
ENSG00000169100	SLC25A6	0.704	0.291567	0.408	0.291567	0.989	0.949	4
ENSG00000186468	RPS23	0.737	0.287688	0.474	0.287688	1	0.999	4
ENSG00000231500	RPS18	0.742	0.2865	0.484	0.2865	1	1	4
ENSG00000099624	ATP5D	0.709	0.284549	0.418	0.284549	0.994	0.907	4
ENSG00000104529	EEF1D	0.729	0.281564	0.458	0.281564	1	0.971	4
ENSG00000171960	PPIH	0.703	0.279815	0.406	0.279815	0.719	0.306	4
ENSG00000177600	RPLP2	0.732	0.277492	0.464	0.277492	1	0.999	4
ENSG00000197728	RPS26	0.714	0.276079	0.428	0.276079	1	0.985	4
ENSG00000196262	PPIA	0.716	0.273087	0.432	0.273087	1	0.983	4
ENSG00000145741	BTF3	0.72	0.271993	0.44	0.271993	1	0.971	4
ENSG00000124614	RPS10	0.707	0.270037	0.414	0.270037	0.983	0.943	4
ENSG00000108298	RPL19	0.738	0.256474	0.476	0.256474	1	0.999	4
ENSG00000198034	RPS4X	0.736	0.25323	0.472	0.25323	1	0.999	4
ENSG00000105193	RPS16	0.744	0.252205	0.488	0.252205	1	0.999	4
ENSG00000122406	RPL5	0.74	0.252038	0.48	0.252038	1	0.978	4
ENSG00000140264	SERF2	0.273	-0.304625	0.454	-0.304625	1	0.998	4
ENSG00000092841	MYL6	0.293	-0.316716	0.414	-0.316716	1	0.99	4
ENSG00000034510	TMSB10	0.293	-0.337779	0.414	-0.337779	1	1	4
ENSG00000124172	ATP5E	0.239	-0.34677	0.522	-0.34677	1	0.999	4
ENSG00000113732	ATP6V0E1	0.243	-0.518154	0.514	-0.518154	0.989	0.951	4
ENSG00000177556	ATOX1	0.267	-0.533477	0.466	-0.533477	0.972	0.95	4
ENSG00000142089	IFITM3	0.3	-0.613412	0.4	-0.613412	0.989	0.94	4
ENSG00000182718	ANXA2	0.284	-0.626839	0.432	-0.626839	0.938	0.892	4
ENSG00000124762	CDKN1A	0.282	-0.644685	0.436	-0.644685	0.809	0.818	4
ENSG00000197746	PSAP	0.288	-0.66971	0.424	-0.66971	0.809	0.804	4
ENSG00000142227	EMP3	0.293	-0.673092	0.414	-0.673092	0.82	0.862	4
ENSG00000085063	CD59	0.286	-0.700724	0.428	-0.700724	0.68	0.76	4
ENSG00000163191	S100A11	0.223	-0.715507	0.554	-0.715507	1	0.96	4
ENSG00000104870	FCGRT	0.298	-0.725989	0.404	-0.725989	0.404	0.622	4
ENSG00000100097	LGALS1	0.244	-0.744402	0.512	-0.744402	0.966	0.978	4
ENSG00000087086	FTL	0.289	-0.747197	0.422	-0.747197	1	1	4
ENSG00000101439	CST3	0.287	-0.957157	0.426	-0.957157	0.989	0.967	4
ENSG00000197956	S100A6	0.149	-0.95882	0.702	-0.95882	0.966	0.99	4
ENSG00000106211	HSPB1	0.269	-0.980284	0.462	-0.980284	0.831	0.833	4
ENSG00000136810	TXN	0.238	-1.01093	0.524	-1.01093	1	0.998	4
ENSG00000181649	PHLDA2	0.259	-1.0369	0.482	-1.0369	0.511	0.746	4
ENSG00000135404	CD63	0.199	-1.04783	0.602	-1.04783	0.972	0.941	4
ENSG00000011600	TYROBP	0.192	-1.06412	0.616	-1.06412	0.983	0.934	4
ENSG00000166920	C15orf48	0.3	-1.07343	0.4	-1.07343	0.466	0.68	4
ENSG00000167996	FTH1	0.204	-1.08753	0.592	-1.08753	1	0.999	4
ENSG00000197747	S100A10	0.204	-1.14588	0.592	-1.14588	0.758	0.88	4
ENSG00000158869	FCER1G	0.299	-1.15454	0.402	-1.15454	0.865	0.807	4
ENSG00000168685	IL7R	0.264	-1.19464	0.472	-1.19464	0.466	0.681	4
ENSG00000077984	CST7	0.256	-1.23173	0.488	-1.23173	0.702	0.81	4
ENSG00000173372	C1QA	0.295	-1.28827	0.41	-1.28827	0.135	0.493	4
ENSG00000160213	CSTB	0.143	-1.39728	0.714	-1.39728	0.871	0.932	4
ENSG00000159189	C1QC	0.27	-1.48515	0.46	-1.48515	0.202	0.573	4
ENSG00000131981	LGALS3	0.26	-1.52564	0.48	-1.52564	0.511	0.712	4
ENSG00000108691	CCL2	0.841	2.15096	0.682	2.15096	0.856	0.333	5
ENSG00000006075	CCL3	0.808	2.14784	0.616	2.14784	0.779	0.268	5
ENSG00000100985	MMP9	0.868	1.95493	0.736	1.95493	0.908	0.365	5
ENSG00000118785	SPP1	0.747	1.65569	0.494	1.65569	0.587	0.123	5
ENSG00000102575	ACP5	0.854	1.61191	0.708	1.61191	0.929	0.47	5
ENSG00000125538	IL1B	0.869	1.52463	0.738	1.52463	0.94	0.389	5
ENSG00000169429	IL8	0.855	1.47625	0.71	1.47625	0.975	0.724	5
ENSG00000135047	CTSL	0.754	1.33151	0.508	1.33151	0.572	0.09	5
ENSG00000173369	C1QB	0.761	1.30197	0.522	1.30197	0.718	0.264	5
ENSG00000146070	PLA2G7	0.861	1.26769	0.722	1.26769	0.877	0.302	5
ENSG00000117984	CTSD	0.797	1.23024	0.594	1.23024	0.875	0.512	5
ENSG00000131981	LGALS3	0.823	1.22176	0.646	1.22176	0.927	0.59	5
ENSG00000181374	CCL13	0.746	1.17484	0.492	1.17484	0.779	0.362	5
ENSG00000159189	C1QC	0.804	1.12797	0.608	1.12797	0.864	0.392	5
ENSG00000135821	GLUL	0.848	1.08903	0.696	1.08903	0.96	0.571	5
ENSG00000140749	IGSF6	0.868	1.07492	0.736	1.07492	0.96	0.421	5
ENSG00000158869	FCER1G	0.874	1.07479	0.748	1.07479	1	0.732	5
ENSG00000129226	CD68	0.814	1.0537	0.628	1.0537	0.917	0.488	5
ENSG00000011422	PLAUR	0.868	1.01588	0.736	1.01588	0.931	0.338	5
ENSG00000173221	GLRX	0.871	1.01189	0.742	1.01189	0.99	0.648	5
ENSG00000164733	CTSB	0.794	1.00276	0.588	1.00276	0.864	0.431	5
ENSG00000166920	C15orf48	0.832	0.997309	0.664	0.997309	0.962	0.527	5
ENSG00000185745	IFIT1	0.834	0.952097	0.668	0.952097	0.96	0.515	5
ENSG00000170458	CD14	0.702	0.940377	0.404	0.940377	0.52	0.132	5
ENSG00000135404	CD63	0.877	0.936107	0.754	0.936107	1	0.92	5
ENSG00000168685	IL7R	0.824	0.92104	0.648	0.92104	0.964	0.527	5
ENSG00000128245	YWHAH	0.82	0.913108	0.64	0.913108	0.977	0.735	5
ENSG00000132334	PTPRE	0.856	0.907904	0.712	0.907904	0.916	0.341	5
ENSG00000186818	LILRB4	0.802	0.878888	0.604	0.878888	0.687	0.104	5
ENSG00000134321	RSAD2	0.82	0.866882	0.64	0.866882	0.964	0.528	5
ENSG00000134072	CAMK1	0.823	0.866011	0.646	0.866011	0.843	0.303	5
ENSG00000164713	BRI3	0.851	0.864892	0.702	0.864892	0.967	0.658	5
ENSG00000116701	NCF2	0.849	0.862351	0.698	0.862351	0.914	0.344	5
ENSG00000160213	CSTB	0.784	0.854103	0.568	0.854103	1	0.894	5
ENSG00000102265	TIMP1	0.816	0.848187	0.632	0.848187	0.99	0.769	5
ENSG00000163687	DNASE1L3	0.711	0.847434	0.422	0.847434	0.693	0.309	5
ENSG00000103811	CTSH	0.826	0.83961	0.652	0.83961	0.99	0.721	5
ENSG00000104870	FCGRT	0.829	0.78112	0.658	0.78112	0.925	0.459	5
ENSG00000131435	PDLIM4	0.804	0.776428	0.608	0.776428	0.764	0.201	5
ENSG00000105223	PLD3	0.78	0.773655	0.56	0.773655	0.783	0.325	5
ENSG00000087086	FTL	0.825	0.729117	0.65	0.729117	1	1	5
ENSG00000173372	C1QA	0.711	0.727566	0.422	0.727566	0.72	0.342	5
ENSG00000127951	FGL2	0.792	0.71433	0.584	0.71433	0.868	0.372	5
ENSG00000107798	LIPA	0.731	0.702029	0.462	0.702029	0.678	0.251	5
ENSG00000128524	ATP6V1F	0.851	0.701191	0.702	0.701191	1	0.908	5
ENSG00000030582	GRN	0.836	0.700661	0.672	0.700661	0.998	0.805	5
ENSG00000142669	SH3BGRL3	0.832	0.698559	0.664	0.698559	1	0.952	5
ENSG00000101160	CTSZ	0.782	0.694496	0.564	0.694496	0.967	0.639	5
ENSG00000258227	CLEC5A	0.71	0.693076	0.42	0.693076	0.488	0.075	5
ENSG00000147443	DOK2	0.791	0.692486	0.582	0.692486	0.823	0.313	5
ENSG00000217555	CKLF	0.79	0.691847	0.58	0.691847	0.954	0.618	5
ENSG00000187474	FPR3	0.795	0.681291	0.59	0.681291	0.752	0.183	5
ENSG00000186480	INSIG1	0.736	0.675166	0.472	0.675166	0.881	0.568	5
ENSG00000066336	SPI1	0.827	0.658209	0.654	0.658209	0.998	0.775	5
ENSG00000124882	EREG	0.71	0.648774	0.42	0.648774	0.541	0.134	5
ENSG00000126709	IFI6	0.827	0.648092	0.654	0.648092	1	0.876	5
ENSG00000025708	TYMP	0.773	0.64461	0.546	0.64461	0.998	0.867	5
ENSG00000124357	NAGK	0.78	0.636179	0.56	0.636179	0.869	0.428	5
ENSG00000121858	TNFSF10	0.774	0.635068	0.548	0.635068	0.919	0.468	5
ENSG00000132514	CLEC10A	0.709	0.631982	0.418	0.631982	0.798	0.416	5
ENSG00000115350	POLE4	0.768	0.630655	0.536	0.630655	0.931	0.615	5
ENSG00000143119	CD53	0.791	0.6289	0.582	0.6289	0.927	0.535	5
ENSG00000142173	COL6A2	0.726	0.626481	0.452	0.626481	0.712	0.312	5
ENSG00000198668	CALM1	0.804	0.625057	0.608	0.625057	1	0.887	5
ENSG00000011600	TYROBP	0.806	0.619203	0.612	0.619203	1	0.913	5
ENSG00000163191	S100A11	0.84	0.610367	0.68	0.610367	1	0.949	5
ENSG00000181649	PHLDA2	0.749	0.60661	0.498	0.60661	0.946	0.625	5
ENSG00000119917	IFIT3	0.788	0.605717	0.576	0.605717	0.981	0.644	5
ENSG00000142089	IFITM3	0.798	0.604433	0.596	0.604433	1	0.921	5
ENSG00000143554	SLC27A3	0.736	0.600738	0.472	0.600738	0.762	0.308	5
ENSG00000111679	PTPN6	0.778	0.600501	0.556	0.600501	0.919	0.493	5
ENSG00000158714	SLAMF8	0.786	0.600004	0.572	0.600004	0.679	0.127	5
ENSG00000179163	FUCA1	0.704	0.598889	0.408	0.598889	0.679	0.304	5
ENSG00000042493	CAPG	0.725	0.595036	0.45	0.595036	0.925	0.683	5
ENSG00000172243	CLEC7A	0.784	0.593492	0.568	0.593492	0.873	0.385	5
ENSG00000068079	IFI35	0.792	0.587996	0.584	0.587996	0.987	0.698	5
ENSG00000160932	LY6E	0.816	0.587217	0.632	0.587217	1	0.885	5
ENSG00000163823	CCR1	0.752	0.585797	0.504	0.585797	0.61	0.12	5
ENSG00000103490	PYCARD	0.768	0.572104	0.536	0.572104	0.964	0.68	5
ENSG00000167460	TPM4	0.782	0.56501	0.564	0.56501	0.962	0.656	5
ENSG00000163131	CTSS	0.76	0.563464	0.52	0.563464	0.96	0.651	5
ENSG00000117410	ATP6V0B	0.795	0.561914	0.59	0.561914	0.998	0.869	5
ENSG00000122359	ANXA11	0.776	0.560282	0.552	0.560282	0.958	0.646	5
ENSG00000160209	PDXK	0.764	0.558539	0.528	0.558539	0.758	0.291	5
ENSG00000167996	FTH1	0.747	0.55752	0.494	0.55752	1	0.999	5
ENSG00000130429	ARPC1B	0.814	0.557101	0.628	0.557101	1	0.901	5
ENSG00000157601	MX1	0.762	0.554781	0.524	0.554781	0.998	0.721	5
ENSG00000242574	HLA-DMB	0.742	0.554362	0.484	0.554362	0.889	0.5	5
ENSG00000165233	C9orf89	0.767	0.552641	0.534	0.552641	0.868	0.449	5
ENSG00000137331	IER3	0.708	0.552247	0.416	0.552247	0.862	0.517	5
ENSG00000115415	STAT1	0.772	0.549765	0.544	0.549765	0.996	0.753	5
ENSG00000149483	TMEM138	0.731	0.545118	0.462	0.545118	0.77	0.39	5
ENSG00000100997	ABHD12	0.762	0.542692	0.524	0.542692	0.893	0.478	5
ENSG00000171631	P2RY6	0.764	0.542459	0.528	0.542459	0.806	0.323	5
ENSG00000134326	CMPK2	0.765	0.539044	0.53	0.539044	0.914	0.502	5
ENSG00000141526	SLC16A3	0.765	0.534307	0.53	0.534307	0.894	0.506	5
ENSG00000010278	CD9	0.72	0.533954	0.44	0.533954	0.631	0.218	5
ENSG00000178104	PDE4DIP	0.746	0.533105	0.492	0.533105	0.668	0.206	5
ENSG00000112576	CCND3	0.757	0.529664	0.514	0.529664	0.898	0.467	5
ENSG00000233276	GPX1	0.791	0.52559	0.582	0.52559	1	0.966	5
ENSG00000120708	TGFBI	0.739	0.525355	0.478	0.525355	0.706	0.255	5
ENSG00000131446	MGAT1	0.764	0.52469	0.528	0.52469	0.862	0.433	5
ENSG00000160255	ITGB2	0.763	0.520996	0.526	0.520996	0.977	0.667	5
ENSG00000182718	ANXA2	0.764	0.517442	0.528	0.517442	0.998	0.853	5
ENSG00000187608	ISG15	0.759	0.517032	0.518	0.517032	1	0.948	5
ENSG00000101608	MYL12A	0.795	0.514217	0.59	0.514217	1	0.94	5
ENSG00000168214	RBPJ	0.748	0.51327	0.496	0.51327	0.877	0.523	5
ENSG00000142634	EFHD2	0.749	0.511341	0.498	0.511341	0.91	0.558	5
ENSG00000138760	SCARB2	0.742	0.509921	0.484	0.509921	0.699	0.244	5
ENSG00000160789	LMNA	0.73	0.509246	0.46	0.509246	0.988	0.805	5
ENSG00000153071	DAB2	0.757	0.505243	0.514	0.505243	0.672	0.179	5
ENSG00000185885	IFITM1	0.749	0.501983	0.498	0.501983	0.942	0.563	5
ENSG00000101084	C20orf24	0.764	0.499966	0.528	0.499966	0.954	0.611	5
ENSG00000136689	IL1RN	0.745	0.499683	0.49	0.499683	0.91	0.477	5
ENSG00000089127	OAS1	0.727	0.497768	0.454	0.497768	0.841	0.472	5
ENSG00000142156	COL6A1	0.715	0.494986	0.43	0.494986	0.651	0.246	5
ENSG00000023902	PLEKHO1	0.742	0.493338	0.484	0.493338	0.868	0.471	5
ENSG00000130816	DNMT1	0.732	0.492419	0.464	0.492419	0.9	0.535	5
ENSG00000213719	CLIC1	0.789	0.492329	0.578	0.492329	1	0.881	5
ENSG00000085063	CD59	0.742	0.491682	0.484	0.491682	0.975	0.656	5
ENSG00000197746	PSAP	0.737	0.489772	0.474	0.489772	0.964	0.736	5
ENSG00000135046	ANXA1	0.73	0.487827	0.46	0.487827	0.885	0.536	5
ENSG00000132965	ALOX5AP	0.711	0.48439	0.422	0.48439	0.965	0.785	5
ENSG00000003056	M6PR	0.751	0.48383	0.502	0.48383	0.916	0.575	5
ENSG00000146376	ARHGAP18	0.748	0.483382	0.496	0.483382	0.724	0.27	5
ENSG00000139679	LPAR6	0.736	0.481499	0.472	0.481499	0.839	0.428	5
ENSG00000117091	CD48	0.738	0.48089	0.476	0.48089	0.841	0.371	5
ENSG00000139626	ITGB7	0.714	0.480174	0.428	0.480174	0.662	0.272	5
ENSG00000169413	RNASE6	0.714	0.477721	0.428	0.477721	0.727	0.328	5
ENSG00000067225	PKM	0.774	0.475214	0.548	0.475214	1	0.93	5
ENSG00000196923	PDLIM7	0.728	0.470169	0.456	0.470169	0.653	0.226	5
ENSG00000130303	BST2	0.757	0.47015	0.514	0.47015	1	0.867	5
ENSG00000108798	ABI3	0.721	0.466157	0.442	0.466157	0.846	0.429	5
ENSG00000042753	AP2S1	0.772	0.465369	0.544	0.465369	0.998	0.929	5
ENSG00000151131	C12orf45	0.706	0.462165	0.412	0.462165	0.75	0.408	5
ENSG00000139278	GLIPR1	0.728	0.460544	0.456	0.460544	0.729	0.294	5
ENSG00000164111	ANXA5	0.733	0.460213	0.466	0.460213	0.952	0.692	5
ENSG00000160211	G6PD	0.723	0.460088	0.446	0.460088	0.762	0.386	5
ENSG00000216490	IFI30	0.743	0.45962	0.486	0.45962	0.869	0.438	5
ENSG00000051523	CYBA	0.765	0.458891	0.53	0.458891	1	0.904	5
ENSG00000169230	PRELID1	0.734	0.456901	0.468	0.456901	0.996	0.86	5
ENSG00000151012	SLC7A11	0.737	0.453947	0.474	0.453947	0.793	0.337	5
ENSG00000148834	GSTO1	0.705	0.45265	0.41	0.45265	0.944	0.755	5
ENSG00000185608	MRPL40	0.728	0.448135	0.456	0.448135	0.923	0.66	5
ENSG00000107738	C10orf54	0.715	0.447246	0.43	0.447246	0.806	0.457	5
ENSG00000196405	EVL	0.717	0.444327	0.434	0.444327	0.693	0.293	5
ENSG00000184979	USP18	0.723	0.442128	0.446	0.442128	0.921	0.535	5
ENSG00000177885	GRB2	0.738	0.440499	0.476	0.440499	0.952	0.683	5
ENSG00000122643	NT5C3A	0.707	0.438876	0.414	0.438876	0.906	0.6	5
ENSG00000153317	ASAP1	0.708	0.438448	0.416	0.438448	0.752	0.391	5
ENSG00000137752	CASP1	0.727	0.435807	0.454	0.435807	0.787	0.372	5
ENSG00000049860	HEXB	0.728	0.434878	0.456	0.434878	0.758	0.359	5
ENSG00000146425	DYNLT1	0.713	0.431687	0.426	0.431687	0.927	0.628	5
ENSG00000133106	EPSTI1	0.735	0.429982	0.47	0.429982	0.977	0.71	5
ENSG00000117450	PRDX1	0.73	0.428783	0.46	0.428783	0.998	0.925	5
ENSG00000188313	PLSCR1	0.726	0.425087	0.452	0.425087	0.916	0.551	5
ENSG00000110719	TCIRG1	0.721	0.424213	0.442	0.424213	0.697	0.3	5
ENSG00000163956	LRPAP1	0.715	0.422914	0.43	0.422914	0.921	0.604	5
ENSG00000177156	TALDO1	0.739	0.421821	0.478	0.421821	0.992	0.883	5
ENSG00000156587	UBE2L6	0.717	0.421431	0.434	0.421431	0.954	0.709	5
ENSG00000145416	2018-03-01	0.725	0.42134	0.45	0.42134	0.591	0.149	5
ENSG00000074842	C19orf10	0.721	0.420863	0.442	0.420863	0.964	0.718	5
ENSG00000131669	NINJ1	0.728	0.420714	0.456	0.420714	0.958	0.638	5
ENSG00000177409	SAMD9L	0.716	0.420332	0.432	0.420332	0.954	0.626	5
ENSG00000071553	ATP6AP1	0.716	0.419878	0.432	0.419878	0.833	0.512	5
ENSG00000125753	VASP	0.722	0.419415	0.444	0.419415	0.848	0.488	5
ENSG00000136156	ITM2B	0.722	0.416602	0.444	0.416602	0.99	0.838	5
ENSG00000147416	ATP6V1B2	0.712	0.411697	0.424	0.411697	0.862	0.557	5
ENSG00000110031	LPXN	0.717	0.409547	0.434	0.409547	0.835	0.434	5
ENSG00000197956	S100A6	0.715	0.409006	0.43	0.409006	1	0.983	5
ENSG00000162511	LAPTM5	0.708	0.408862	0.416	0.408862	0.937	0.637	5
ENSG00000138678	AGPAT9	0.716	0.408814	0.432	0.408814	0.593	0.174	5
ENSG00000113269	RNF130	0.711	0.408781	0.422	0.408781	0.808	0.44	5
ENSG00000149781	FERMT3	0.721	0.408576	0.442	0.408576	0.85	0.494	5
ENSG00000100418	DESI1	0.706	0.403609	0.412	0.403609	0.772	0.415	5
ENSG00000142657	PGD	0.706	0.401289	0.412	0.401289	0.896	0.619	5
ENSG00000182372	CLN8	0.702	0.400775	0.404	0.400775	0.566	0.18	5
ENSG00000111729	CLEC4A	0.71	0.400618	0.42	0.400618	0.821	0.4	5
ENSG00000148908	RGS10	0.704	0.398605	0.408	0.398605	0.944	0.722	5
ENSG00000138069	RAB1A	0.717	0.397678	0.434	0.397678	0.896	0.6	5
ENSG00000026025	VIM	0.71	0.39715	0.42	0.39715	0.994	0.936	5
ENSG00000169508	GPR183	0.715	0.395074	0.43	0.395074	0.983	0.672	5
ENSG00000168461	RAB31	0.717	0.393641	0.434	0.393641	0.852	0.464	5
ENSG00000173821	RNF213	0.715	0.391676	0.43	0.391676	0.916	0.595	5
ENSG00000023191	RNH1	0.718	0.389845	0.436	0.389845	0.969	0.731	5
ENSG00000149925	ALDOA	0.748	0.387494	0.496	0.387494	0.998	0.959	5
ENSG00000139318	DUSP6	0.708	0.381523	0.416	0.381523	0.61	0.194	5
ENSG00000099250	NRP1	0.704	0.378954	0.408	0.378954	0.512	0.106	5
ENSG00000158481	CD1C	0.701	0.378927	0.402	0.378927	0.676	0.256	5
ENSG00000081237	PTPRC	0.707	0.376838	0.414	0.376838	0.871	0.512	5
ENSG00000175550	DRAP1	0.717	0.369949	0.434	0.369949	0.994	0.845	5
ENSG00000093010	COMT	0.701	0.368708	0.402	0.368708	0.866	0.546	5
ENSG00000149131	SERPING1	0.703	0.362378	0.406	0.362378	0.704	0.303	5
ENSG00000105619	TFPT	0.703	0.359016	0.406	0.359016	0.879	0.549	5
ENSG00000162704	ARPC5	0.709	0.34384	0.418	0.34384	0.996	0.892	5
ENSG00000075785	RAB7A	0.701	0.33661	0.402	0.33661	0.956	0.731	5
ENSG00000185862	EVI2B	0.709	0.33039	0.418	0.33039	0.724	0.302	5
ENSG00000197747	S100A10	0.719	0.261621	0.438	0.261621	0.992	0.813	5
ENSG00000149806	FAU	0.25	-0.361474	0.5	-0.361474	1	1	5
ENSG00000108298	RPL19	0.281	-0.388441	0.438	-0.388441	1	0.999	5
ENSG00000108107	RPL28	0.273	-0.397912	0.454	-0.397912	1	0.998	5
ENSG00000174748	RPL15	0.242	-0.401749	0.516	-0.401749	0.998	1	5
ENSG00000221983	UBA52	0.24	-0.425171	0.52	-0.425171	1	0.998	5
ENSG00000172809	RPL38	0.289	-0.428237	0.422	-0.428237	0.988	0.985	5
ENSG00000170889	RPS9	0.293	-0.437546	0.414	-0.437546	1	0.997	5
ENSG00000142534	RPS11	0.282	-0.447837	0.436	-0.447837	0.994	0.998	5
ENSG00000213741	RPS29	0.276	-0.458526	0.448	-0.458526	0.998	0.998	5
ENSG00000162244	RPL29	0.287	-0.464492	0.426	-0.464492	0.994	0.998	5
ENSG00000008988	RPS20	0.249	-0.467303	0.502	-0.467303	1	0.999	5
ENSG00000105193	RPS16	0.255	-0.470603	0.49	-0.470603	0.998	0.999	5
ENSG00000148303	RPL7A	0.276	-0.472463	0.448	-0.472463	0.998	0.995	5
ENSG00000140988	RPS2	0.245	-0.473129	0.51	-0.473129	1	1	5
ENSG00000131469	RPL27	0.264	-0.477558	0.472	-0.477558	0.994	0.995	5
ENSG00000063177	RPL18	0.234	-0.481124	0.532	-0.481124	1	0.999	5
ENSG00000229117	RPL41	0.204	-0.485221	0.592	-0.485221	1	1	5
ENSG00000100316	RPL3	0.278	-0.498749	0.444	-0.498749	0.998	0.998	5
ENSG00000233927	RPS28	0.199	-0.49982	0.602	-0.49982	1	0.998	5
ENSG00000089009	RPL6	0.266	-0.503279	0.468	-0.503279	0.996	0.994	5
ENSG00000124614	RPS10	0.272	-0.504294	0.456	-0.504294	0.94	0.95	5
ENSG00000198755	RPL10A	0.277	-0.511397	0.446	-0.511397	0.996	0.994	5
ENSG00000114391	RPL24	0.255	-0.51175	0.49	-0.51175	0.99	0.993	5
ENSG00000197756	RPL37A	0.266	-0.512726	0.468	-0.512726	0.998	0.998	5
ENSG00000161016	RPL8	0.244	-0.516625	0.512	-0.516625	1	1	5
ENSG00000171863	RPS7	0.226	-0.520353	0.548	-0.520353	0.998	0.999	5
ENSG00000105968	H2AFV	0.299	-0.524729	0.402	-0.524729	0.733	0.789	5
ENSG00000156482	RPL30	0.234	-0.526719	0.532	-0.526719	1	0.997	5
ENSG00000105372	RPS19	0.204	-0.529772	0.592	-0.529772	1	1	5
ENSG00000136942	RPL35	0.201	-0.530921	0.598	-0.530921	1	1	5
ENSG00000142676	RPL11	0.219	-0.531192	0.562	-0.531192	1	1	5
ENSG00000089157	RPLP0	0.254	-0.535212	0.492	-0.535212	0.996	0.997	5
ENSG00000125691	RPL23	0.258	-0.548076	0.484	-0.548076	0.99	0.991	5
ENSG00000163682	RPL9	0.233	-0.551712	0.534	-0.551712	1	0.996	5
ENSG00000115268	RPS15	0.181	-0.555043	0.638	-0.555043	1	1	5
ENSG00000104408	EIF3E	0.295	-0.565412	0.41	-0.565412	0.902	0.91	5
ENSG00000145592	RPL37	0.237	-0.569122	0.526	-0.569122	0.998	0.998	5
ENSG00000147403	RPL10	0.226	-0.573515	0.548	-0.573515	1	1	5
ENSG00000177600	RPLP2	0.224	-0.574461	0.552	-0.574461	1	0.999	5
ENSG00000110700	RPS13	0.233	-0.575045	0.534	-0.575045	0.998	0.999	5
ENSG00000105640	RPL18A	0.206	-0.584701	0.588	-0.584701	1	1	5
ENSG00000130255	RPL36	0.182	-0.593806	0.636	-0.593806	0.998	0.999	5
ENSG00000166441	RPL27A	0.214	-0.596025	0.572	-0.596025	1	1	5
ENSG00000164587	RPS14	0.203	-0.600664	0.594	-0.600664	1	1	5
ENSG00000167526	RPL13	0.212	-0.603969	0.576	-0.603969	1	0.999	5
ENSG00000142541	RPL13A	0.2	-0.62144	0.6	-0.62144	1	1	5
ENSG00000156508	EEF1A1	0.248	-0.625911	0.504	-0.625911	1	1	5
ENSG00000116251	RPL22	0.236	-0.628016	0.528	-0.628016	0.99	0.993	5
ENSG00000198242	RPL23A	0.232	-0.632618	0.536	-0.632618	0.992	0.997	5
ENSG00000083845	RPS5	0.249	-0.634181	0.502	-0.634181	0.988	0.991	5
ENSG00000197958	RPL12	0.201	-0.635497	0.598	-0.635497	1	1	5
ENSG00000137154	RPS6	0.229	-0.642103	0.542	-0.642103	0.994	1	5
ENSG00000149273	RPS3	0.234	-0.644566	0.532	-0.644566	1	0.999	5
ENSG00000188846	RPL14	0.227	-0.654248	0.546	-0.654248	0.994	0.998	5
ENSG00000231500	RPS18	0.226	-0.666573	0.548	-0.666573	1	1	5
ENSG00000144713	RPL32	0.214	-0.671701	0.572	-0.671701	0.998	0.998	5
ENSG00000137818	RPLP1	0.157	-0.674954	0.686	-0.674954	1	1	5
ENSG00000198034	RPS4X	0.213	-0.678091	0.574	-0.678091	1	0.999	5
ENSG00000118181	RPS25	0.186	-0.687184	0.628	-0.687184	1	0.996	5
ENSG00000177410	ZFAS1	0.268	-0.697591	0.464	-0.697591	0.687	0.842	5
ENSG00000177954	RPS27	0.158	-0.709804	0.684	-0.709804	0.998	0.999	5
ENSG00000142937	RPS8	0.265	-0.711795	0.47	-0.711795	1	0.998	5
ENSG00000171858	RPS21	0.236	-0.721785	0.528	-0.721785	0.927	0.959	5
ENSG00000071082	RPL31	0.233	-0.740532	0.534	-0.740532	0.996	0.993	5
ENSG00000134419	RPS15A	0.194	-0.741148	0.612	-0.741148	1	0.998	5
ENSG00000147604	RPL7	0.212	-0.747225	0.576	-0.747225	1	1	5
ENSG00000143947	RPS27A	0.149	-0.762655	0.702	-0.762655	1	1	5
ENSG00000112306	RPS12	0.185	-0.771535	0.63	-0.771535	0.998	0.998	5
ENSG00000186468	RPS23	0.187	-0.792568	0.626	-0.792568	1	0.998	5
ENSG00000138326	RPS24	0.204	-0.80388	0.592	-0.80388	0.998	0.997	5
ENSG00000198918	RPL39	0.196	-0.808645	0.608	-0.808645	0.998	0.998	5
ENSG00000161970	RPL26	0.205	-0.857947	0.59	-0.857947	0.998	0.998	5
ENSG00000122026	RPL21	0.149	-0.867209	0.702	-0.867209	1	1	5
ENSG00000182899	RPL35A	0.157	-0.870647	0.686	-0.870647	0.996	1	5
ENSG00000145425	RPS3A	0.19	-0.882378	0.62	-0.882378	0.996	0.993	5
ENSG00000109475	RPL34	0.189	-0.904209	0.622	-0.904209	1	0.999	5
ENSG00000164032	H2AFZ	0.202	-1.03904	0.596	-1.03904	0.935	0.937	5
ENSG00000117632	STMN1	0.289	-1.20673	0.422	-1.20673	0.357	0.608	5
ENSG00000244734	HBB	0.807	4.65413	0.614	4.65413	0.639	0.057	6
ENSG00000196565	HBG2	0.718	4.3584	0.436	4.3584	0.465	0.047	6
ENSG00000223609	HBD	0.878	3.18236	0.756	3.18236	0.764	0.023	6
ENSG00000206172	HBA1	0.79	2.52754	0.58	2.52754	0.611	0.061	6
ENSG00000169877	AHSP	0.706	2.33204	0.412	2.33204	0.417	0.008	6
ENSG00000188536	HBA2	0.727	1.95834	0.454	1.95834	0.493	0.059	6
ENSG00000130208	APOC1	0.826	1.88475	0.652	1.88475	0.715	0.143	6
ENSG00000167815	PRDX2	0.772	1.34041	0.544	1.34041	0.771	0.486	6
ENSG00000124766	SOX4	0.704	1.30873	0.408	1.30873	0.576	0.267	6
ENSG00000198336	MYL4	0.782	1.28221	0.564	1.28221	0.569	0.007	6
ENSG00000102804	TSC22D1	0.757	1.26682	0.514	1.26682	0.562	0.092	6
ENSG00000257698	RP11-620J15.3	0.834	1.25511	0.668	1.25511	0.729	0.114	6
ENSG00000136732	GYPC	0.825	1.2135	0.65	1.2135	0.764	0.305	6
ENSG00000197061	HIST1H4C	0.767	1.21204	0.534	1.21204	0.778	0.447	6
ENSG00000250361	GYPB	0.718	1.17195	0.436	1.17195	0.438	0.003	6
ENSG00000104903	LYL1	0.739	1.13365	0.478	1.13365	0.569	0.178	6
ENSG00000114942	EEF1B2	0.896	1.12766	0.792	1.12766	0.979	0.904	6
ENSG00000145425	RPS3A	0.897	1.10457	0.794	1.10457	1	0.994	6
ENSG00000090013	BLVRB	0.706	1.09146	0.412	1.09146	0.778	0.684	6
ENSG00000189403	HMGB1	0.792	1.08449	0.584	1.08449	0.979	0.917	6
ENSG00000164442	CITED2	0.703	1.04448	0.406	1.04448	0.542	0.212	6
ENSG00000164104	HMGB2	0.754	1.03469	0.508	1.03469	0.757	0.435	6
ENSG00000071082	RPL31	0.876	1.01702	0.752	1.01702	1	0.994	6
ENSG00000149273	RPS3	0.94	1.00871	0.88	1.00871	1	0.999	6
ENSG00000134419	RPS15A	0.913	0.984829	0.826	0.984829	1	0.999	6
ENSG00000188846	RPL14	0.919	0.973618	0.838	0.973618	1	0.997	6
ENSG00000122406	RPL5	0.845	0.972844	0.69	0.972844	1	0.979	6
ENSG00000083845	RPS5	0.926	0.95676	0.852	0.95676	1	0.989	6
ENSG00000109475	RPL34	0.886	0.939954	0.772	0.939954	1	0.999	6
ENSG00000187514	PTMA	0.874	0.93577	0.748	0.93577	1	0.996	6
ENSG00000231500	RPS18	0.923	0.934172	0.846	0.934172	1	1	6
ENSG00000161970	RPL26	0.877	0.930084	0.754	0.930084	1	0.998	6
ENSG00000142937	RPS8	0.876	0.929731	0.752	0.929731	1	0.999	6
ENSG00000112306	RPS12	0.9	0.924441	0.8	0.924441	1	0.997	6
ENSG00000144713	RPL32	0.912	0.924219	0.824	0.924219	1	0.998	6
ENSG00000198034	RPS4X	0.925	0.921043	0.85	0.921043	1	0.999	6
ENSG00000166803	KIAA0101	0.781	0.906285	0.562	0.906285	0.764	0.223	6
ENSG00000117632	STMN1	0.778	0.906019	0.556	0.906019	0.861	0.502	6
ENSG00000138326	RPS24	0.852	0.865062	0.704	0.865062	1	0.997	6
ENSG00000147604	RPL7	0.87	0.864516	0.74	0.864516	1	1	6
ENSG00000130770	ATPIF1	0.768	0.86122	0.536	0.86122	0.889	0.788	6
ENSG00000119865	CNRIP1	0.75	0.855347	0.5	0.855347	0.514	0.025	6
ENSG00000116251	RPL22	0.87	0.83183	0.74	0.83183	1	0.991	6
ENSG00000138449	SLC40A1	0.726	0.830203	0.452	0.830203	0.465	0.02	6
ENSG00000100941	PNN	0.742	0.829194	0.484	0.829194	0.708	0.458	6
ENSG00000204387	C6orf48	0.727	0.819301	0.454	0.819301	0.708	0.453	6
ENSG00000186468	RPS23	0.87	0.818245	0.74	0.818245	1	0.999	6
ENSG00000162244	RPL29	0.909	0.815277	0.818	0.815277	1	0.997	6
ENSG00000137154	RPS6	0.844	0.8129	0.688	0.8129	1	0.998	6
ENSG00000224032	EPB41L4A-AS1	0.73	0.807948	0.46	0.807948	0.59	0.206	6
ENSG00000177410	ZFAS1	0.739	0.802387	0.478	0.802387	0.924	0.784	6
ENSG00000197958	RPL12	0.869	0.797518	0.738	0.797518	1	1	6
ENSG00000222041	LINC00152	0.763	0.796748	0.526	0.796748	0.757	0.479	6
ENSG00000204628	GNB2L1	0.899	0.793617	0.798	0.793617	1	0.993	6
ENSG00000198918	RPL39	0.862	0.78231	0.724	0.78231	1	0.998	6
ENSG00000171858	RPS21	0.8	0.770221	0.6	0.770221	0.986	0.946	6
ENSG00000111716	LDHB	0.827	0.766495	0.654	0.766495	0.958	0.826	6
ENSG00000114391	RPL24	0.882	0.763621	0.764	0.763621	1	0.992	6
ENSG00000076043	REXO2	0.719	0.758437	0.438	0.758437	0.646	0.359	6
ENSG00000100316	RPL3	0.879	0.758309	0.758	0.758309	0.993	0.998	6
ENSG00000089157	RPLP0	0.881	0.757656	0.762	0.757656	1	0.996	6
ENSG00000135486	HNRNPA1	0.831	0.755459	0.662	0.755459	0.986	0.944	6
ENSG00000170889	RPS9	0.897	0.752885	0.794	0.752885	1	0.997	6
ENSG00000105640	RPL18A	0.894	0.74609	0.788	0.74609	1	1	6
ENSG00000104408	EIF3E	0.836	0.740102	0.672	0.740102	0.972	0.901	6
ENSG00000198242	RPL23A	0.867	0.729182	0.734	0.729182	1	0.995	6
ENSG00000167526	RPL13	0.884	0.719223	0.768	0.719223	1	0.999	6
ENSG00000130830	MPP1	0.701	0.713641	0.402	0.713641	0.507	0.183	6
ENSG00000197756	RPL37A	0.844	0.712803	0.688	0.712803	1	0.997	6
ENSG00000152518	ZFP36L2	0.715	0.706927	0.43	0.706927	0.625	0.288	6
ENSG00000145741	BTF3	0.871	0.702332	0.742	0.702332	0.993	0.972	6
ENSG00000163682	RPL9	0.871	0.701302	0.742	0.701302	1	0.997	6
ENSG00000148303	RPL7A	0.876	0.700973	0.752	0.700973	1	0.996	6
ENSG00000233016	SNHG7	0.719	0.700822	0.438	0.700822	0.618	0.278	6
ENSG00000113328	CCNG1	0.749	0.694314	0.498	0.694314	0.674	0.311	6
ENSG00000164587	RPS14	0.864	0.690461	0.728	0.690461	1	1	6
ENSG00000182899	RPL35A	0.854	0.685538	0.708	0.685538	1	0.999	6
ENSG00000136938	ANP32B	0.763	0.673345	0.526	0.673345	0.889	0.708	6
ENSG00000118181	RPS25	0.843	0.671405	0.686	0.671405	1	0.997	6
ENSG00000196531	NACA	0.86	0.667923	0.72	0.667923	1	0.985	6
ENSG00000198755	RPL10A	0.827	0.667795	0.654	0.667795	1	0.994	6
ENSG00000085117	CD82	0.708	0.665715	0.416	0.665715	0.535	0.161	6
ENSG00000142676	RPL11	0.884	0.661092	0.768	0.661092	1	1	6
ENSG00000143947	RPS27A	0.839	0.653846	0.678	0.653846	1	1	6
ENSG00000213741	RPS29	0.807	0.650181	0.614	0.650181	1	0.997	6
ENSG00000142541	RPL13A	0.873	0.649805	0.746	0.649805	1	1	6
ENSG00000145592	RPL37	0.81	0.644561	0.62	0.644561	1	0.998	6
ENSG00000063177	RPL18	0.892	0.637938	0.784	0.637938	1	0.999	6
ENSG00000156508	EEF1A1	0.861	0.635543	0.722	0.635543	1	1	6
ENSG00000132780	NASP	0.723	0.633707	0.446	0.633707	0.722	0.462	6
ENSG00000108298	RPL19	0.891	0.629102	0.782	0.629102	1	0.999	6
ENSG00000177954	RPS27	0.85	0.621656	0.7	0.621656	1	0.999	6
ENSG00000122026	RPL21	0.766	0.620318	0.532	0.620318	1	1	6
ENSG00000105193	RPS16	0.83	0.612059	0.66	0.612059	1	0.999	6
ENSG00000147403	RPL10	0.872	0.606132	0.744	0.606132	1	1	6
ENSG00000137818	RPLP1	0.842	0.605456	0.684	0.605456	1	1	6
ENSG00000105373	GLTSCR2	0.738	0.602366	0.476	0.602366	0.861	0.785	6
ENSG00000110700	RPS13	0.824	0.602004	0.648	0.602004	1	0.999	6
ENSG00000125691	RPL23	0.723	0.600087	0.446	0.600087	0.972	0.992	6
ENSG00000140988	RPS2	0.847	0.592628	0.694	0.592628	1	1	6
ENSG00000241343	RPL36A	0.753	0.591549	0.506	0.591549	0.896	0.777	6
ENSG00000167658	EEF2	0.736	0.587752	0.472	0.587752	0.944	0.877	6
ENSG00000166441	RPL27A	0.835	0.586166	0.67	0.586166	1	1	6
ENSG00000156482	RPL30	0.836	0.579398	0.672	0.579398	1	0.997	6
ENSG00000124614	RPS10	0.783	0.554485	0.566	0.554485	0.958	0.946	6
ENSG00000177600	RPLP2	0.816	0.55023	0.632	0.55023	1	0.999	6
ENSG00000142534	RPS11	0.826	0.547268	0.652	0.547268	1	0.996	6
ENSG00000143158	MPC2	0.707	0.533882	0.414	0.533882	0.792	0.62	6
ENSG00000135390	ATP5G2	0.788	0.530961	0.576	0.530961	0.972	0.951	6
ENSG00000163041	H3F3A	0.75	0.528946	0.5	0.528946	0.993	0.977	6
ENSG00000130255	RPL36	0.8	0.520537	0.6	0.520537	1	0.999	6
ENSG00000131469	RPL27	0.803	0.508011	0.606	0.508011	0.993	0.995	6
ENSG00000171863	RPS7	0.771	0.499991	0.542	0.499991	1	0.999	6
ENSG00000008988	RPS20	0.747	0.498057	0.494	0.498057	1	0.999	6
ENSG00000181163	NPM1	0.735	0.497785	0.47	0.497785	0.979	0.96	6
ENSG00000174444	RPL4	0.779	0.497415	0.558	0.497415	1	0.985	6
ENSG00000168028	RPSA	0.795	0.495783	0.59	0.495783	1	0.993	6
ENSG00000115268	RPS15	0.828	0.487239	0.656	0.487239	1	1	6
ENSG00000172809	RPL38	0.757	0.453552	0.514	0.453552	1	0.985	6
ENSG00000233927	RPS28	0.804	0.450582	0.608	0.450582	0.993	0.999	6
ENSG00000136942	RPL35	0.784	0.444332	0.568	0.444332	1	1	6
ENSG00000126756	UXT	0.728	0.420407	0.456	0.420407	0.882	0.788	6
ENSG00000173660	UQCRH	0.712	0.410171	0.424	0.410171	0.972	0.959	6
ENSG00000089009	RPL6	0.709	0.402504	0.418	0.402504	0.986	0.996	6
ENSG00000125743	SNRPD2	0.701	0.400248	0.402	0.400248	0.938	0.912	6
ENSG00000174748	RPL15	0.807	0.400187	0.614	0.400187	1	0.999	6
ENSG00000161016	RPL8	0.767	0.392161	0.534	0.392161	1	1	6
ENSG00000105372	RPS19	0.756	0.366167	0.512	0.366167	1	1	6
ENSG00000133112	TPT1	0.735	0.353273	0.47	0.353273	1	0.997	6
ENSG00000229117	RPL41	0.765	0.336965	0.53	0.336965	1	1	6
ENSG00000155368	DBI	0.272	-0.345161	0.456	-0.345161	0.833	0.979	6
ENSG00000111669	TPI1	0.3	-0.351621	0.4	-0.351621	0.931	0.978	6
ENSG00000132963	POMP	0.274	-0.394294	0.452	-0.394294	0.924	0.965	6
ENSG00000184900	SUMO3	0.289	-0.399346	0.422	-0.399346	0.576	0.881	6
ENSG00000159840	ZYX	0.293	-0.41517	0.414	-0.41517	0.16	0.565	6
ENSG00000177700	POLR2L	0.289	-0.418915	0.422	-0.418915	0.743	0.949	6
ENSG00000124172	ATP5E	0.222	-0.420278	0.556	-0.420278	1	0.999	6
ENSG00000185651	UBE2L3	0.296	-0.421187	0.408	-0.421187	0.562	0.86	6
ENSG00000128626	MRPS12	0.296	-0.427417	0.408	-0.427417	0.354	0.73	6
ENSG00000149781	FERMT3	0.299	-0.431298	0.402	-0.431298	0.25	0.634	6
ENSG00000198843	SELT	0.292	-0.433337	0.416	-0.433337	0.479	0.829	6
ENSG00000159720	ATP6V0D1	0.292	-0.436589	0.416	-0.436589	0.333	0.702	6
ENSG00000230989	HSBP1	0.281	-0.437423	0.438	-0.437423	0.549	0.87	6
ENSG00000124831	LRRFIP1	0.296	-0.437603	0.408	-0.437603	0.34	0.725	6
ENSG00000170791	CHCHD7	0.295	-0.438024	0.41	-0.438024	0.201	0.627	6
ENSG00000103966	EHD4	0.298	-0.445287	0.404	-0.445287	0.076	0.476	6
ENSG00000154978	VOPP1	0.295	-0.448577	0.41	-0.448577	0.181	0.58	6
ENSG00000106266	SNX8	0.29	-0.449216	0.42	-0.449216	0.111	0.517	6
ENSG00000167461	RAB8A	0.297	-0.449515	0.406	-0.449515	0.368	0.718	6
ENSG00000135441	BLOC1S1	0.296	-0.449579	0.408	-0.449579	0.646	0.901	6
ENSG00000110057	UNC93B1	0.292	-0.455051	0.416	-0.455051	0.167	0.565	6
ENSG00000071553	ATP6AP1	0.294	-0.455105	0.412	-0.455105	0.25	0.641	6
ENSG00000204264	PSMB8	0.297	-0.459861	0.406	-0.459861	0.438	0.79	6
ENSG00000189159	HN1	0.289	-0.460179	0.422	-0.460179	0.514	0.855	6
ENSG00000178127	NDUFV2	0.294	-0.460854	0.412	-0.460854	0.597	0.858	6
ENSG00000174917	C19orf70	0.281	-0.461416	0.438	-0.461416	0.528	0.85	6
ENSG00000086065	CHMP5	0.286	-0.463124	0.428	-0.463124	0.479	0.811	6
ENSG00000112335	SNX3	0.269	-0.465558	0.462	-0.465558	0.778	0.932	6
ENSG00000105402	NAPA	0.297	-0.467809	0.406	-0.467809	0.424	0.756	6
ENSG00000136888	ATP6V1G1	0.274	-0.469059	0.452	-0.469059	0.819	0.944	6
ENSG00000131871	VIMP	0.3	-0.473072	0.4	-0.473072	0.396	0.728	6
ENSG00000184076	UQCR10	0.25	-0.473562	0.5	-0.473562	0.799	0.96	6
ENSG00000074842	C19orf10	0.29	-0.474353	0.42	-0.474353	0.514	0.817	6
ENSG00000161981	SNRNP25	0.299	-0.475308	0.402	-0.475308	0.312	0.699	6
ENSG00000187239	FNBP1	0.29	-0.475389	0.42	-0.475389	0.208	0.625	6
ENSG00000105967	TFEC	0.293	-0.478613	0.414	-0.478613	0.035	0.449	6
ENSG00000138071	ACTR2	0.283	-0.478857	0.434	-0.478857	0.333	0.73	6
ENSG00000111335	OAS2	0.283	-0.482997	0.434	-0.482997	0.222	0.642	6
ENSG00000111229	ARPC3	0.254	-0.485509	0.492	-0.485509	0.84	0.977	6
ENSG00000173486	FKBP2	0.288	-0.488072	0.424	-0.488072	0.431	0.78	6
ENSG00000026751	SLAMF7	0.3	-0.488947	0.4	-0.488947	0.028	0.426	6
ENSG00000122694	GLIPR2	0.299	-0.489448	0.402	-0.489448	0.125	0.522	6
ENSG00000118508	RAB32	0.292	-0.491078	0.416	-0.491078	0.194	0.615	6
ENSG00000130202	PVRL2	0.291	-0.493893	0.418	-0.493893	0.188	0.592	6
ENSG00000127540	UQCR11	0.26	-0.493909	0.48	-0.493909	0.757	0.962	6
ENSG00000071127	WDR1	0.268	-0.500919	0.464	-0.500919	0.361	0.77	6
ENSG00000136867	SLC31A2	0.274	-0.501969	0.452	-0.501969	0.049	0.494	6
ENSG00000243449	C4orf48	0.276	-0.50258	0.448	-0.50258	0.229	0.672	6
ENSG00000197982	C1orf122	0.299	-0.503173	0.402	-0.503173	0.285	0.63	6
ENSG00000196141	SPATS2L	0.27	-0.505215	0.46	-0.505215	0.118	0.585	6
ENSG00000101182	PSMA7	0.26	-0.506404	0.48	-0.506404	0.854	0.963	6
ENSG00000121594	CD80	0.299	-0.507069	0.402	-0.507069	0.09	0.479	6
ENSG00000173821	RNF213	0.296	-0.507931	0.408	-0.507931	0.354	0.723	6
ENSG00000138495	COX17	0.283	-0.50871	0.434	-0.50871	0.535	0.831	6
ENSG00000138600	SPPL2A	0.275	-0.510034	0.45	-0.510034	0.222	0.651	6
ENSG00000084733	RAB10	0.295	-0.510599	0.41	-0.510599	0.375	0.721	6
ENSG00000141522	ARHGDIA	0.266	-0.510665	0.468	-0.510665	0.472	0.838	6
ENSG00000153310	FAM49B	0.281	-0.511835	0.438	-0.511835	0.389	0.745	6
ENSG00000100418	DESI1	0.279	-0.513047	0.442	-0.513047	0.132	0.558	6
ENSG00000101084	C20orf24	0.27	-0.515446	0.46	-0.515446	0.375	0.745	6
ENSG00000168214	RBPJ	0.295	-0.515693	0.41	-0.515693	0.299	0.66	6
ENSG00000116489	CAPZA1	0.286	-0.516553	0.428	-0.516553	0.479	0.816	6
ENSG00000134996	OSTF1	0.268	-0.522724	0.464	-0.522724	0.153	0.594	6
ENSG00000177156	TALDO1	0.275	-0.525055	0.45	-0.525055	0.757	0.931	6
ENSG00000231925	TAPBP	0.273	-0.5274	0.454	-0.5274	0.347	0.764	6
ENSG00000153317	ASAP1	0.286	-0.530976	0.428	-0.530976	0.118	0.535	6
ENSG00000069849	ATP1B3	0.275	-0.532187	0.45	-0.532187	0.438	0.812	6
ENSG00000138744	NAAA	0.284	-0.532426	0.432	-0.532426	0.09	0.512	6
ENSG00000111679	PTPN6	0.298	-0.534272	0.404	-0.534272	0.278	0.653	6
ENSG00000149483	TMEM138	0.293	-0.534858	0.414	-0.534858	0.132	0.538	6
ENSG00000167468	GPX4	0.269	-0.535055	0.462	-0.535055	0.931	0.982	6
ENSG00000198736	MSRB1	0.275	-0.535314	0.45	-0.535314	0.118	0.555	6
ENSG00000143774	GUK1	0.252	-0.535428	0.496	-0.535428	0.618	0.903	6
ENSG00000091317	CMTM6	0.29	-0.53742	0.42	-0.53742	0.417	0.782	6
ENSG00000166002	SMCO4	0.265	-0.537641	0.47	-0.537641	0.049	0.519	6
ENSG00000168961	LGALS9	0.277	-0.538643	0.446	-0.538643	0.465	0.812	6
ENSG00000149269	PAK1	0.276	-0.543391	0.448	-0.543391	0.118	0.551	6
ENSG00000168461	RAB31	0.269	-0.545306	0.462	-0.545306	0.153	0.62	6
ENSG00000171700	RGS19	0.287	-0.548183	0.426	-0.548183	0.153	0.546	6
ENSG00000116260	QSOX1	0.27	-0.54826	0.46	-0.54826	0.069	0.514	6
ENSG00000241553	ARPC4	0.259	-0.548387	0.482	-0.548387	0.354	0.798	6
ENSG00000139278	GLIPR1	0.286	-0.55127	0.428	-0.55127	0.035	0.461	6
ENSG00000120306	CYSTM1	0.27	-0.552442	0.46	-0.552442	0.153	0.59	6
ENSG00000184164	CRELD2	0.268	-0.552811	0.464	-0.552811	0.132	0.582	6
ENSG00000108774	RAB5C	0.252	-0.555271	0.496	-0.555271	0.444	0.814	6
ENSG00000105619	TFPT	0.259	-0.55565	0.482	-0.55565	0.25	0.685	6
ENSG00000148803	FUOM	0.264	-0.55583	0.472	-0.55583	0.139	0.587	6
ENSG00000205352	PRR13	0.236	-0.555921	0.528	-0.555921	0.604	0.904	6
ENSG00000123416	TUBA1B	0.265	-0.556159	0.47	-0.556159	0.938	0.972	6
ENSG00000131238	PPT1	0.283	-0.559651	0.434	-0.559651	0.208	0.61	6
ENSG00000139679	LPAR6	0.276	-0.561156	0.448	-0.561156	0.153	0.588	6
ENSG00000124357	NAGK	0.281	-0.562648	0.438	-0.562648	0.174	0.596	6
ENSG00000077549	CAPZB	0.266	-0.565659	0.468	-0.565659	0.556	0.856	6
ENSG00000159128	IFNGR2	0.279	-0.566285	0.442	-0.566285	0.222	0.635	6
ENSG00000140264	SERF2	0.156	-0.567024	0.688	-0.567024	0.986	0.999	6
ENSG00000233276	GPX1	0.221	-0.56724	0.558	-0.56724	0.889	0.984	6
ENSG00000240065	PSMB9	0.266	-0.567824	0.468	-0.567824	0.472	0.863	6
ENSG00000003056	M6PR	0.274	-0.568216	0.452	-0.568216	0.319	0.711	6
ENSG00000101347	SAMHD1	0.27	-0.569187	0.46	-0.569187	0.097	0.545	6
ENSG00000124762	CDKN1A	0.269	-0.572159	0.462	-0.572159	0.521	0.844	6
ENSG00000155115	GTF3C6	0.248	-0.573572	0.504	-0.573572	0.431	0.839	6
ENSG00000175416	CLTB	0.245	-0.575387	0.51	-0.575387	0.236	0.714	6
ENSG00000182154	MRPL41	0.249	-0.575578	0.502	-0.575578	0.549	0.865	6
ENSG00000177409	SAMD9L	0.283	-0.575718	0.434	-0.575718	0.41	0.754	6
ENSG00000213654	GPSM3	0.247	-0.578079	0.506	-0.578079	0.41	0.836	6
ENSG00000136279	DBNL	0.258	-0.579189	0.484	-0.579189	0.236	0.676	6
ENSG00000114353	GNAI2	0.257	-0.580967	0.486	-0.580967	0.333	0.746	6
ENSG00000118640	VAMP8	0.236	-0.585778	0.528	-0.585778	0.722	0.957	6
ENSG00000160446	ZDHHC12	0.241	-0.58853	0.518	-0.58853	0.271	0.745	6
ENSG00000204397	CARD16	0.271	-0.588707	0.458	-0.588707	0.146	0.588	6
ENSG00000141480	ARRB2	0.28	-0.589313	0.44	-0.589313	0.174	0.59	6
ENSG00000131446	MGAT1	0.259	-0.590684	0.482	-0.590684	0.139	0.601	6
[truncated: 574 more rows]

## Sheet: Group A - MDDC
id	gene_short_name	myAUC	avg_diff	power	avg_logFC	pct.1	pct.2	cluster
ENSG00000023445	BIRC3	0.917	1.64099	0.834	1.64099	0.971	0.496	1
ENSG00000169245	CXCL10	0.761	1.5442	0.522	1.5442	0.751	0.324	1
ENSG00000169248	CXCL11	0.769	1.45129	0.538	1.45129	0.625	0.118	1
ENSG00000126353	CCR7	0.829	1.3929	0.658	1.3929	0.889	0.534	1
ENSG00000133639	BTG1	0.893	1.37665	0.786	1.37665	0.985	0.708	1
ENSG00000102970	CCL17	0.721	1.27223	0.442	1.27223	0.941	0.787	1
ENSG00000115738	ID2	0.881	1.25724	0.762	1.25724	0.959	0.711	1
ENSG00000112149	CD83	0.871	1.12735	0.742	1.12735	0.962	0.566	1
ENSG00000136810	TXN	0.875	1.10607	0.75	1.10607	1	0.998	1
ENSG00000158488	CD1E	0.715	1.06337	0.43	1.06337	0.633	0.277	1
ENSG00000175130	MARCKSL1	0.843	1.06163	0.686	1.06163	0.994	0.934	1
ENSG00000077984	CST7	0.834	1.02108	0.668	1.02108	0.977	0.755	1
ENSG00000104951	IL4I1	0.819	1.00807	0.638	1.00807	0.93	0.514	1
ENSG00000131203	IDO1	0.734	1.00186	0.468	1.00186	0.692	0.307	1
ENSG00000102962	CCL22	0.71	0.977249	0.42	0.977249	0.953	0.835	1
ENSG00000176788	BASP1	0.843	0.963362	0.686	0.963362	0.944	0.568	1
ENSG00000130592	LSP1	0.862	0.950452	0.724	0.950452	0.997	0.835	1
ENSG00000198223	CSF2RA	0.863	0.94242	0.726	0.94242	0.95	0.527	1
ENSG00000140379	BCL2A1	0.806	0.936403	0.612	0.936403	0.903	0.512	1
ENSG00000155130	MARCKS	0.824	0.926049	0.648	0.926049	0.947	0.576	1
ENSG00000132329	RAMP1	0.786	0.90509	0.572	0.90509	0.889	0.49	1
ENSG00000159166	LAD1	0.784	0.886602	0.568	0.886602	0.736	0.244	1
ENSG00000162924	REL	0.863	0.885854	0.726	0.885854	0.944	0.465	1
ENSG00000078081	LAMP3	0.841	0.885531	0.682	0.885531	0.891	0.426	1
ENSG00000090104	RGS1	0.765	0.864661	0.53	0.864661	0.771	0.354	1
ENSG00000100906	NFKBIA	0.85	0.863646	0.7	0.863646	1	0.88	1
ENSG00000075618	FSCN1	0.811	0.857364	0.622	0.857364	0.979	0.848	1
ENSG00000172183	ISG20	0.814	0.845736	0.628	0.845736	0.991	0.791	1
ENSG00000002933	TMEM176A	0.762	0.839411	0.524	0.839411	0.886	0.642	1
ENSG00000013374	NUB1	0.818	0.834998	0.636	0.834998	0.906	0.541	1
ENSG00000175183	CSRP2	0.737	0.826084	0.474	0.826084	0.578	0.146	1
ENSG00000155307	SAMSN1	0.826	0.808899	0.652	0.808899	0.962	0.686	1
ENSG00000169136	ATF5	0.808	0.807115	0.616	0.807115	0.959	0.665	1
ENSG00000146278	PNRC1	0.787	0.764955	0.574	0.764955	0.938	0.662	1
ENSG00000119801	YPEL5	0.789	0.760572	0.578	0.760572	0.947	0.68	1
ENSG00000100079	LGALS2	0.715	0.755667	0.43	0.755667	0.833	0.543	1
ENSG00000108639	SYNGR2	0.83	0.753543	0.66	0.753543	0.968	0.767	1
ENSG00000234883	MIR155HG	0.764	0.74931	0.528	0.74931	0.76	0.317	1
ENSG00000106565	TMEM176B	0.753	0.74417	0.506	0.74417	0.918	0.696	1
ENSG00000165695	AK8	0.706	0.73715	0.412	0.73715	0.569	0.191	1
ENSG00000135074	ADAM19	0.722	0.73418	0.444	0.73418	0.777	0.408	1
ENSG00000148180	GSN	0.747	0.724396	0.494	0.724396	0.953	0.803	1
ENSG00000102524	TNFSF13B	0.778	0.721152	0.556	0.721152	0.968	0.714	1
ENSG00000101109	STK4	0.818	0.720241	0.636	0.720241	0.941	0.553	1
ENSG00000185215	TNFAIP2	0.747	0.718275	0.494	0.718275	0.724	0.303	1
ENSG00000118257	NRP2	0.758	0.699341	0.516	0.699341	0.613	0.131	1
ENSG00000073803	MAP3K13	0.79	0.696091	0.58	0.696091	0.909	0.592	1
ENSG00000003402	CFLAR	0.814	0.683853	0.628	0.683853	0.962	0.693	1
ENSG00000124762	CDKN1A	0.801	0.677056	0.602	0.677056	0.974	0.778	1
ENSG00000021355	SERPINB1	0.737	0.670889	0.474	0.670889	0.941	0.764	1
ENSG00000163389	POGLUT1	0.775	0.668749	0.55	0.668749	0.701	0.195	1
ENSG00000139725	RHOF	0.786	0.665846	0.572	0.665846	0.871	0.476	1
ENSG00000117036	ETV3	0.772	0.664314	0.544	0.664314	0.689	0.191	1
ENSG00000170542	SERPINB9	0.706	0.657273	0.412	0.657273	0.768	0.458	1
ENSG00000107551	RASSF4	0.732	0.644533	0.464	0.644533	0.762	0.408	1
ENSG00000104856	RELB	0.791	0.644004	0.582	0.644004	0.836	0.385	1
ENSG00000101160	CTSZ	0.755	0.639776	0.51	0.639776	0.965	0.683	1
ENSG00000136111	TBC1D4	0.761	0.636164	0.522	0.636164	0.622	0.128	1
ENSG00000160050	CCDC28B	0.761	0.635041	0.522	0.635041	0.762	0.309	1
ENSG00000169508	GPR183	0.741	0.631429	0.482	0.631429	0.968	0.716	1
ENSG00000019582	CD74	0.785	0.627541	0.57	0.627541	1	0.994	1
ENSG00000077585	GPR137B	0.757	0.608413	0.514	0.608413	0.824	0.395	1
ENSG00000115828	QPCT	0.704	0.607309	0.408	0.607309	0.645	0.288	1
ENSG00000159128	IFNGR2	0.773	0.607207	0.546	0.607207	0.894	0.528	1
ENSG00000161921	CXCL16	0.716	0.605186	0.432	0.605186	0.669	0.29	1
ENSG00000161011	SQSTM1	0.72	0.604111	0.44	0.604111	0.965	0.724	1
ENSG00000084733	RAB10	0.749	0.588477	0.498	0.588477	0.9	0.641	1
ENSG00000139146	FAM60A	0.757	0.580894	0.514	0.580894	0.83	0.465	1
ENSG00000206503	HLA-A	0.763	0.573461	0.526	0.573461	1	0.954	1
ENSG00000123595	RAB9A	0.744	0.570245	0.488	0.570245	0.745	0.339	1
ENSG00000070190	DAPP1	0.765	0.566184	0.53	0.566184	0.786	0.321	1
ENSG00000067082	KLF6	0.738	0.565657	0.476	0.565657	0.941	0.721	1
ENSG00000231389	HLA-DPA1	0.742	0.561539	0.484	0.561539	0.988	0.866	1
ENSG00000107372	ZFAND5	0.744	0.5556	0.488	0.5556	0.921	0.615	1
ENSG00000162734	PEA15	0.759	0.553154	0.518	0.553154	0.889	0.507	1
ENSG00000178719	GRINA	0.773	0.547137	0.546	0.547137	0.959	0.665	1
ENSG00000196126	HLA-DRB1	0.737	0.54667	0.474	0.54667	0.997	0.921	1
ENSG00000251562	MALAT1	0.768	0.54574	0.536	0.54574	0.997	0.992	1
ENSG00000136238	RAC1	0.776	0.532625	0.552	0.532625	0.988	0.945	1
ENSG00000137265	IRF4	0.743	0.531868	0.486	0.531868	0.718	0.302	1
ENSG00000116815	CD58	0.728	0.53133	0.456	0.53133	0.754	0.407	1
ENSG00000102871	TRADD	0.762	0.528459	0.524	0.528459	0.812	0.398	1
ENSG00000145779	TNFAIP8	0.724	0.527632	0.448	0.527632	0.848	0.542	1
ENSG00000141480	ARRB2	0.743	0.527021	0.486	0.527021	0.853	0.482	1
ENSG00000144746	ARL6IP5	0.752	0.521395	0.504	0.521395	0.965	0.801	1
ENSG00000167468	GPX4	0.776	0.514096	0.552	0.514096	0.994	0.973	1
ENSG00000026751	SLAMF7	0.702	0.511494	0.404	0.511494	0.68	0.323	1
ENSG00000120833	SOCS2	0.747	0.5058	0.494	0.5058	0.73	0.276	1
ENSG00000130066	SAT1	0.765	0.498557	0.53	0.498557	0.994	0.947	1
ENSG00000130202	PVRL2	0.725	0.495442	0.45	0.495442	0.83	0.491	1
ENSG00000119508	NR4A3	0.723	0.489578	0.446	0.489578	0.592	0.169	1
ENSG00000151327	FAM177A1	0.704	0.487907	0.408	0.487907	0.809	0.525	1
ENSG00000166710	B2M	0.846	0.487568	0.692	0.487568	1	1	1
ENSG00000198502	HLA-DRB5	0.73	0.486945	0.46	0.486945	0.997	0.87	1
ENSG00000136167	LCP1	0.709	0.485212	0.418	0.485212	0.941	0.771	1
ENSG00000174021	GNG5	0.781	0.483385	0.562	0.483385	0.991	0.931	1
ENSG00000198355	PIM3	0.717	0.480451	0.434	0.480451	0.921	0.643	1
ENSG00000139597	N4BP2L1	0.745	0.479985	0.49	0.479985	0.73	0.296	1
ENSG00000231925	TAPBP	0.746	0.479491	0.492	0.479491	0.921	0.682	1
ENSG00000181788	SIAH2	0.719	0.474852	0.438	0.474852	0.622	0.225	1
ENSG00000163644	PPM1K	0.72	0.474633	0.44	0.474633	0.771	0.43	1
ENSG00000177556	ATOX1	0.751	0.467571	0.502	0.467571	0.994	0.942	1
ENSG00000109320	NFKB1	0.72	0.467169	0.44	0.467169	0.68	0.298	1
ENSG00000114013	CD86	0.708	0.46344	0.416	0.46344	0.836	0.553	1
ENSG00000091317	CMTM6	0.725	0.462326	0.45	0.462326	0.93	0.708	1
ENSG00000136286	MYO1G	0.717	0.457264	0.434	0.457264	0.833	0.529	1
ENSG00000146112	PPP1R18	0.726	0.453543	0.452	0.453543	0.877	0.587	1
ENSG00000136003	ISCU	0.708	0.447157	0.416	0.447157	0.871	0.618	1
ENSG00000115165	CYTIP	0.715	0.443249	0.43	0.443249	0.792	0.46	1
ENSG00000168685	IL7R	0.716	0.435375	0.432	0.435375	0.968	0.583	1
ENSG00000056558	TRAF1	0.702	0.434499	0.404	0.434499	0.589	0.221	1
ENSG00000121594	CD80	0.708	0.429492	0.416	0.429492	0.727	0.377	1
ENSG00000101439	CST3	0.75	0.429256	0.5	0.429256	0.997	0.962	1
ENSG00000034713	GABARAPL2	0.714	0.428931	0.428	0.428931	0.93	0.738	1
ENSG00000168394	TAP1	0.703	0.42867	0.406	0.42867	0.877	0.628	1
ENSG00000114744	COMMD2	0.72	0.425617	0.44	0.425617	0.713	0.337	1
ENSG00000131378	RFTN1	0.713	0.423492	0.426	0.423492	0.692	0.329	1
ENSG00000025772	TOMM34	0.715	0.423295	0.43	0.423295	0.66	0.285	1
ENSG00000180758	GPR157	0.708	0.420395	0.416	0.420395	0.504	0.099	1
ENSG00000168884	TNIP2	0.71	0.415612	0.42	0.415612	0.78	0.465	1
ENSG00000205542	TMSB4X	0.774	0.410857	0.548	0.410857	1	1	1
ENSG00000135148	TRAFD1	0.707	0.409931	0.414	0.409931	0.674	0.315	1
ENSG00000172292	CERS6	0.719	0.409388	0.438	0.409388	0.689	0.314	1
ENSG00000204287	HLA-DRA	0.708	0.401357	0.416	0.401357	1	0.971	1
ENSG00000234745	HLA-B	0.723	0.391462	0.446	0.391462	1	0.975	1
ENSG00000204525	HLA-C	0.72	0.388775	0.44	0.388775	0.994	0.959	1
ENSG00000100911	PSME2	0.713	0.384975	0.426	0.384975	0.997	0.909	1
ENSG00000132463	GRSF1	0.701	0.381291	0.402	0.381291	0.859	0.568	1
ENSG00000099860	GADD45B	0.732	0.380659	0.464	0.380659	0.874	0.518	1
ENSG00000113732	ATP6V0E1	0.738	0.37771	0.476	0.37771	0.997	0.944	1
ENSG00000179344	HLA-DQB1	0.709	0.343333	0.418	0.343333	0.968	0.762	1
ENSG00000223865	HLA-DPB1	0.719	0.315411	0.438	0.315411	0.991	0.912	1
ENSG00000149806	FAU	0.29	-0.307411	0.42	-0.307411	1	1	1
ENSG00000221983	UBA52	0.295	-0.352105	0.41	-0.352105	0.994	1	1
ENSG00000133112	TPT1	0.293	-0.368239	0.414	-0.368239	0.991	0.999	1
ENSG00000123349	PFDN5	0.293	-0.369956	0.414	-0.369956	0.988	0.982	1
ENSG00000105372	RPS19	0.293	-0.396601	0.414	-0.396601	1	1	1
ENSG00000168028	RPSA	0.297	-0.419936	0.406	-0.419936	0.985	0.996	1
ENSG00000229117	RPL41	0.248	-0.421027	0.504	-0.421027	1	1	1
ENSG00000137818	RPLP1	0.298	-0.423406	0.404	-0.423406	1	1	1
ENSG00000142676	RPL11	0.28	-0.427394	0.44	-0.427394	1	1	1
ENSG00000115268	RPS15	0.26	-0.436017	0.48	-0.436017	1	1	1
ENSG00000136942	RPL35	0.262	-0.438129	0.476	-0.438129	1	1	1
ENSG00000145741	BTF3	0.293	-0.441133	0.414	-0.441133	0.968	0.975	1
ENSG00000089009	RPL6	0.297	-0.441734	0.406	-0.441734	0.991	0.996	1
ENSG00000161016	RPL8	0.279	-0.445605	0.442	-0.445605	1	1	1
ENSG00000063177	RPL18	0.256	-0.446015	0.488	-0.446015	0.997	1	1
ENSG00000100316	RPL3	0.294	-0.45545	0.412	-0.45545	0.997	0.998	1
ENSG00000108298	RPL19	0.231	-0.456717	0.538	-0.456717	0.997	1	1
ENSG00000105640	RPL18A	0.281	-0.460568	0.438	-0.460568	1	1	1
ENSG00000156482	RPL30	0.271	-0.465131	0.458	-0.465131	0.997	0.998	1
ENSG00000148303	RPL7A	0.279	-0.470767	0.442	-0.470767	0.985	0.999	1
ENSG00000105193	RPS16	0.248	-0.476516	0.504	-0.476516	0.997	0.999	1
ENSG00000142541	RPL13A	0.282	-0.478067	0.436	-0.478067	1	1	1
ENSG00000196531	NACA	0.272	-0.478159	0.456	-0.478159	0.985	0.987	1
ENSG00000163682	RPL9	0.274	-0.48715	0.452	-0.48715	0.991	0.999	1
ENSG00000172809	RPL38	0.258	-0.489254	0.484	-0.489254	0.974	0.989	1
ENSG00000164587	RPS14	0.267	-0.489539	0.466	-0.489539	1	1	1
ENSG00000114391	RPL24	0.261	-0.496237	0.478	-0.496237	0.988	0.994	1
ENSG00000173660	UQCRH	0.26	-0.496898	0.48	-0.496898	0.933	0.967	1
ENSG00000118181	RPS25	0.292	-0.500057	0.416	-0.500057	0.985	1	1
ENSG00000089157	RPLP0	0.264	-0.510937	0.472	-0.510937	0.994	0.997	1
ENSG00000145592	RPL37	0.27	-0.515363	0.46	-0.515363	0.994	0.999	1
ENSG00000142534	RPS11	0.245	-0.520683	0.51	-0.520683	0.991	0.998	1
ENSG00000115541	HSPE1	0.295	-0.522197	0.41	-0.522197	0.845	0.882	1
ENSG00000008988	RPS20	0.22	-0.522682	0.56	-0.522682	0.997	1	1
ENSG00000131469	RPL27	0.235	-0.530256	0.53	-0.530256	0.985	0.997	1
ENSG00000170889	RPS9	0.235	-0.533657	0.53	-0.533657	0.991	0.999	1
ENSG00000167526	RPL13	0.248	-0.537604	0.504	-0.537604	0.997	1	1
ENSG00000166441	RPL27A	0.248	-0.539298	0.504	-0.539298	1	1	1
ENSG00000188846	RPL14	0.282	-0.54866	0.436	-0.54866	0.994	0.998	1
ENSG00000110700	RPS13	0.24	-0.551968	0.52	-0.551968	0.997	0.999	1
ENSG00000149273	RPS3	0.276	-0.568835	0.448	-0.568835	0.997	1	1
ENSG00000198034	RPS4X	0.267	-0.57042	0.466	-0.57042	0.997	1	1
ENSG00000116251	RPL22	0.263	-0.575706	0.474	-0.575706	0.985	0.994	1
ENSG00000177600	RPLP2	0.228	-0.57819	0.544	-0.57819	0.997	1	1
ENSG00000197756	RPL37A	0.225	-0.591911	0.55	-0.591911	0.991	0.999	1
ENSG00000122406	RPL5	0.298	-0.598586	0.404	-0.598586	0.982	0.98	1
ENSG00000083845	RPS5	0.262	-0.598953	0.476	-0.598953	0.979	0.993	1
ENSG00000162244	RPL29	0.213	-0.604579	0.574	-0.604579	0.997	0.997	1
ENSG00000231500	RPS18	0.25	-0.62153	0.5	-0.62153	1	1	1
ENSG00000137154	RPS6	0.232	-0.624069	0.536	-0.624069	1	0.998	1
ENSG00000198242	RPL23A	0.237	-0.624145	0.526	-0.624145	0.991	0.996	1
ENSG00000144713	RPL32	0.234	-0.634607	0.532	-0.634607	0.994	0.999	1
ENSG00000112306	RPS12	0.253	-0.646455	0.494	-0.646455	0.991	0.999	1
ENSG00000171858	RPS21	0.267	-0.653033	0.466	-0.653033	0.915	0.958	1
ENSG00000134419	RPS15A	0.232	-0.671948	0.536	-0.671948	0.994	1	1
ENSG00000198918	RPL39	0.263	-0.676389	0.474	-0.676389	0.994	0.999	1
ENSG00000147604	RPL7	0.24	-0.685586	0.52	-0.685586	1	1	1
ENSG00000071082	RPL31	0.258	-0.685761	0.484	-0.685761	0.985	0.996	1
ENSG00000162511	LAPTM5	0.279	-0.691075	0.442	-0.691075	0.545	0.772	1
ENSG00000186468	RPS23	0.233	-0.693939	0.534	-0.693939	0.994	1	1
ENSG00000187514	PTMA	0.249	-0.698842	0.502	-0.698842	0.997	0.996	1
ENSG00000114942	EEF1B2	0.265	-0.701697	0.47	-0.701697	0.856	0.924	1
ENSG00000142937	RPS8	0.251	-0.703538	0.498	-0.703538	0.994	1	1
ENSG00000138326	RPS24	0.252	-0.705706	0.496	-0.705706	0.988	0.999	1
ENSG00000109475	RPL34	0.258	-0.737473	0.484	-0.737473	1	0.999	1
ENSG00000145425	RPS3A	0.248	-0.756277	0.504	-0.756277	0.982	0.997	1
ENSG00000161970	RPL26	0.245	-0.771851	0.51	-0.771851	0.994	0.999	1
ENSG00000135821	GLUL	0.293	-0.836677	0.414	-0.836677	0.484	0.739	1
ENSG00000189403	HMGB1	0.252	-0.959114	0.496	-0.959114	0.889	0.931	1
ENSG00000204472	AIF1	0.267	-1.00279	0.466	-1.00279	0.537	0.768	1

## Sheet: Group B - CL7
id	gene_short_name	myAUC	avg_diff	power	avg_logFC	pct.1	pct.2	cluster
ENSG00000169442	CD52	0.797	2.08152	0.594	2.08152	0.773	0.508	2
ENSG00000121552	CSTA	0.769	1.67669	0.538	1.67669	0.802	0.6	2
ENSG00000160307	S100B	0.885	1.65004	0.77	1.65004	0.965	0.667	2
ENSG00000179639	FCER1A	0.728	1.64901	0.456	1.64901	0.483	0.045	2
ENSG00000223865	HLA-DPB1	0.951	1.56781	0.902	1.56781	1	0.92	2
ENSG00000101439	CST3	0.792	1.38331	0.584	1.38331	0.988	0.967	2
ENSG00000106211	HSPB1	0.784	1.36722	0.568	1.36722	0.878	0.828	2
ENSG00000197747	S100A10	0.851	1.25812	0.702	1.25812	0.983	0.855	2
ENSG00000179344	HLA-DQB1	0.826	1.2252	0.652	1.2252	0.942	0.787	2
ENSG00000100097	LGALS1	0.868	1.11874	0.736	1.11874	1	0.974	2
ENSG00000196735	HLA-DQA1	0.822	1.09013	0.644	1.09013	0.936	0.779	2
ENSG00000161970	RPL26	0.916	0.992322	0.832	0.992322	1	0.998	2
ENSG00000204287	HLA-DRA	0.843	0.970074	0.686	0.970074	1	0.974	2
ENSG00000122026	RPL21	0.933	0.9608	0.866	0.9608	1	1	2
ENSG00000182899	RPL35A	0.903	0.934818	0.806	0.934818	1	0.999	2
ENSG00000204482	LST1	0.724	0.920795	0.448	0.920795	0.866	0.837	2
ENSG00000231389	HLA-DPA1	0.795	0.908518	0.59	0.908518	0.983	0.88	2
ENSG00000109475	RPL34	0.898	0.87402	0.796	0.87402	1	0.999	2
ENSG00000198502	HLA-DRB5	0.735	0.86083	0.47	0.86083	0.953	0.889	2
ENSG00000071082	RPL31	0.892	0.860017	0.784	0.860017	1	0.994	2
ENSG00000142937	RPS8	0.88	0.844827	0.76	0.844827	1	0.999	2
ENSG00000156467	UQCRB	0.866	0.833437	0.732	0.833437	0.977	0.964	2
ENSG00000237541	HLA-DQA2	0.717	0.826221	0.434	0.826221	0.669	0.448	2
ENSG00000161016	RPL8	0.886	0.806131	0.772	0.806131	1	1	2
ENSG00000122406	RPL5	0.836	0.747505	0.672	0.747505	1	0.978	2
ENSG00000145425	RPS3A	0.871	0.739849	0.742	0.739849	1	0.994	2
ENSG00000089009	RPL6	0.865	0.733501	0.73	0.733501	1	0.994	2
ENSG00000177954	RPS27	0.879	0.72307	0.758	0.72307	1	0.999	2
ENSG00000104408	EIF3E	0.794	0.706165	0.588	0.706165	0.953	0.902	2
ENSG00000177410	ZFAS1	0.752	0.704775	0.504	0.704775	0.849	0.79	2
ENSG00000147403	RPL10	0.856	0.695105	0.712	0.695105	1	1	2
ENSG00000138326	RPS24	0.839	0.688075	0.678	0.688075	1	0.997	2
ENSG00000118181	RPS25	0.822	0.67983	0.644	0.67983	1	0.997	2
ENSG00000116251	RPL22	0.848	0.676901	0.696	0.676901	0.994	0.992	2
ENSG00000173812	EIF1	0.724	0.665709	0.448	0.665709	0.977	0.997	2
ENSG00000133112	TPT1	0.876	0.657875	0.752	0.657875	1	0.997	2
ENSG00000019582	CD74	0.746	0.656292	0.492	0.656292	1	0.995	2
ENSG00000110700	RPS13	0.867	0.654055	0.734	0.654055	1	0.999	2
ENSG00000156482	RPL30	0.865	0.65262	0.73	0.65262	1	0.997	2
ENSG00000186468	RPS23	0.853	0.6451	0.706	0.6451	1	0.999	2
ENSG00000137154	RPS6	0.854	0.635984	0.708	0.635984	1	0.998	2
ENSG00000198242	RPL23A	0.833	0.609287	0.666	0.609287	1	0.995	2
ENSG00000198918	RPL39	0.829	0.602854	0.658	0.602854	1	0.998	2
ENSG00000125691	RPL23	0.821	0.599546	0.642	0.599546	1	0.99	2
ENSG00000127184	COX7C	0.813	0.592826	0.626	0.592826	1	0.99	2
ENSG00000174748	RPL15	0.883	0.58599	0.766	0.58599	1	0.999	2
ENSG00000229117	RPL41	0.878	0.576193	0.756	0.576193	1	1	2
ENSG00000163682	RPL9	0.841	0.576068	0.682	0.576068	1	0.997	2
ENSG00000134419	RPS15A	0.829	0.566934	0.658	0.566934	1	0.999	2
ENSG00000147604	RPL7	0.822	0.565694	0.644	0.565694	1	1	2
ENSG00000188846	RPL14	0.825	0.563224	0.65	0.563224	1	0.997	2
ENSG00000166441	RPL27A	0.788	0.559633	0.576	0.559633	1	1	2
ENSG00000114391	RPL24	0.812	0.555409	0.624	0.555409	1	0.992	2
ENSG00000145592	RPL37	0.834	0.55427	0.668	0.55427	1	0.998	2
ENSG00000196683	TOMM7	0.753	0.543413	0.506	0.543413	0.919	0.923	2
ENSG00000172809	RPL38	0.798	0.537776	0.596	0.537776	0.994	0.985	2
ENSG00000143947	RPS27A	0.768	0.536716	0.536	0.536716	1	1	2
ENSG00000142541	RPL13A	0.795	0.529273	0.59	0.529273	1	1	2
ENSG00000171863	RPS7	0.793	0.528184	0.586	0.528184	1	0.999	2
ENSG00000131469	RPL27	0.781	0.524518	0.562	0.524518	1	0.994	2
ENSG00000171530	TBCA	0.712	0.519847	0.424	0.519847	0.907	0.936	2
ENSG00000228474	OST4	0.713	0.519839	0.426	0.519839	0.936	0.923	2
ENSG00000124172	ATP5E	0.837	0.513856	0.674	0.513856	1	0.999	2
ENSG00000198034	RPS4X	0.783	0.508456	0.566	0.508456	1	0.999	2
ENSG00000137818	RPLP1	0.828	0.505016	0.656	0.505016	1	1	2
ENSG00000149806	FAU	0.83	0.504018	0.66	0.504018	1	1	2
ENSG00000221983	UBA52	0.822	0.501163	0.644	0.501163	1	0.999	2
ENSG00000008988	RPS20	0.806	0.498982	0.612	0.498982	1	0.999	2
ENSG00000142534	RPS11	0.778	0.470679	0.556	0.470679	1	0.996	2
ENSG00000196531	NACA	0.748	0.445134	0.496	0.445134	0.994	0.986	2
ENSG00000233927	RPS28	0.798	0.426289	0.596	0.426289	1	0.999	2
ENSG00000164587	RPS14	0.771	0.425593	0.542	0.425593	1	1	2
ENSG00000171858	RPS21	0.718	0.425468	0.436	0.425468	0.953	0.949	2
ENSG00000105193	RPS16	0.77	0.414885	0.54	0.414885	1	0.999	2
ENSG00000115268	RPS15	0.801	0.409933	0.602	0.409933	1	1	2
ENSG00000174444	RPL4	0.734	0.409645	0.468	0.409645	1	0.985	2
ENSG00000145741	BTF3	0.724	0.403918	0.448	0.403918	0.977	0.974	2
ENSG00000142676	RPL11	0.746	0.403113	0.492	0.403113	1	1	2
ENSG00000197958	RPL12	0.738	0.389201	0.476	0.389201	1	1	2
ENSG00000213741	RPS29	0.742	0.386283	0.484	0.386283	1	0.997	2
ENSG00000144713	RPL32	0.774	0.385991	0.548	0.385991	1	0.998	2
ENSG00000130255	RPL36	0.744	0.349245	0.488	0.349245	1	0.999	2
ENSG00000197756	RPL37A	0.714	0.340333	0.428	0.340333	1	0.997	2
ENSG00000063177	RPL18	0.724	0.333662	0.448	0.333662	1	0.999	2
ENSG00000136942	RPL35	0.754	0.326931	0.508	0.326931	1	1	2
ENSG00000177600	RPLP2	0.72	0.325485	0.44	0.325485	1	0.999	2
ENSG00000108298	RPL19	0.737	0.314498	0.474	0.314498	1	0.999	2
ENSG00000166710	B2M	0.291	-0.313691	0.418	-0.313691	1	1	2
ENSG00000054118	THRAP3	0.296	-0.334825	0.408	-0.334825	0.238	0.714	2
ENSG00000172775	FAM192A	0.294	-0.337041	0.412	-0.337041	0.128	0.583	2
ENSG00000177971	IMP3	0.291	-0.338285	0.418	-0.338285	0.174	0.65	2
ENSG00000115307	AUP1	0.295	-0.338495	0.41	-0.338495	0.227	0.712	2
ENSG00000125877	ITPA	0.293	-0.341017	0.414	-0.341017	0.209	0.675	2
ENSG00000159069	FBXW5	0.292	-0.343968	0.416	-0.343968	0.157	0.627	2
ENSG00000179115	FARSA	0.3	-0.34505	0.4	-0.34505	0.047	0.464	2
ENSG00000197345	MRPL21	0.3	-0.347583	0.4	-0.347583	0.198	0.671	2
ENSG00000147526	TACC1	0.298	-0.347994	0.404	-0.347994	0.105	0.54	2
ENSG00000116350	SRSF4	0.297	-0.349709	0.406	-0.349709	0.087	0.518	2
ENSG00000109180	OCIAD1	0.288	-0.35125	0.424	-0.35125	0.157	0.633	2
ENSG00000139218	SCAF11	0.287	-0.351683	0.426	-0.351683	0.18	0.661	2
ENSG00000113312	TTC1	0.295	-0.352493	0.41	-0.352493	0.169	0.63	2
ENSG00000183978	COA3	0.295	-0.353686	0.41	-0.353686	0.116	0.568	2
ENSG00000165609	NUDT5	0.29	-0.355778	0.42	-0.355778	0.192	0.673	2
ENSG00000244754	N4BP2L2	0.294	-0.356522	0.412	-0.356522	0.198	0.656	2
ENSG00000069329	VPS35	0.295	-0.356579	0.41	-0.356579	0.198	0.667	2
ENSG00000088986	DYNLL1	0.299	-0.356638	0.402	-0.356638	0.767	0.963	2
ENSG00000160310	PRMT2	0.294	-0.36028	0.412	-0.36028	0.198	0.673	2
ENSG00000134851	TMEM165	0.294	-0.363062	0.412	-0.363062	0.169	0.635	2
ENSG00000178927	C17orf62	0.287	-0.364397	0.426	-0.364397	0.076	0.533	2
ENSG00000108344	PSMD3	0.298	-0.367137	0.404	-0.367137	0.099	0.532	2
ENSG00000196924	FLNA	0.291	-0.371578	0.418	-0.371578	0.145	0.615	2
ENSG00000172270	BSG	0.297	-0.373732	0.406	-0.373732	0.366	0.823	2
ENSG00000131368	MRPS25	0.298	-0.373953	0.404	-0.373953	0.07	0.495	2
ENSG00000103642	LACTB	0.287	-0.374413	0.426	-0.374413	0.163	0.641	2
ENSG00000137547	MRPL15	0.291	-0.376957	0.418	-0.376957	0.099	0.543	2
ENSG00000146540	C7orf50	0.292	-0.377198	0.416	-0.377198	0.134	0.59	2
ENSG00000196504	PRPF40A	0.29	-0.377336	0.42	-0.377336	0.238	0.723	2
ENSG00000169223	LMAN2	0.295	-0.377557	0.41	-0.377557	0.308	0.783	2
ENSG00000140497	SCAMP2	0.297	-0.37987	0.406	-0.37987	0.14	0.577	2
ENSG00000205220	PSMB10	0.274	-0.380189	0.452	-0.380189	0.081	0.568	2
ENSG00000100836	PABPN1	0.291	-0.380362	0.418	-0.380362	0.081	0.525	2
ENSG00000109919	MTCH2	0.293	-0.380444	0.414	-0.380444	0.25	0.732	2
ENSG00000115234	SNX17	0.283	-0.382591	0.434	-0.382591	0.18	0.668	2
ENSG00000143183	TMCO1	0.298	-0.385657	0.404	-0.385657	0.238	0.7	2
ENSG00000139679	LPAR6	0.3	-0.385796	0.4	-0.385796	0.157	0.595	2
ENSG00000089053	ANAPC5	0.291	-0.387109	0.418	-0.387109	0.128	0.581	2
ENSG00000257727	CNPY2	0.292	-0.388075	0.416	-0.388075	0.105	0.548	2
ENSG00000196843	ARID5A	0.297	-0.388446	0.406	-0.388446	0.099	0.533	2
ENSG00000063241	ISOC2	0.299	-0.389447	0.402	-0.389447	0.122	0.558	2
ENSG00000130706	ADRM1	0.296	-0.390147	0.408	-0.390147	0.378	0.828	2
ENSG00000007520	TSR3	0.286	-0.390952	0.428	-0.390952	0.035	0.477	2
ENSG00000171148	TADA3	0.279	-0.391496	0.442	-0.391496	0.11	0.591	2
ENSG00000123609	NMI	0.295	-0.392006	0.41	-0.392006	0.198	0.671	2
ENSG00000167272	POP5	0.281	-0.392102	0.438	-0.392102	0.076	0.541	2
ENSG00000156256	USP16	0.287	-0.392241	0.426	-0.392241	0.14	0.604	2
ENSG00000004142	POLDIP2	0.29	-0.392929	0.42	-0.392929	0.064	0.502	2
ENSG00000125826	RBCK1	0.287	-0.393307	0.426	-0.393307	0.174	0.648	2
ENSG00000118705	RPN2	0.296	-0.393731	0.408	-0.393731	0.14	0.586	2
ENSG00000071127	WDR1	0.299	-0.393834	0.402	-0.393834	0.326	0.781	2
ENSG00000171135	JAGN1	0.287	-0.395148	0.426	-0.395148	0.047	0.487	2
ENSG00000151465	CDC123	0.279	-0.395191	0.442	-0.395191	0.145	0.637	2
ENSG00000175482	POLD4	0.295	-0.395556	0.41	-0.395556	0.18	0.64	2
ENSG00000101182	PSMA7	0.292	-0.395818	0.416	-0.395818	0.756	0.976	2
ENSG00000143106	PSMA5	0.289	-0.396098	0.422	-0.396098	0.233	0.716	2
ENSG00000116209	TMEM59	0.299	-0.398316	0.402	-0.398316	0.302	0.758	2
ENSG00000145354	CISD2	0.279	-0.399857	0.442	-0.399857	0.215	0.716	2
ENSG00000022277	RTFDC1	0.289	-0.401254	0.422	-0.401254	0.244	0.72	2
ENSG00000241685	ARPC1A	0.285	-0.403266	0.43	-0.403266	0.047	0.485	2
ENSG00000135070	ISCA1	0.295	-0.40349	0.41	-0.40349	0.081	0.514	2
ENSG00000119632	IFI27L2	0.29	-0.405196	0.42	-0.405196	0.081	0.528	2
ENSG00000105393	BABAM1	0.276	-0.405345	0.448	-0.405345	0.134	0.634	2
ENSG00000165916	PSMC3	0.3	-0.406828	0.4	-0.406828	0.302	0.75	2
ENSG00000198171	DDRGK1	0.284	-0.407486	0.432	-0.407486	0.128	0.595	2
ENSG00000196230	TUBB	0.298	-0.408178	0.404	-0.408178	0.663	0.939	2
ENSG00000204574	ABCF1	0.28	-0.408623	0.44	-0.408623	0.14	0.616	2
ENSG00000129084	PSMA1	0.29	-0.409033	0.42	-0.409033	0.523	0.905	2
ENSG00000075142	SRI	0.297	-0.4097	0.406	-0.4097	0.273	0.742	2
ENSG00000130332	LSM7	0.3	-0.410482	0.4	-0.410482	0.343	0.786	2
ENSG00000139180	NDUFA9	0.266	-0.410774	0.468	-0.410774	0.128	0.638	2
ENSG00000138668	HNRNPD	0.295	-0.411279	0.41	-0.411279	0.192	0.656	2
ENSG00000140105	WARS	0.295	-0.411969	0.41	-0.411969	0.105	0.543	2
ENSG00000112308	C6orf62	0.278	-0.41216	0.444	-0.41216	0.122	0.603	2
ENSG00000132963	POMP	0.271	-0.412867	0.458	-0.412867	0.802	0.979	2
ENSG00000116663	FBXO6	0.271	-0.412975	0.458	-0.412975	0.128	0.632	2
ENSG00000182500	ORAI1	0.295	-0.413036	0.41	-0.413036	0.052	0.472	2
ENSG00000005075	POLR2J	0.295	-0.413118	0.41	-0.413118	0.355	0.815	2
ENSG00000165732	DDX21	0.298	-0.41333	0.404	-0.41333	0.209	0.673	2
ENSG00000101294	HM13	0.3	-0.415093	0.4	-0.415093	0.064	0.478	2
ENSG00000005810	MYCBP2	0.291	-0.415214	0.418	-0.415214	0.017	0.439	2
ENSG00000149923	PPP4C	0.288	-0.415918	0.424	-0.415918	0.279	0.752	2
ENSG00000086065	CHMP5	0.296	-0.416876	0.408	-0.416876	0.36	0.83	2
ENSG00000173171	MTX1	0.279	-0.417026	0.442	-0.417026	0.052	0.507	2
ENSG00000164167	LSM6	0.287	-0.417735	0.426	-0.417735	0.174	0.649	2
ENSG00000112419	PHACTR2	0.289	-0.418178	0.422	-0.418178	0.076	0.516	2
ENSG00000157916	RER1	0.279	-0.418484	0.442	-0.418484	0.203	0.705	2
ENSG00000145494	NDUFS6	0.285	-0.419154	0.43	-0.419154	0.39	0.869	2
ENSG00000162704	ARPC5	0.299	-0.420275	0.402	-0.420275	0.762	0.941	2
ENSG00000198818	SFT2D1	0.283	-0.42052	0.434	-0.42052	0.25	0.742	2
ENSG00000108424	KPNB1	0.275	-0.421999	0.45	-0.421999	0.128	0.611	2
ENSG00000122705	CLTA	0.288	-0.422334	0.424	-0.422334	0.541	0.914	2
ENSG00000181924	COA4	0.278	-0.422651	0.444	-0.422651	0.134	0.613	2
ENSG00000092201	SUPT16H	0.286	-0.423078	0.428	-0.423078	0.035	0.473	2
ENSG00000103507	BCKDK	0.271	-0.423204	0.458	-0.423204	0.058	0.536	2
ENSG00000166913	YWHAB	0.284	-0.424135	0.432	-0.424135	0.5	0.913	2
ENSG00000180304	OAZ2	0.288	-0.424608	0.424	-0.424608	0.174	0.635	2
ENSG00000169429	IL8	0.262	-0.424879	0.476	-0.424879	0.459	0.837	2
ENSG00000054116	TRAPPC3	0.28	-0.425729	0.44	-0.425729	0.203	0.686	2
ENSG00000167085	PHB	0.293	-0.428112	0.414	-0.428112	0.308	0.769	2
ENSG00000166136	NDUFB8	0.284	-0.428223	0.432	-0.428223	0.477	0.903	2
ENSG00000065000	AP3D1	0.275	-0.428469	0.45	-0.428469	0.081	0.558	2
ENSG00000147649	MTDH	0.294	-0.429127	0.412	-0.429127	0.477	0.891	2
ENSG00000103035	PSMD7	0.295	-0.430773	0.41	-0.430773	0.349	0.808	2
ENSG00000150753	CCT5	0.285	-0.43291	0.43	-0.43291	0.157	0.626	2
ENSG00000099800	TIMM13	0.3	-0.432996	0.4	-0.432996	0.372	0.802	2
ENSG00000137776	SLTM	0.271	-0.433759	0.458	-0.433759	0.174	0.668	2
ENSG00000189067	LITAF	0.292	-0.434513	0.416	-0.434513	0.395	0.817	2
ENSG00000104660	LEPROTL1	0.289	-0.435463	0.422	-0.435463	0.105	0.54	2
ENSG00000254087	LYN	0.269	-0.435644	0.462	-0.435644	0.093	0.583	2
ENSG00000168264	IRF2BP2	0.29	-0.435719	0.42	-0.435719	0.093	0.534	2
ENSG00000159128	IFNGR2	0.295	-0.435917	0.41	-0.435917	0.198	0.645	2
ENSG00000161057	PSMC2	0.273	-0.435986	0.454	-0.435986	0.122	0.61	2
ENSG00000153187	HNRNPU	0.283	-0.436188	0.434	-0.436188	0.233	0.734	2
ENSG00000180964	TCEAL8	0.276	-0.436377	0.448	-0.436377	0.093	0.561	2
ENSG00000126777	KTN1	0.285	-0.436388	0.43	-0.436388	0.238	0.721	2
ENSG00000103966	EHD4	0.292	-0.436661	0.416	-0.436661	0.058	0.486	2
ENSG00000189159	HN1	0.288	-0.436924	0.424	-0.436924	0.465	0.866	2
ENSG00000147416	ATP6V1B2	0.286	-0.438706	0.428	-0.438706	0.233	0.695	2
ENSG00000139644	TMBIM6	0.298	-0.439775	0.404	-0.439775	0.57	0.931	2
ENSG00000130489	SCO2	0.281	-0.440667	0.438	-0.440667	0.128	0.593	2
ENSG00000213625	LEPROT	0.271	-0.441953	0.458	-0.441953	0.087	0.567	2
ENSG00000172500	FIBP	0.279	-0.442627	0.442	-0.442627	0.262	0.761	2
ENSG00000104763	ASAH1	0.293	-0.443363	0.414	-0.443363	0.151	0.6	2
ENSG00000041357	PSMA4	0.291	-0.443891	0.418	-0.443891	0.657	0.96	2
ENSG00000183828	NUDT14	0.278	-0.444304	0.444	-0.444304	0.064	0.527	2
ENSG00000118640	VAMP8	0.278	-0.444885	0.444	-0.444885	0.75	0.958	2
ENSG00000132424	PNISR	0.291	-0.445014	0.418	-0.445014	0.291	0.75	2
ENSG00000165280	VCP	0.282	-0.446363	0.436	-0.446363	0.18	0.657	2
ENSG00000103876	FAH	0.279	-0.447238	0.442	-0.447238	0.041	0.495	2
ENSG00000178127	NDUFV2	0.275	-0.447285	0.45	-0.447285	0.43	0.881	2
ENSG00000133313	CNDP2	0.272	-0.448275	0.456	-0.448275	0.035	0.501	2
ENSG00000048740	CELF2	0.271	-0.448563	0.458	-0.448563	0.134	0.632	2
ENSG00000149781	FERMT3	0.278	-0.449222	0.444	-0.449222	0.169	0.65	2
ENSG00000124299	PEPD	0.281	-0.449315	0.438	-0.449315	0.023	0.467	2
ENSG00000170638	TRABD	0.272	-0.449927	0.456	-0.449927	0.116	0.607	2
ENSG00000135114	OASL	0.281	-0.450167	0.438	-0.450167	0.058	0.517	2
ENSG00000160410	SHKBP1	0.274	-0.450246	0.452	-0.450246	0.14	0.627	2
ENSG00000197622	CDC42SE1	0.291	-0.45113	0.418	-0.45113	0.093	0.537	2
ENSG00000110719	TCIRG1	0.288	-0.452507	0.424	-0.452507	0.029	0.463	2
ENSG00000142684	ZNF593	0.271	-0.453872	0.458	-0.453872	0.128	0.622	2
ENSG00000106028	SSBP1	0.275	-0.45423	0.45	-0.45423	0.39	0.875	2
ENSG00000108561	C1QBP	0.298	-0.454692	0.404	-0.454692	0.419	0.832	2
ENSG00000172590	MRPL52	0.273	-0.454788	0.454	-0.454788	0.302	0.797	2
ENSG00000105619	TFPT	0.287	-0.455364	0.426	-0.455364	0.233	0.695	2
ENSG00000142657	PGD	0.283	-0.456075	0.434	-0.456075	0.273	0.75	2
ENSG00000134287	ARF3	0.268	-0.45616	0.464	-0.45616	0.128	0.63	2
ENSG00000115286	NDUFS7	0.279	-0.456365	0.442	-0.456365	0.297	0.797	2
ENSG00000101608	MYL12A	0.29	-0.457847	0.42	-0.457847	0.837	0.972	2
ENSG00000163644	PPM1K	0.284	-0.459297	0.432	-0.459297	0.087	0.543	2
ENSG00000095380	NANS	0.273	-0.459792	0.454	-0.459792	0.122	0.608	2
ENSG00000169756	LIMS1	0.284	-0.461818	0.432	-0.461818	0.093	0.55	2
ENSG00000160211	G6PD	0.276	-0.463466	0.448	-0.463466	0.076	0.546	2
ENSG00000137076	TLN1	0.274	-0.467437	0.452	-0.467437	0.169	0.66	2
ENSG00000198899	MT-ATP6	0.29	-0.467649	0.42	-0.467649	0.779	0.964	2
ENSG00000100418	DESI1	0.281	-0.467764	0.438	-0.467764	0.11	0.568	2
ENSG00000160256	FAM207A	0.258	-0.468824	0.484	-0.468824	0.105	0.621	2
ENSG00000198886	MT-ND4	0.289	-0.469582	0.422	-0.469582	0.843	0.985	2
ENSG00000148803	FUOM	0.277	-0.470134	0.446	-0.470134	0.128	0.596	2
ENSG00000125656	CLPP	0.267	-0.470207	0.466	-0.470207	0.122	0.622	2
ENSG00000100804	PSMB5	0.269	-0.472051	0.462	-0.472051	0.355	0.847	2
ENSG00000071553	ATP6AP1	0.281	-0.472458	0.438	-0.472458	0.18	0.656	2
ENSG00000111331	OAS3	0.26	-0.472502	0.48	-0.472502	0.128	0.646	2
ENSG00000100650	SRSF5	0.267	-0.473555	0.466	-0.473555	0.36	0.855	2
ENSG00000185896	LAMP1	0.295	-0.474375	0.41	-0.474375	0.169	0.606	2
ENSG00000213719	CLIC1	0.276	-0.474593	0.448	-0.474593	0.692	0.941	2
ENSG00000167461	RAB8A	0.266	-0.477034	0.468	-0.477034	0.233	0.74	2
ENSG00000158864	NDUFS2	0.258	-0.477317	0.484	-0.477317	0.151	0.674	2
ENSG00000108294	PSMB3	0.275	-0.477506	0.45	-0.477506	0.581	0.95	2
ENSG00000087191	PSMC5	0.275	-0.478948	0.45	-0.478948	0.256	0.77	2
ENSG00000159199	ATP5G1	0.271	-0.479612	0.458	-0.479612	0.297	0.802	2
ENSG00000113387	SUB1	0.278	-0.479618	0.444	-0.479618	0.948	0.994	2
ENSG00000197471	SPN	0.271	-0.480652	0.458	-0.480652	0.041	0.507	2
ENSG00000130748	TMEM160	0.273	-0.480977	0.454	-0.480977	0.279	0.781	2
ENSG00000138071	ACTR2	0.272	-0.482061	0.456	-0.482061	0.244	0.747	2
ENSG00000064601	CTSA	0.268	-0.482129	0.464	-0.482129	0.145	0.65	2
ENSG00000159228	CBR1	0.262	-0.483151	0.476	-0.483151	0.116	0.623	2
ENSG00000064490	RFXANK	0.257	-0.483462	0.486	-0.483462	0.064	0.574	2
ENSG00000177885	GRB2	0.287	-0.484364	0.426	-0.484364	0.36	0.809	2
ENSG00000154518	ATP5G3	0.277	-0.484827	0.446	-0.484827	0.634	0.945	2
ENSG00000136279	DBNL	0.268	-0.48599	0.464	-0.48599	0.174	0.691	2
ENSG00000100387	RBX1	0.254	-0.486978	0.492	-0.486978	0.599	0.974	2
ENSG00000113269	RNF130	0.273	-0.487019	0.454	-0.487019	0.116	0.599	2
ENSG00000240065	PSMB9	0.28	-0.487778	0.44	-0.487778	0.436	0.874	2
ENSG00000151131	C12orf45	0.296	-0.490989	0.408	-0.490989	0.122	0.554	2
ENSG00000101084	C20orf24	0.271	-0.493087	0.458	-0.493087	0.267	0.764	2
ENSG00000160194	NDUFV3	0.25	-0.494021	0.5	-0.494021	0.105	0.642	2
ENSG00000137752	CASP1	0.285	-0.494873	0.43	-0.494873	0.093	0.542	2
ENSG00000165233	C9orf89	0.28	-0.495189	0.44	-0.495189	0.151	0.623	2
ENSG00000185825	BCAP31	0.262	-0.496993	0.476	-0.496993	0.244	0.762	2
ENSG00000138385	SSB	0.277	-0.498402	0.446	-0.498402	0.413	0.847	2
ENSG00000149357	LAMTOR1	0.262	-0.500729	0.476	-0.500729	0.494	0.906	2
ENSG00000230055	CISD3	0.259	-0.501629	0.482	-0.501629	0.07	0.572	2
ENSG00000162434	JAK1	0.256	-0.502143	0.488	-0.502143	0.105	0.617	2
ENSG00000152229	PSTPIP2	0.288	-0.503165	0.424	-0.503165	0.041	0.475	2
ENSG00000124831	LRRFIP1	0.258	-0.503954	0.484	-0.503954	0.215	0.746	2
ENSG00000117523	PRRC2C	0.258	-0.504129	0.484	-0.504129	0.262	0.812	2
ENSG00000108671	PSMD11	0.249	-0.504696	0.502	-0.504696	0.105	0.628	2
ENSG00000170759	KIF5B	0.262	-0.506852	0.476	-0.506852	0.174	0.681	2
ENSG00000122566	HNRNPA2B1	0.281	-0.507505	0.438	-0.507505	0.488	0.894	2
ENSG00000189306	RRP7A	0.255	-0.508234	0.49	-0.508234	0.087	0.598	2
ENSG00000137309	HMGA1	0.295	-0.508906	0.41	-0.508906	0.401	0.835	2
ENSG00000078668	VDAC3	0.266	-0.509297	0.468	-0.509297	0.25	0.754	2
ENSG00000184990	SIVA1	0.256	-0.510756	0.488	-0.510756	0.18	0.707	2
ENSG00000159210	SNF8	0.243	-0.51167	0.514	-0.51167	0.174	0.738	2
ENSG00000105379	ETFB	0.259	-0.511707	0.482	-0.511707	0.169	0.683	2
ENSG00000106399	RPA3	0.284	-0.511867	0.432	-0.511867	0.116	0.569	2
ENSG00000172531	PPP1CA	0.254	-0.512159	0.492	-0.512159	0.366	0.865	2
ENSG00000117228	GBP1	0.293	-0.513094	0.414	-0.513094	0.058	0.479	2
ENSG00000178719	GRINA	0.292	-0.514124	0.416	-0.514124	0.331	0.766	2
ENSG00000155307	SAMSN1	0.272	-0.515576	0.456	-0.515576	0.308	0.788	2
ENSG00000231925	TAPBP	0.267	-0.517667	0.466	-0.517667	0.285	0.778	2
ENSG00000165283	STOML2	0.268	-0.519956	0.464	-0.519956	0.215	0.695	2
ENSG00000187840	EIF4EBP1	0.276	-0.525041	0.448	-0.525041	0.099	0.564	2
ENSG00000185475	TMEM179B	0.246	-0.527085	0.508	-0.527085	0.128	0.674	2
ENSG00000167978	SRRM2	0.248	-0.528108	0.504	-0.528108	0.221	0.776	2
ENSG00000149131	SERPING1	0.276	-0.528579	0.448	-0.528579	0.017	0.469	2
ENSG00000198736	MSRB1	0.263	-0.528774	0.474	-0.528774	0.076	0.568	2
ENSG00000131669	NINJ1	0.256	-0.528842	0.488	-0.528842	0.279	0.785	2
ENSG00000114353	GNAI2	0.258	-0.531394	0.484	-0.531394	0.238	0.764	2
ENSG00000180992	MRPL14	0.248	-0.53239	0.504	-0.53239	0.227	0.768	2
ENSG00000105404	RABAC1	0.271	-0.53243	0.458	-0.53243	0.343	0.81	2
ENSG00000117118	SDHB	0.245	-0.532486	0.51	-0.532486	0.105	0.639	2
ENSG00000130202	PVRL2	0.264	-0.532547	0.472	-0.532547	0.116	0.607	2
ENSG00000111237	VPS29	0.252	-0.533307	0.496	-0.533307	0.349	0.868	2
ENSG00000160710	ADAR	0.247	-0.533444	0.506	-0.533444	0.145	0.685	2
ENSG00000125844	RRBP1	0.25	-0.534207	0.5	-0.534207	0.099	0.624	2
ENSG00000130813	C19orf66	0.24	-0.534462	0.52	-0.534462	0.052	0.588	2
ENSG00000100365	NCF4	0.278	-0.535702	0.444	-0.535702	0.041	0.496	2
ENSG00000188820	FAM26F	0.277	-0.5366	0.446	-0.5366	0.105	0.574	2
ENSG00000081237	PTPRC	0.256	-0.537061	0.488	-0.537061	0.157	0.671	2
ENSG00000155957	TMBIM4	0.232	-0.538829	0.536	-0.538829	0.14	0.716	2
ENSG00000171222	SCAND1	0.259	-0.539139	0.482	-0.539139	0.297	0.809	2
ENSG00000124795	DEK	0.258	-0.541257	0.484	-0.541257	0.331	0.822	2
ENSG00000080822	CLDND1	0.28	-0.54216	0.44	-0.54216	0.221	0.673	2
ENSG00000117899	MESDC2	0.232	-0.543003	0.536	-0.543003	0.047	0.601	2
ENSG00000116649	SRM	0.28	-0.543359	0.44	-0.543359	0.128	0.583	2
ENSG00000137767	SQRDL	0.255	-0.543465	0.49	-0.543465	0.163	0.697	2
ENSG00000149483	TMEM138	0.278	-0.545538	0.444	-0.545538	0.093	0.55	2
ENSG00000105677	TMEM147	0.244	-0.545605	0.512	-0.545605	0.203	0.754	2
ENSG00000147065	MSN	0.236	-0.545606	0.528	-0.545606	0.116	0.674	2
ENSG00000143543	JTB	0.253	-0.545717	0.494	-0.545717	0.337	0.832	2
ENSG00000103266	STUB1	0.238	-0.546397	0.524	-0.546397	0.209	0.766	2
ENSG00000138646	HERC5	0.28	-0.547242	0.44	-0.547242	0.076	0.535	2
ENSG00000180353	HCLS1	0.239	-0.54754	0.522	-0.54754	0.128	0.685	2
ENSG00000168394	TAP1	0.269	-0.547645	0.462	-0.547645	0.244	0.725	2
ENSG00000204264	PSMB8	0.263	-0.550561	0.474	-0.550561	0.32	0.81	2
ENSG00000250479	CHCHD10	0.279	-0.553597	0.442	-0.553597	0.238	0.698	2
ENSG00000249915	PDCD6	0.247	-0.554069	0.506	-0.554069	0.244	0.785	2
ENSG00000099901	RANBP1	0.259	-0.554588	0.482	-0.554588	0.355	0.851	2
ENSG00000111786	SRSF9	0.26	-0.55468	0.48	-0.55468	0.297	0.779	2
ENSG00000166825	ANPEP	0.274	-0.554704	0.452	-0.554704	0.035	0.494	2
ENSG00000189060	H1F0	0.292	-0.555225	0.416	-0.555225	0.035	0.457	2
ENSG00000149925	ALDOA	0.238	-0.555822	0.524	-0.555822	0.872	0.982	2
ENSG00000010256	UQCRC1	0.243	-0.556736	0.514	-0.556736	0.14	0.686	2
ENSG00000119705	SLIRP	0.226	-0.557581	0.548	-0.557581	0.273	0.847	2
ENSG00000206560	ANKRD28	0.285	-0.557667	0.43	-0.557667	0.122	0.57	2
ENSG00000182054	IDH2	0.27	-0.559044	0.46	-0.559044	0.209	0.702	2
ENSG00000110057	UNC93B1	0.239	-0.560681	0.522	-0.560681	0.052	0.585	2
ENSG00000196776	CD47	0.238	-0.560734	0.524	-0.560734	0.151	0.703	2
ENSG00000160446	ZDHHC12	0.249	-0.560947	0.502	-0.560947	0.25	0.756	2
ENSG00000160201	U2AF1	0.246	-0.561807	0.508	-0.561807	0.297	0.837	2
ENSG00000137288	UQCC2	0.226	-0.562783	0.548	-0.562783	0.07	0.648	2
ENSG00000181817	LSM10	0.234	-0.571285	0.532	-0.571285	0.116	0.668	2
ENSG00000242485	MRPL20	0.24	-0.574171	0.52	-0.574171	0.308	0.853	2
ENSG00000153310	FAM49B	0.246	-0.574437	0.508	-0.574437	0.256	0.766	2
ENSG00000172922	RNASEH2C	0.245	-0.575635	0.51	-0.575635	0.174	0.731	2
ENSG00000169508	GPR183	0.282	-0.57749	0.436	-0.57749	0.39	0.807	2
ENSG00000161203	AP2M1	0.242	-0.580971	0.516	-0.580971	0.32	0.832	2
ENSG00000115267	IFIH1	0.255	-0.581679	0.49	-0.581679	0.041	0.533	2
ENSG00000216490	IFI30	0.269	-0.581962	0.462	-0.581962	0.14	0.615	2
ENSG00000023902	PLEKHO1	0.253	-0.583158	0.494	-0.583158	0.128	0.642	2
ENSG00000183486	MX2	0.253	-0.58484	0.494	-0.58484	0.052	0.557	2
ENSG00000003056	M6PR	0.246	-0.586076	0.508	-0.586076	0.209	0.73	2
ENSG00000090013	BLVRB	0.266	-0.588006	0.468	-0.588006	0.233	0.742	2
ENSG00000229807	XIST	0.236	-0.591083	0.528	-0.591083	0.198	0.747	2
ENSG00000136930	PSMB7	0.231	-0.59208	0.538	-0.59208	0.285	0.855	2
ENSG00000177105	RHOG	0.247	-0.59369	0.506	-0.59369	0.488	0.877	2
ENSG00000184897	H1FX	0.252	-0.594224	0.496	-0.594224	0.134	0.651	2
ENSG00000166598	HSP90B1	0.281	-0.595185	0.438	-0.595185	0.273	0.733	2
ENSG00000204592	HLA-E	0.248	-0.596497	0.504	-0.596497	0.459	0.881	2
ENSG00000175756	AURKAIP1	0.23	-0.599043	0.54	-0.599043	0.448	0.921	2
ENSG00000239672	NME1	0.265	-0.59968	0.47	-0.59968	0.157	0.647	2
ENSG00000104870	FCGRT	0.291	-0.600734	0.418	-0.600734	0.227	0.641	2
ENSG00000020633	RUNX3	0.274	-0.604928	0.452	-0.604928	0.093	0.561	2
ENSG00000185624	P4HB	0.242	-0.611934	0.516	-0.611934	0.267	0.807	2
ENSG00000108654	DDX5	0.234	-0.611973	0.532	-0.611973	0.459	0.92	2
ENSG00000179262	RAD23A	0.228	-0.612816	0.544	-0.612816	0.233	0.8	2
ENSG00000198604	BAZ1A	0.223	-0.614963	0.554	-0.614963	0.18	0.756	2
ENSG00000128524	ATP6V1F	0.263	-0.615328	0.474	-0.615328	0.727	0.959	2
ENSG00000135899	SP110	0.232	-0.615884	0.536	-0.615884	0.134	0.691	2
ENSG00000110917	MLEC	0.243	-0.616058	0.514	-0.616058	0.14	0.654	2
ENSG00000149932	TMEM219	0.238	-0.616204	0.524	-0.616204	0.337	0.848	2
ENSG00000151012	SLC7A11	0.284	-0.616396	0.432	-0.616396	0.081	0.518	2
ENSG00000163319	MRPS18C	0.227	-0.617765	0.546	-0.617765	0.134	0.7	2
ENSG00000173141	MRP63	0.234	-0.618305	0.532	-0.618305	0.267	0.81	2
ENSG00000198223	CSF2RA	0.284	-0.618918	0.432	-0.618918	0.209	0.655	2
ENSG00000117410	ATP6V0B	0.249	-0.626896	0.502	-0.626896	0.663	0.935	2
ENSG00000168961	LGALS9	0.229	-0.628575	0.542	-0.628575	0.314	0.835	2
ENSG00000089693	MLF2	0.231	-0.629427	0.538	-0.629427	0.221	0.773	2
ENSG00000110717	NDUFS8	0.216	-0.634048	0.568	-0.634048	0.267	0.843	2
ENSG00000185507	IRF7	0.249	-0.636461	0.502	-0.636461	0.238	0.745	2
ENSG00000134072	CAMK1	0.274	-0.638442	0.452	-0.638442	0.052	0.511	2
ENSG00000030582	GRN	0.282	-0.639159	0.436	-0.639159	0.61	0.891	2
ENSG00000131435	PDLIM4	0.298	-0.640982	0.404	-0.640982	0.006	0.411	2
ENSG00000137198	GMPR	0.255	-0.642998	0.49	-0.642998	0.052	0.554	2
ENSG00000173486	FKBP2	0.217	-0.643995	0.566	-0.643995	0.203	0.811	2
ENSG00000170515	PA2G4	0.239	-0.645664	0.522	-0.645664	0.233	0.773	2
ENSG00000108826	MRPL27	0.201	-0.648987	0.598	-0.648987	0.145	0.768	2
ENSG00000124357	NAGK	0.246	-0.651314	0.508	-0.651314	0.087	0.614	2
ENSG00000119917	IFIT3	0.193	-0.652292	0.614	-0.652292	0.174	0.809	2
ENSG00000026297	RNASET2	0.241	-0.655239	0.518	-0.655239	0.134	0.666	2
ENSG00000011422	PLAUR	0.292	-0.664743	0.416	-0.664743	0.14	0.559	2
ENSG00000169564	PCBP1	0.204	-0.664792	0.592	-0.664792	0.401	0.904	2
ENSG00000127951	FGL2	0.279	-0.666344	0.442	-0.666344	0.116	0.567	2
ENSG00000132530	XAF1	0.215	-0.667265	0.57	-0.667265	0.058	0.638	2
ENSG00000198712	MT-CO2	0.228	-0.668945	0.544	-0.668945	0.907	0.99	2
ENSG00000171631	P2RY6	0.255	-0.669526	0.49	-0.669526	0.029	0.517	2
ENSG00000188313	PLSCR1	0.223	-0.669814	0.554	-0.669814	0.145	0.718	2
ENSG00000177156	TALDO1	0.22	-0.670663	0.56	-0.670663	0.645	0.946	2
ENSG00000168461	RAB31	0.225	-0.671029	0.55	-0.671029	0.07	0.638	2
ENSG00000146425	DYNLT1	0.229	-0.67106	0.542	-0.67106	0.203	0.775	2
ENSG00000112576	CCND3	0.26	-0.672125	0.48	-0.672125	0.163	0.645	2
ENSG00000169021	UQCRFS1	0.202	-0.672484	0.596	-0.672484	0.43	0.913	2
ENSG00000138496	PARP9	0.219	-0.67571	0.562	-0.67571	0.035	0.598	2
ENSG00000100911	PSME2	0.217	-0.68035	0.566	-0.68035	0.645	0.958	2
ENSG00000093010	COMT	0.211	-0.681042	0.578	-0.681042	0.11	0.702	2
ENSG00000160789	LMNA	0.265	-0.685432	0.47	-0.685432	0.581	0.891	2
ENSG00000234745	HLA-B	0.193	-0.690648	0.614	-0.690648	0.948	0.983	2
ENSG00000163565	IFI16	0.217	-0.693266	0.566	-0.693266	0.186	0.779	2
ENSG00000255833	TIFAB	0.245	-0.693273	0.51	-0.693273	0.076	0.597	2
ENSG00000137965	IFI44	0.216	-0.693821	0.568	-0.693821	0.029	0.605	2
ENSG00000262814	MRPL12	0.198	-0.695866	0.604	-0.695866	0.081	0.704	2
ENSG00000110031	LPXN	0.231	-0.699238	0.538	-0.699238	0.064	0.61	2
ENSG00000132334	PTPRE	0.278	-0.699834	0.444	-0.699834	0.11	0.559	2
ENSG00000089127	OAS1	0.231	-0.700797	0.538	-0.700797	0.093	0.637	2
ENSG00000198355	PIM3	0.237	-0.700803	0.526	-0.700803	0.215	0.751	2
ENSG00000179218	CALR	0.25	-0.702402	0.5	-0.702402	0.448	0.877	2
ENSG00000179091	CYC1	0.211	-0.70348	0.578	-0.70348	0.32	0.848	2
ENSG00000198938	MT-CO3	0.235	-0.705709	0.53	-0.705709	0.82	0.985	2
ENSG00000204525	HLA-C	0.204	-0.706867	0.592	-0.706867	0.919	0.971	2
ENSG00000099795	NDUFB7	0.204	-0.710209	0.592	-0.710209	0.326	0.898	2
ENSG00000179163	FUCA1	0.28	-0.712457	0.44	-0.712457	0.017	0.462	2
ENSG00000105402	NAPA	0.207	-0.71667	0.586	-0.71667	0.203	0.786	2
ENSG00000197746	PSAP	0.241	-0.719023	0.518	-0.719023	0.36	0.854	2
ENSG00000108679	LGALS3BP	0.268	-0.720327	0.464	-0.720327	0.029	0.498	2
ENSG00000179271	GADD45GIP1	0.191	-0.728432	0.618	-0.728432	0.471	0.94	2
ENSG00000175550	DRAP1	0.203	-0.729896	0.594	-0.729896	0.488	0.934	2
ENSG00000142173	COL6A2	0.286	-0.7316	0.428	-0.7316	0.047	0.475	2
ENSG00000143119	CD53	0.225	-0.732793	0.55	-0.732793	0.151	0.709	2
ENSG00000055332	EIF2AK2	0.208	-0.735187	0.584	-0.735187	0.174	0.763	2
ENSG00000113648	H2AFY	0.208	-0.738796	0.584	-0.738796	0.448	0.909	2
ENSG00000100997	ABHD12	0.228	-0.743292	0.544	-0.743292	0.11	0.658	2
ENSG00000105223	PLD3	0.253	-0.7483	0.494	-0.7483	0.017	0.513	2
ENSG00000107738	C10orf54	0.208	-0.753875	0.584	-0.753875	0.035	0.621	2
ENSG00000185608	MRPL40	0.19	-0.757921	0.62	-0.757921	0.186	0.801	2
ENSG00000136689	IL1RN	0.296	-0.759147	0.408	-0.759147	0.256	0.646	2
ENSG00000141526	SLC16A3	0.214	-0.759347	0.572	-0.759347	0.099	0.681	2
ENSG00000111335	OAS2	0.189	-0.759567	0.622	-0.759567	0.047	0.669	2
ENSG00000134326	CMPK2	0.205	-0.76712	0.59	-0.76712	0.093	0.685	2
ENSG00000163563	MNDA	0.276	-0.767862	0.448	-0.767862	0.087	0.538	2
ENSG00000051523	CYBA	0.203	-0.774192	0.594	-0.774192	0.779	0.95	2
ENSG00000140749	IGSF6	0.286	-0.775232	0.428	-0.775232	0.203	0.626	2
ENSG00000245532	NEAT1	0.254	-0.777176	0.492	-0.777176	0.453	0.886	2
ENSG00000100368	CSF2RB	0.224	-0.780389	0.552	-0.780389	0.076	0.631	2
ENSG00000167460	TPM4	0.213	-0.78403	0.574	-0.78403	0.262	0.802	2
ENSG00000002549	LAP3	0.199	-0.794023	0.602	-0.794023	0.291	0.854	2
ENSG00000111679	PTPN6	0.213	-0.796477	0.574	-0.796477	0.093	0.68	2
ENSG00000142089	IFITM3	0.238	-0.797897	0.524	-0.797897	0.831	0.958	2
ENSG00000198804	MT-CO1	0.18	-0.800789	0.64	-0.800789	0.913	0.993	2
ENSG00000074842	C19orf10	0.187	-0.801406	0.626	-0.801406	0.262	0.851	2
ENSG00000156587	UBE2L6	0.195	-0.804098	0.61	-0.804098	0.256	0.841	2
ENSG00000134321	RSAD2	0.228	-0.806335	0.544	-0.806335	0.151	0.716	2
ENSG00000106565	TMEM176B	0.25	-0.820226	0.5	-0.820226	0.32	0.786	2
ENSG00000130429	ARPC1B	0.193	-0.823183	0.614	-0.823183	0.767	0.949	2
ENSG00000135821	GLUL	0.281	-0.829736	0.438	-0.829736	0.343	0.727	2
ENSG00000172183	ISG20	0.234	-0.831964	0.532	-0.831964	0.471	0.871	2
ENSG00000135074	ADAM19	0.296	-0.832151	0.408	-0.832151	0.11	0.522	2
ENSG00000163956	LRPAP1	0.179	-0.832324	0.642	-0.832324	0.116	0.764	2
ENSG00000233276	GPX1	0.176	-0.833656	0.648	-0.833656	0.866	0.988	2
ENSG00000104951	IL4I1	0.273	-0.833822	0.454	-0.833822	0.186	0.642	2
ENSG00000122643	NT5C3A	0.203	-0.845575	0.594	-0.845575	0.157	0.751	2
ENSG00000173821	RNF213	0.175	-0.848769	0.65	-0.848769	0.105	0.757	2
ENSG00000185885	IFITM1	0.192	-0.858629	0.616	-0.858629	0.134	0.738	2
ENSG00000142634	EFHD2	0.189	-0.862714	0.622	-0.862714	0.105	0.726	2
ENSG00000164733	CTSB	0.255	-0.876323	0.49	-0.876323	0.116	0.611	2
ENSG00000130816	DNMT1	0.185	-0.880851	0.63	-0.880851	0.07	0.709	2
ENSG00000103490	PYCARD	0.201	-0.886875	0.598	-0.886875	0.285	0.819	2
ENSG00000129226	CD68	0.279	-0.887485	0.442	-0.887485	0.233	0.66	2
ENSG00000135404	CD63	0.231	-0.892765	0.538	-0.892765	0.744	0.966	2
ENSG00000128228	SDF2L1	0.201	-0.899413	0.598	-0.899413	0.25	0.812	2
ENSG00000108798	ABI3	0.224	-0.904784	0.552	-0.904784	0.058	0.61	2
ENSG00000206503	HLA-A	0.162	-0.90506	0.676	-0.90506	0.86	0.974	2
ENSG00000177409	SAMD9L	0.184	-0.906775	0.632	-0.906775	0.186	0.785	2
ENSG00000217555	CKLF	0.198	-0.911815	0.604	-0.911815	0.169	0.78	2
ENSG00000184979	USP18	0.183	-0.919719	0.634	-0.919719	0.087	0.714	2
ENSG00000025708	TYMP	0.211	-0.929476	0.578	-0.929476	0.645	0.936	2
ENSG00000164713	BRI3	0.206	-0.942913	0.588	-0.942913	0.291	0.803	2
ENSG00000198888	MT-ND1	0.157	-0.967376	0.686	-0.967376	0.703	0.969	2
ENSG00000133106	EPSTI1	0.164	-0.974063	0.672	-0.974063	0.227	0.853	2
ENSG00000102524	TNFSF13B	0.184	-1.00546	0.632	-1.00546	0.238	0.823	2
ENSG00000102265	TIMP1	0.229	-1.02842	0.542	-1.02842	0.523	0.871	2
ENSG00000197061	HIST1H4C	0.28	-1.03532	0.44	-1.03532	0.076	0.519	2
ENSG00000100906	NFKBIA	0.182	-1.07736	0.636	-1.07736	0.581	0.94	2
ENSG00000123416	TUBA1B	0.132	-1.0969	0.736	-1.0969	0.785	0.989	2
ENSG00000066336	SPI1	0.162	-1.10833	0.676	-1.10833	0.39	0.893	2
ENSG00000128245	YWHAH	0.215	-1.11536	0.57	-1.11536	0.39	0.854	2
ENSG00000101160	CTSZ	0.212	-1.1224	0.576	-1.1224	0.302	0.786	2
ENSG00000131981	LGALS3	0.279	-1.12288	0.442	-1.12288	0.331	0.731	2
ENSG00000008394	MGST1	0.198	-1.13301	0.604	-1.13301	0.041	0.64	2
ENSG00000117984	CTSD	0.24	-1.15154	0.52	-1.15154	0.163	0.672	2
ENSG00000102879	CORO1A	0.177	-1.15569	0.646	-1.15569	0.285	0.855	2
ENSG00000169230	PRELID1	0.152	-1.1569	0.696	-1.1569	0.523	0.943	2
ENSG00000168685	IL7R	0.226	-1.15928	0.548	-1.15928	0.215	0.708	2
ENSG00000146070	PLA2G7	0.249	-1.20658	0.502	-1.20658	0.029	0.525	2
ENSG00000068079	IFI35	0.129	-1.21071	0.742	-1.21071	0.169	0.853	2
ENSG00000121858	TNFSF10	0.188	-1.23134	0.624	-1.23134	0.047	0.666	2
ENSG00000137959	IFI44L	0.116	-1.27665	0.768	-1.27665	0.058	0.802	2
ENSG00000130303	BST2	0.106	-1.27737	0.788	-1.27737	0.541	0.948	2
ENSG00000185745	IFIT1	0.177	-1.27848	0.646	-1.27848	0.076	0.713	2
ENSG00000138061	CYP1B1	0.166	-1.2978	0.668	-1.2978	0.163	0.79	2
ENSG00000173221	GLRX	0.14	-1.4121	0.72	-1.4121	0.151	0.818	2
ENSG00000157601	MX1	0.121	-1.41535	0.758	-1.41535	0.18	0.873	2
ENSG00000257764	RP11-1143G9.4	0.238	-1.49432	0.524	-1.49432	0.326	0.782	2
ENSG00000187608	ISG15	0.112	-1.49668	0.776	-1.49668	0.767	0.985	2
ENSG00000090382	LYZ	0.244	-1.53828	0.512	-1.53828	0.64	0.893	2
ENSG00000115415	STAT1	0.075	-1.66494	0.85	-1.66494	0.134	0.903	2
ENSG00000125538	IL1B	0.254	-1.72899	0.492	-1.72899	0.14	0.601	2
ENSG00000100985	MMP9	0.251	-1.93981	0.498	-1.93981	0.099	0.576	2
ENSG00000160932	LY6E	0.053	-2.01526	0.894	-2.01526	0.453	0.971	2
ENSG00000102575	ACP5	0.221	-2.1982	0.558	-2.1982	0.145	0.66	2
ENSG00000126709	IFI6	0.049	-2.53006	0.902	-2.53006	0.459	0.963	2
ENSG00000108691	CCL2	0.283	-2.61986	0.434	-2.61986	0.128	0.531	2
ENSG00000181374	CCL13	0.273	-2.76174	0.454	-2.76174	0.093	0.532	2
ENSG00000165949	IFI27	0.221	-2.85644	0.558	-2.85644	0.151	0.66	2
ENSG00000163220	S100A9	0.238	-2.94985	0.524	-2.94985	0.116	0.617	2

## Sheet: Group C - CMV
id	gene_short_name	myAUC	avg_diff	power	avg_logFC	pct.1	pct.2	cluster
ENSG00000102970	CCL17	0.773	1.13395	0.546	1.13395	0.966	0.807	3
ENSG00000008517	IL32	0.815	1.04887	0.63	1.04887	0.84	0.359	3
ENSG00000160752	FDPS	0.819	1.00815	0.638	1.00815	0.899	0.537	3
ENSG00000166347	CYB5A	0.905	0.937998	0.81	0.937998	0.983	0.467	3
ENSG00000198168	SVIP	0.854	0.845305	0.708	0.845305	0.908	0.412	3
ENSG00000166681	NGFRAP1	0.783	0.841419	0.566	0.841419	0.832	0.475	3
ENSG00000255302	EID1	0.872	0.786472	0.744	0.786472	0.992	0.799	3
ENSG00000127774	EMC6	0.882	0.763574	0.764	0.763574	0.983	0.665	3
ENSG00000159450	TCHH	0.755	0.759451	0.51	0.759451	0.513	0.004	3
ENSG00000151729	SLC25A4	0.831	0.752205	0.662	0.752205	0.765	0.173	3
ENSG00000172428	MYEOV2	0.88	0.748113	0.76	0.748113	0.992	0.762	3
ENSG00000166676	TVP23A	0.776	0.724619	0.552	0.724619	0.672	0.141	3
ENSG00000100216	TOMM22	0.831	0.716921	0.662	0.716921	0.966	0.683	3
ENSG00000133398	MED10	0.816	0.711245	0.632	0.711245	0.908	0.474	3
ENSG00000136240	KDELR2	0.81	0.70411	0.62	0.70411	0.916	0.613	3
ENSG00000133935	C14orf1	0.803	0.701819	0.606	0.701819	0.849	0.369	3
ENSG00000176485	PLA2G16	0.772	0.684936	0.544	0.684936	0.782	0.294	3
ENSG00000185222	WBP5	0.81	0.684213	0.62	0.684213	0.807	0.253	3
ENSG00000162191	UBXN1	0.858	0.683747	0.716	0.683747	0.992	0.746	3
ENSG00000125656	CLPP	0.823	0.672529	0.646	0.672529	0.933	0.545	3
ENSG00000170315	UBB	0.826	0.670117	0.652	0.670117	1	0.972	3
ENSG00000198727	MT-CYB	0.822	0.666925	0.644	0.666925	1	0.949	3
ENSG00000182636	NDN	0.778	0.646345	0.556	0.646345	0.63	0.104	3
ENSG00000119632	IFI27L2	0.795	0.642664	0.59	0.642664	0.891	0.453	3
ENSG00000166595	FAM96B	0.827	0.642222	0.654	0.642222	0.983	0.798	3
ENSG00000063854	HAGH	0.825	0.640112	0.65	0.640112	0.941	0.512	3
ENSG00000134248	LAMTOR5	0.859	0.636553	0.718	0.636553	1	0.887	3
ENSG00000213145	CRIP1	0.751	0.635875	0.502	0.635875	0.824	0.442	3
ENSG00000188505	NCCRP1	0.748	0.633574	0.496	0.633574	0.714	0.275	3
ENSG00000169976	SF3B5	0.818	0.629738	0.636	0.629738	1	0.795	3
ENSG00000116898	MRPS15	0.801	0.629205	0.602	0.629205	0.958	0.624	3
ENSG00000160050	CCDC28B	0.771	0.62369	0.542	0.62369	0.832	0.366	3
ENSG00000188229	TUBB4B	0.756	0.622436	0.512	0.622436	0.95	0.756	3
ENSG00000173141	MRP63	0.803	0.610445	0.606	0.610445	0.983	0.739	3
ENSG00000172336	POP7	0.78	0.608199	0.56	0.608199	0.866	0.471	3
ENSG00000013306	SLC25A39	0.806	0.606257	0.612	0.606257	0.924	0.565	3
ENSG00000186395	KRT10	0.768	0.598249	0.536	0.598249	0.849	0.453	3
ENSG00000122378	FAM213A	0.796	0.59775	0.592	0.59775	0.706	0.146	3
ENSG00000135916	ITM2C	0.765	0.595265	0.53	0.595265	0.79	0.324	3
ENSG00000102409	BEX4	0.773	0.587714	0.546	0.587714	0.849	0.41	3
ENSG00000145247	OCIAD2	0.779	0.585617	0.558	0.585617	0.824	0.368	3
ENSG00000129197	RPAIN	0.798	0.584355	0.596	0.584355	0.866	0.406	3
ENSG00000137100	DCTN3	0.778	0.582748	0.556	0.582748	0.899	0.576	3
ENSG00000198612	COPS8	0.812	0.582003	0.624	0.582003	0.857	0.344	3
ENSG00000141741	MIEN1	0.772	0.576659	0.544	0.576659	0.849	0.535	3
ENSG00000187051	RPS19BP1	0.775	0.574953	0.55	0.574953	0.95	0.693	3
ENSG00000103266	STUB1	0.803	0.567681	0.606	0.567681	0.966	0.692	3
ENSG00000063241	ISOC2	0.746	0.567313	0.492	0.567313	0.824	0.491	3
ENSG00000139433	GLTP	0.797	0.564147	0.594	0.564147	0.765	0.236	3
ENSG00000125534	PPDPF	0.797	0.561982	0.594	0.561982	0.983	0.789	3
ENSG00000116030	SUMO1	0.815	0.560212	0.63	0.560212	0.992	0.812	3
ENSG00000119421	NDUFA8	0.779	0.555397	0.558	0.555397	0.874	0.486	3
ENSG00000167797	CDK2AP2	0.762	0.553471	0.524	0.553471	0.807	0.387	3
ENSG00000105246	EBI3	0.735	0.551141	0.47	0.551141	0.605	0.152	3
ENSG00000125726	CD70	0.729	0.546823	0.458	0.546823	0.538	0.092	3
ENSG00000175756	AURKAIP1	0.828	0.546452	0.656	0.546452	0.983	0.866	3
ENSG00000272047	GTF2H5	0.807	0.544882	0.614	0.544882	0.966	0.656	3
ENSG00000198938	MT-CO3	0.784	0.54481	0.568	0.54481	1	0.966	3
ENSG00000139168	ZCRB1	0.774	0.543805	0.548	0.543805	0.899	0.54	3
ENSG00000125868	DSTN	0.777	0.540026	0.554	0.540026	0.95	0.606	3
ENSG00000172270	BSG	0.772	0.5385	0.544	0.5385	0.95	0.764	3
ENSG00000159210	SNF8	0.798	0.535824	0.596	0.535824	0.966	0.661	3
ENSG00000088986	DYNLL1	0.822	0.535344	0.644	0.535344	1	0.939	3
ENSG00000086504	MRPL28	0.783	0.534281	0.566	0.534281	0.916	0.567	3
ENSG00000179010	MRFAP1	0.751	0.528991	0.502	0.528991	0.849	0.507	3
ENSG00000177700	POLR2L	0.82	0.527906	0.64	0.527906	0.992	0.928	3
ENSG00000100664	EIF5	0.758	0.526031	0.516	0.526031	0.941	0.747	3
ENSG00000106244	PDAP1	0.774	0.524898	0.548	0.524898	0.95	0.621	3
ENSG00000180964	TCEAL8	0.752	0.523118	0.504	0.523118	0.832	0.491	3
ENSG00000114405	C3orf14	0.78	0.522874	0.56	0.522874	0.756	0.24	3
ENSG00000119650	IFT43	0.791	0.522812	0.582	0.522812	0.714	0.162	3
ENSG00000143799	PARP1	0.773	0.519619	0.546	0.519619	0.874	0.482	3
ENSG00000130204	TOMM40	0.78	0.519376	0.56	0.519376	0.916	0.48	3
ENSG00000023734	STRAP	0.767	0.518878	0.534	0.518878	0.882	0.546	3
ENSG00000111275	ALDH2	0.72	0.518126	0.44	0.518126	0.714	0.361	3
ENSG00000113558	SKP1	0.835	0.51796	0.67	0.51796	1	0.956	3
ENSG00000167815	PRDX2	0.781	0.514914	0.562	0.514914	0.874	0.483	3
ENSG00000138758	2018-09-11	0.766	0.514211	0.532	0.514211	0.824	0.391	3
ENSG00000166848	TERF2IP	0.764	0.513349	0.528	0.513349	0.891	0.617	3
ENSG00000090263	MRPS33	0.765	0.513148	0.53	0.513148	0.882	0.573	3
ENSG00000162961	DPY30	0.764	0.512758	0.528	0.512758	0.857	0.498	3
ENSG00000133142	TCEAL4	0.754	0.512252	0.508	0.512252	0.882	0.53	3
ENSG00000105258	POLR2I	0.774	0.511886	0.548	0.511886	0.924	0.57	3
ENSG00000182512	GLRX5	0.762	0.511248	0.524	0.511248	0.849	0.442	3
ENSG00000184990	SIVA1	0.776	0.50957	0.552	0.50957	0.916	0.635	3
ENSG00000171159	C9orf16	0.774	0.509104	0.548	0.509104	0.966	0.678	3
ENSG00000007520	TSR3	0.778	0.507481	0.556	0.507481	0.824	0.404	3
ENSG00000099901	RANBP1	0.75	0.507176	0.5	0.507176	0.983	0.788	3
ENSG00000086598	TMED2	0.762	0.505332	0.524	0.505332	0.924	0.688	3
ENSG00000196507	TCEAL3	0.773	0.504953	0.546	0.504953	0.782	0.264	3
ENSG00000102962	CCL22	0.71	0.504625	0.42	0.504625	0.941	0.853	3
ENSG00000188690	UROS	0.776	0.504125	0.552	0.504125	0.866	0.453	3
ENSG00000002330	BAD	0.757	0.502256	0.514	0.502256	0.714	0.257	3
ENSG00000068912	ERLEC1	0.758	0.502113	0.516	0.502113	0.798	0.398	3
ENSG00000161911	TREML1	0.728	0.501355	0.456	0.501355	0.546	0.1	3
ENSG00000075618	FSCN1	0.704	0.50058	0.408	0.50058	0.992	0.866	3
ENSG00000184840	TMED9	0.743	0.496977	0.486	0.496977	0.95	0.747	3
ENSG00000106803	SEC61B	0.804	0.496137	0.608	0.496137	1	0.934	3
ENSG00000173163	COMMD1	0.75	0.49549	0.5	0.49549	0.882	0.562	3
ENSG00000228474	OST4	0.805	0.494994	0.61	0.494994	0.992	0.92	3
ENSG00000106367	AP1S1	0.759	0.494152	0.518	0.494152	0.916	0.581	3
ENSG00000167978	SRRM2	0.766	0.492474	0.532	0.492474	0.966	0.702	3
ENSG00000089737	DDX24	0.743	0.491433	0.486	0.491433	0.916	0.692	3
ENSG00000182196	ARL6IP4	0.794	0.491369	0.588	0.491369	1	0.828	3
ENSG00000125863	MKKS	0.747	0.491079	0.494	0.491079	0.79	0.366	3
ENSG00000143545	RAB13	0.752	0.486264	0.504	0.486264	0.958	0.637	3
ENSG00000111639	MRPL51	0.78	0.48605	0.56	0.48605	1	0.859	3
ENSG00000115875	SRSF7	0.751	0.48497	0.502	0.48497	0.975	0.739	3
ENSG00000155368	DBI	0.82	0.484429	0.64	0.484429	1	0.965	3
ENSG00000153130	SCOC	0.762	0.483709	0.524	0.483709	0.773	0.315	3
ENSG00000173812	EIF1	0.803	0.483058	0.606	0.483058	1	0.994	3
ENSG00000184207	PGP	0.757	0.482954	0.514	0.482954	0.908	0.516	3
ENSG00000104714	ERICH1	0.741	0.481153	0.482	0.481153	0.756	0.366	3
ENSG00000198804	MT-CO1	0.792	0.481104	0.584	0.481104	1	0.984	3
ENSG00000140307	GTF2A2	0.744	0.481	0.488	0.481	0.933	0.666	3
ENSG00000182551	ADI1	0.741	0.480519	0.482	0.480519	0.916	0.605	3
ENSG00000128185	DGCR6L	0.764	0.480357	0.528	0.480357	0.798	0.363	3
ENSG00000105993	DNAJB6	0.763	0.479785	0.526	0.479785	0.95	0.79	3
ENSG00000126777	KTN1	0.765	0.478492	0.53	0.478492	0.966	0.651	3
ENSG00000177889	UBE2N	0.771	0.478459	0.542	0.478459	0.95	0.668	3
ENSG00000242485	MRPL20	0.77	0.478441	0.54	0.478441	0.975	0.786	3
ENSG00000165283	STOML2	0.763	0.478102	0.526	0.478102	0.933	0.626	3
ENSG00000166946	CCNDBP1	0.748	0.477097	0.496	0.477097	0.815	0.419	3
ENSG00000177469	PTRF	0.716	0.475475	0.432	0.475475	0.479	0.047	3
ENSG00000060762	MPC1	0.743	0.474558	0.486	0.474558	0.815	0.41	3
ENSG00000105185	PDCD5	0.744	0.473901	0.488	0.473901	0.95	0.704	3
ENSG00000166562	SEC11C	0.72	0.473806	0.44	0.473806	0.807	0.47	3
ENSG00000102978	POLR2C	0.738	0.472303	0.476	0.472303	0.697	0.297	3
ENSG00000115286	NDUFS7	0.739	0.471533	0.478	0.471533	0.941	0.733	3
ENSG00000105518	TMEM205	0.749	0.470685	0.498	0.470685	0.714	0.259	3
ENSG00000150316	CWC15	0.778	0.470549	0.556	0.470549	0.933	0.612	3
ENSG00000102316	MAGED2	0.732	0.468483	0.464	0.468483	0.639	0.216	3
ENSG00000157916	RER1	0.755	0.468132	0.51	0.468132	0.916	0.636	3
ENSG00000123159	GIPC1	0.737	0.466077	0.474	0.466077	0.723	0.33	3
ENSG00000134308	YWHAQ	0.761	0.465849	0.522	0.465849	0.95	0.717	3
ENSG00000115944	COX7A2L	0.769	0.464695	0.538	0.464695	0.958	0.785	3
ENSG00000170759	KIF5B	0.741	0.463338	0.482	0.463338	0.916	0.609	3
ENSG00000101460	MAP1LC3A	0.724	0.462581	0.448	0.462581	0.546	0.119	3
ENSG00000017797	RALBP1	0.744	0.462432	0.488	0.462432	0.882	0.521	3
ENSG00000147669	POLR2K	0.791	0.461998	0.582	0.461998	0.983	0.785	3
ENSG00000117748	RPA2	0.736	0.461678	0.472	0.461678	0.739	0.333	3
ENSG00000104522	TSTA3	0.734	0.458378	0.468	0.458378	0.739	0.328	3
ENSG00000099956	SMARCB1	0.75	0.45761	0.5	0.45761	0.874	0.481	3
ENSG00000074416	MGLL	0.738	0.456908	0.476	0.456908	0.647	0.171	3
ENSG00000185043	CIB1	0.739	0.455376	0.478	0.455376	0.882	0.566	3
ENSG00000151552	QDPR	0.75	0.455342	0.5	0.455342	0.807	0.374	3
ENSG00000184602	SNN	0.741	0.455018	0.482	0.455018	0.697	0.259	3
ENSG00000182154	MRPL41	0.759	0.454986	0.518	0.454986	0.975	0.828	3
ENSG00000106609	TMEM248	0.747	0.454978	0.494	0.454978	0.824	0.391	3
ENSG00000163541	SUCLG1	0.742	0.454759	0.484	0.454759	0.849	0.511	3
ENSG00000134202	GSTM3	0.712	0.454292	0.424	0.454292	0.63	0.238	3
ENSG00000084234	APLP2	0.714	0.453978	0.428	0.453978	0.672	0.291	3
ENSG00000142684	ZNF593	0.754	0.45374	0.508	0.45374	0.924	0.547	3
ENSG00000187735	TCEA1	0.748	0.453155	0.496	0.453155	0.899	0.547	3
ENSG00000126353	CCR7	0.749	0.452482	0.498	0.452482	0.899	0.582	3
ENSG00000108278	ZNHIT3	0.737	0.452341	0.474	0.452341	0.731	0.325	3
ENSG00000166913	YWHAB	0.764	0.451694	0.528	0.451694	0.992	0.863	3
ENSG00000155130	MARCKS	0.715	0.451262	0.43	0.451262	0.933	0.629	3
ENSG00000134049	IER3IP1	0.737	0.451202	0.474	0.451202	0.849	0.484	3
ENSG00000105254	TBCB	0.734	0.450366	0.468	0.450366	0.933	0.739	3
ENSG00000160087	UBE2J2	0.755	0.449955	0.51	0.449955	0.798	0.398	3
ENSG00000181991	MRPS11	0.767	0.449008	0.534	0.449008	0.899	0.519	3
ENSG00000152492	CCDC50	0.723	0.448251	0.446	0.448251	0.756	0.373	3
ENSG00000111707	SUDS3	0.751	0.447729	0.502	0.447729	0.672	0.222	3
ENSG00000176788	BASP1	0.731	0.447022	0.462	0.447022	0.958	0.619	3
ENSG00000111786	SRSF9	0.737	0.446556	0.474	0.446556	0.966	0.713	3
ENSG00000128654	MTX2	0.74	0.446147	0.48	0.446147	0.723	0.304	3
ENSG00000099795	NDUFB7	0.766	0.445202	0.532	0.445202	0.992	0.83	3
ENSG00000105618	PRPF31	0.735	0.444581	0.47	0.444581	0.756	0.399	3
ENSG00000108106	UBE2S	0.725	0.44452	0.45	0.44452	0.874	0.56	3
ENSG00000087302	C14orf166	0.756	0.44435	0.512	0.44435	0.95	0.732	3
ENSG00000108468	CBX1	0.745	0.444103	0.49	0.444103	0.697	0.257	3
ENSG00000055950	MRPL43	0.726	0.444089	0.452	0.444089	0.849	0.522	3
ENSG00000103275	UBE2I	0.747	0.443998	0.494	0.443998	0.966	0.744	3
ENSG00000057757	PITHD1	0.745	0.443499	0.49	0.443499	0.714	0.283	3
ENSG00000169738	DCXR	0.744	0.443371	0.488	0.443371	0.908	0.639	3
ENSG00000004779	NDUFAB1	0.756	0.443242	0.512	0.443242	0.983	0.761	3
ENSG00000156976	EIF4A2	0.748	0.443205	0.496	0.443205	0.908	0.648	3
ENSG00000177370	TIMM22	0.757	0.442845	0.514	0.442845	0.697	0.231	3
ENSG00000069275	NUCKS1	0.737	0.44278	0.474	0.44278	0.95	0.656	3
ENSG00000215845	TSTD1	0.73	0.442214	0.46	0.442214	0.697	0.266	3
ENSG00000159166	LAD1	0.752	0.441379	0.504	0.441379	0.807	0.307	3
ENSG00000125445	MRPS7	0.726	0.440799	0.452	0.440799	0.832	0.549	3
ENSG00000198492	YTHDF2	0.747	0.440392	0.494	0.440392	0.924	0.581	3
ENSG00000127445	PIN1	0.739	0.43794	0.478	0.43794	0.933	0.636	3
ENSG00000175324	LSM1	0.748	0.435154	0.496	0.435154	0.882	0.563	3
ENSG00000090273	NUDC	0.741	0.434695	0.482	0.434695	0.958	0.675	3
ENSG00000128463	EMC4	0.751	0.433479	0.502	0.433479	0.933	0.53	3
ENSG00000067064	IDI1	0.738	0.433332	0.476	0.433332	0.807	0.42	3
ENSG00000172586	CHCHD1	0.759	0.432738	0.518	0.432738	0.933	0.579	3
ENSG00000198832	SELM	0.712	0.432119	0.424	0.432119	0.563	0.142	3
ENSG00000079459	FDFT1	0.738	0.431649	0.476	0.431649	0.815	0.432	3
ENSG00000112081	SRSF3	0.764	0.43128	0.528	0.43128	0.983	0.874	3
ENSG00000175854	SWI5	0.715	0.430116	0.43	0.430116	0.546	0.132	3
ENSG00000083896	YTHDC1	0.734	0.429873	0.468	0.429873	0.832	0.407	3
ENSG00000106355	LSM5	0.762	0.42961	0.524	0.42961	0.992	0.804	3
ENSG00000144224	UBXN4	0.736	0.428938	0.472	0.428938	0.958	0.669	3
ENSG00000198937	CCDC167	0.741	0.42891	0.482	0.42891	0.815	0.429	3
ENSG00000158710	TAGLN2	0.727	0.428635	0.454	0.428635	0.966	0.752	3
ENSG00000102172	SMS	0.722	0.427361	0.444	0.427361	0.874	0.555	3
ENSG00000060138	YBX3	0.723	0.427268	0.446	0.427268	0.899	0.603	3
ENSG00000169139	UBE2V2	0.74	0.426036	0.48	0.426036	0.866	0.518	3
ENSG00000172500	FIBP	0.728	0.425024	0.456	0.425024	0.941	0.694	3
ENSG00000104823	ECH1	0.745	0.424931	0.49	0.424931	0.941	0.648	3
ENSG00000106399	RPA3	0.745	0.423848	0.49	0.423848	0.899	0.496	3
ENSG00000154723	ATP5J	0.76	0.423817	0.52	0.423817	1	0.907	3
ENSG00000111832	RWDD1	0.729	0.422996	0.458	0.422996	0.95	0.731	3
ENSG00000185088	RPS27L	0.718	0.422759	0.436	0.422759	0.992	0.916	3
ENSG00000034713	GABARAPL2	0.745	0.421631	0.49	0.421631	0.966	0.762	3
ENSG00000256053	APOPT1	0.717	0.421062	0.434	0.421062	0.672	0.295	3
ENSG00000103254	FAM173A	0.739	0.420192	0.478	0.420192	0.815	0.447	3
ENSG00000121073	SLC35B1	0.715	0.419898	0.43	0.419898	0.706	0.358	3
ENSG00000064995	TAF11	0.742	0.419521	0.484	0.419521	0.832	0.415	3
ENSG00000171703	TCEA2	0.743	0.419183	0.486	0.419183	0.58	0.114	3
ENSG00000198899	MT-ATP6	0.74	0.419094	0.48	0.419094	1	0.942	3
ENSG00000104979	C19orf53	0.755	0.419004	0.51	0.419004	0.992	0.92	3
ENSG00000128581	RABL5	0.75	0.417851	0.5	0.417851	0.555	0.065	3
ENSG00000084623	EIF3I	0.716	0.417202	0.432	0.417202	0.95	0.768	3
ENSG00000175203	DCTN2	0.715	0.417196	0.43	0.417196	0.756	0.435	3
ENSG00000123395	C12orf44	0.732	0.415956	0.464	0.415956	0.723	0.317	3
ENSG00000155366	RHOC	0.735	0.415926	0.47	0.415926	0.924	0.576	3
ENSG00000164985	PSIP1	0.743	0.414978	0.486	0.414978	0.765	0.31	3
ENSG00000139579	NABP2	0.733	0.414836	0.466	0.414836	0.723	0.315	3
ENSG00000171735	CAMTA1	0.728	0.414628	0.456	0.414628	0.891	0.619	3
ENSG00000121851	POLR3GL	0.717	0.413604	0.434	0.413604	0.748	0.378	3
ENSG00000127884	ECHS1	0.726	0.413599	0.452	0.413599	0.866	0.578	3
ENSG00000117519	CNN3	0.73	0.410112	0.46	0.410112	0.504	0.05	3
ENSG00000100142	POLR2F	0.734	0.409915	0.468	0.409915	0.941	0.674	3
ENSG00000137776	SLTM	0.728	0.409879	0.456	0.409879	0.941	0.595	3
ENSG00000128626	MRPS12	0.722	0.409845	0.444	0.409845	0.908	0.683	3
ENSG00000103363	TCEB2	0.77	0.409632	0.54	0.409632	1	0.943	3
ENSG00000147533	GOLGA7	0.744	0.409275	0.488	0.409275	0.79	0.371	3
ENSG00000114354	TFG	0.72	0.406929	0.44	0.406929	0.815	0.47	3
ENSG00000170043	TRAPPC1	0.751	0.406414	0.502	0.406414	0.983	0.826	3
ENSG00000088356	PDRG1	0.727	0.406245	0.454	0.406245	0.597	0.162	3
ENSG00000205937	RNPS1	0.725	0.405498	0.45	0.405498	0.933	0.663	3
ENSG00000179632	MAF1	0.73	0.405372	0.46	0.405372	0.832	0.504	3
ENSG00000137692	DCUN1D5	0.721	0.404654	0.442	0.404654	0.815	0.471	3
ENSG00000121766	ZCCHC17	0.714	0.402873	0.428	0.402873	0.681	0.3	3
ENSG00000174744	BRMS1	0.724	0.402791	0.448	0.402791	0.773	0.384	3
ENSG00000166295	ANAPC16	0.726	0.402125	0.452	0.402125	0.899	0.577	3
ENSG00000147364	FBXO25	0.726	0.401891	0.452	0.401891	0.622	0.197	3
ENSG00000105700	KXD1	0.709	0.401575	0.418	0.401575	0.782	0.457	3
ENSG00000103202	NME4	0.709	0.401214	0.418	0.401214	0.874	0.575	3
ENSG00000182552	RWDD4	0.723	0.400765	0.446	0.400765	0.697	0.312	3
ENSG00000196655	TRAPPC4	0.735	0.40073	0.47	0.40073	0.874	0.478	3
ENSG00000243147	MRPL33	0.726	0.400566	0.452	0.400566	0.832	0.471	3
ENSG00000077152	UBE2T	0.72	0.399982	0.44	0.399982	0.58	0.14	3
ENSG00000166228	PCBD1	0.729	0.399963	0.458	0.399963	0.874	0.534	3
ENSG00000131966	ACTR10	0.721	0.399831	0.442	0.399831	0.798	0.417	3
ENSG00000158417	EIF5B	0.726	0.399031	0.452	0.399031	0.95	0.769	3
ENSG00000153015	CWC27	0.752	0.398484	0.504	0.398484	0.714	0.24	3
ENSG00000119185	ITGB1BP1	0.715	0.398083	0.43	0.398083	0.824	0.518	3
ENSG00000014641	MDH1	0.718	0.397892	0.436	0.397892	0.874	0.596	3
ENSG00000076043	REXO2	0.73	0.396164	0.46	0.396164	0.765	0.355	3
ENSG00000099622	CIRBP	0.71	0.395561	0.42	0.395561	1	0.868	3
ENSG00000005075	POLR2J	0.733	0.39538	0.466	0.39538	0.958	0.755	3
ENSG00000146731	CCT6A	0.728	0.395003	0.456	0.395003	0.941	0.659	3
ENSG00000163875	MEAF6	0.701	0.394857	0.402	0.394857	0.79	0.475	3
ENSG00000124733	MEA1	0.711	0.394818	0.422	0.394818	0.824	0.486	3
ENSG00000214087	ARL16	0.737	0.394577	0.474	0.394577	0.681	0.241	3
ENSG00000123562	MORF4L2	0.739	0.394407	0.478	0.394407	0.941	0.613	3
ENSG00000180185	FAHD1	0.709	0.39397	0.418	0.39397	0.555	0.164	3
ENSG00000129055	ANAPC13	0.721	0.392847	0.442	0.392847	0.807	0.421	3
ENSG00000154640	BTG3	0.705	0.392564	0.41	0.392564	0.739	0.405	3
ENSG00000165264	NDUFB6	0.731	0.392162	0.462	0.392162	0.908	0.575	3
ENSG00000176101	SSNA1	0.73	0.392068	0.46	0.392068	0.916	0.655	3
ENSG00000074695	LMAN1	0.709	0.391574	0.418	0.391574	0.639	0.251	3
ENSG00000131495	NDUFA2	0.737	0.390095	0.474	0.390095	0.95	0.769	3
ENSG00000183978	COA3	0.702	0.389854	0.404	0.389854	0.782	0.504	3
ENSG00000162585	C1orf86	0.733	0.389846	0.466	0.389846	0.916	0.621	3
ENSG00000092820	EZR	0.701	0.389459	0.402	0.389459	0.714	0.371	3
ENSG00000052802	MSMO1	0.712	0.388655	0.424	0.388655	0.613	0.2	3
ENSG00000089220	PEBP1	0.725	0.387266	0.45	0.387266	0.975	0.863	3
ENSG00000103502	CDIPT	0.715	0.386532	0.43	0.386532	0.664	0.28	3
ENSG00000173418	NAA20	0.718	0.385425	0.436	0.385425	0.832	0.466	3
ENSG00000181061	HIGD1A	0.725	0.384785	0.45	0.384785	0.933	0.665	3
ENSG00000107223	EDF1	0.759	0.384604	0.518	0.384604	0.992	0.942	3
ENSG00000095906	NUBP2	0.707	0.384306	0.414	0.384306	0.672	0.313	3
ENSG00000136950	ARPC5L	0.703	0.384139	0.406	0.384139	0.824	0.514	3
ENSG00000171224	C10orf35	0.726	0.383086	0.452	0.383086	0.471	0.021	3
ENSG00000130748	TMEM160	0.733	0.381865	0.466	0.381865	0.958	0.714	3
ENSG00000124299	PEPD	0.717	0.381666	0.434	0.381666	0.782	0.396	3
ENSG00000126581	BECN1	0.73	0.381351	0.46	0.381351	0.731	0.32	3
ENSG00000118508	RAB32	0.737	0.3812	0.474	0.3812	0.916	0.555	3
ENSG00000079246	XRCC5	0.705	0.379744	0.41	0.379744	0.933	0.654	3
ENSG00000125821	DTD1	0.717	0.37968	0.434	0.37968	0.639	0.228	3
ENSG00000099817	POLR2E	0.73	0.378955	0.46	0.378955	0.966	0.688	3
ENSG00000035141	FAM136A	0.734	0.378821	0.468	0.378821	0.857	0.478	3
ENSG00000114383	TUSC2	0.732	0.378037	0.464	0.378037	0.731	0.326	3
ENSG00000232527	RP11-14N7.2	0.746	0.376877	0.492	0.376877	0.597	0.109	3
ENSG00000173113	TRMT112	0.708	0.376397	0.416	0.376397	0.95	0.807	3
ENSG00000102871	TRADD	0.714	0.376377	0.428	0.376377	0.824	0.454	3
ENSG00000153406	NMRAL1	0.715	0.375852	0.43	0.375852	0.756	0.345	3
ENSG00000125733	TRIP10	0.724	0.375762	0.448	0.375762	0.647	0.211	3
ENSG00000171421	MRPL36	0.72	0.375729	0.44	0.375729	0.79	0.472	3
ENSG00000204308	RNF5	0.719	0.375592	0.438	0.375592	0.798	0.437	3
ENSG00000169019	COMMD8	0.723	0.375527	0.446	0.375527	0.79	0.394	3
ENSG00000153113	CAST	0.71	0.373648	0.42	0.373648	0.84	0.507	3
ENSG00000148300	REXO4	0.707	0.373422	0.414	0.373422	0.613	0.229	3
ENSG00000164610	RP9	0.71	0.3733	0.42	0.3733	0.555	0.15	3
ENSG00000037241	RPL26L1	0.717	0.372938	0.434	0.372938	0.84	0.536	3
ENSG00000180992	MRPL14	0.718	0.372567	0.436	0.372567	0.941	0.697	3
ENSG00000175768	TOMM5	0.714	0.372168	0.428	0.372168	0.798	0.478	3
ENSG00000197345	MRPL21	0.722	0.371664	0.444	0.371664	0.95	0.6	3
ENSG00000177733	HNRNPA0	0.722	0.37121	0.444	0.37121	0.966	0.739	3
ENSG00000088205	DDX18	0.704	0.371026	0.408	0.371026	0.849	0.542	3
ENSG00000128609	NDUFA5	0.704	0.370457	0.408	0.370457	0.815	0.531	3
ENSG00000053501	USE1	0.701	0.368706	0.402	0.368706	0.639	0.248	3
ENSG00000149923	PPP4C	0.712	0.368436	0.424	0.368436	0.941	0.687	3
ENSG00000178057	NDUFAF3	0.704	0.368389	0.408	0.368389	0.924	0.705	3
ENSG00000106554	CHCHD3	0.709	0.367886	0.418	0.367886	0.689	0.3	3
ENSG00000111843	TMEM14C	0.704	0.367449	0.408	0.367449	0.874	0.635	3
ENSG00000178053	MLF1	0.709	0.367434	0.418	0.367434	0.454	0.037	3
ENSG00000211460	TSN	0.716	0.367107	0.432	0.367107	0.697	0.305	3
ENSG00000100412	ACO2	0.731	0.366167	0.462	0.366167	0.824	0.424	3
ENSG00000140941	MAP1LC3B	0.72	0.365441	0.44	0.365441	0.916	0.685	3
ENSG00000133983	COX16	0.712	0.365282	0.424	0.365282	0.899	0.654	3
ENSG00000089053	ANAPC5	0.721	0.364536	0.442	0.364536	0.874	0.511	3
ENSG00000143575	HAX1	0.709	0.364237	0.418	0.364237	0.958	0.713	3
ENSG00000179091	CYC1	0.723	0.363824	0.446	0.363824	0.992	0.78	3
ENSG00000127125	PPCS	0.705	0.363792	0.41	0.363792	0.798	0.44	3
ENSG00000164032	H2AFZ	0.732	0.363383	0.464	0.363383	1	0.932	3
ENSG00000118418	HMGN3	0.713	0.363209	0.426	0.363209	1	0.851	3
ENSG00000136003	ISCU	0.708	0.36283	0.416	0.36283	0.908	0.65	3
ENSG00000167468	GPX4	0.744	0.362695	0.488	0.362695	1	0.976	3
ENSG00000022277	RTFDC1	0.716	0.362175	0.432	0.362175	0.95	0.652	3
ENSG00000176261	ZBTB8OS	0.72	0.361861	0.44	0.361861	0.798	0.4	3
ENSG00000123933	MXD4	0.708	0.361243	0.416	0.361243	0.563	0.159	3
ENSG00000109390	NDUFC1	0.707	0.359941	0.414	0.359941	0.899	0.601	3
ENSG00000115128	SF3B14	0.716	0.359664	0.432	0.359664	0.983	0.818	3
ENSG00000142168	SOD1	0.711	0.359201	0.422	0.359201	0.992	0.896	3
ENSG00000079785	DDX1	0.701	0.358152	0.402	0.358152	0.748	0.384	3
ENSG00000156928	MALSU1	0.712	0.356923	0.424	0.356923	0.714	0.341	3
ENSG00000173581	CCDC106	0.705	0.356375	0.41	0.356375	0.58	0.178	3
ENSG00000167699	GLOD4	0.715	0.355893	0.43	0.355893	0.731	0.335	3
ENSG00000177383	MAGEF1	0.729	0.355793	0.458	0.355793	0.622	0.182	3
ENSG00000105701	FKBP8	0.704	0.355217	0.408	0.355217	0.95	0.749	3
ENSG00000177465	ACOT4	0.711	0.355001	0.422	0.355001	0.471	0.051	3
ENSG00000114784	EIF1B	0.716	0.354595	0.432	0.354595	0.832	0.462	3
ENSG00000176410	DNAJC30	0.717	0.354169	0.434	0.354169	0.639	0.225	3
ENSG00000130312	MRPL34	0.71	0.354085	0.42	0.354085	0.891	0.588	3
ENSG00000196937	FAM3C	0.705	0.353101	0.41	0.353101	0.639	0.254	3
ENSG00000198356	ASNA1	0.703	0.352882	0.406	0.352882	0.891	0.611	3
ENSG00000111142	METAP2	0.704	0.352033	0.408	0.352033	0.95	0.677	3
ENSG00000185787	MORF4L1	0.723	0.351303	0.446	0.351303	1	0.866	3
ENSG00000148444	COMMD3	0.706	0.349761	0.412	0.349761	0.79	0.478	3
ENSG00000185236	RAB11B	0.712	0.348953	0.424	0.348953	0.79	0.393	3
ENSG00000066583	ISOC1	0.712	0.348481	0.424	0.348481	0.571	0.162	3
ENSG00000205544	TMEM256	0.708	0.348129	0.416	0.348129	0.849	0.516	3
ENSG00000100632	ERH	0.729	0.348096	0.458	0.348096	1	0.851	3
ENSG00000179526	SHARPIN	0.722	0.34603	0.444	0.34603	0.824	0.413	3
ENSG00000178913	TAF7	0.734	0.345575	0.468	0.345575	0.891	0.538	3
ENSG00000087502	ERGIC2	0.711	0.344927	0.422	0.344927	0.706	0.328	3
ENSG00000232112	TMA7	0.709	0.344681	0.418	0.344681	1	0.94	3
ENSG00000114902	SPCS1	0.708	0.344291	0.416	0.344291	0.958	0.829	3
ENSG00000205531	NAP1L4	0.707	0.344193	0.414	0.344193	0.723	0.331	3
ENSG00000143878	RHOB	0.735	0.344137	0.47	0.344137	0.546	0.072	3
ENSG00000117691	NENF	0.704	0.343009	0.408	0.343009	0.966	0.761	3
ENSG00000104872	PIH1D1	0.711	0.342908	0.422	0.342908	0.748	0.391	3
ENSG00000198886	MT-ND4	0.712	0.342025	0.424	0.342025	1	0.969	3
ENSG00000143774	GUK1	0.706	0.341879	0.412	0.341879	0.992	0.871	3
ENSG00000131795	RBM8A	0.729	0.34181	0.458	0.34181	0.992	0.837	3
ENSG00000102931	ARL2BP	0.702	0.34136	0.404	0.34136	0.714	0.363	3
ENSG00000106537	TSPAN13	0.708	0.340913	0.416	0.340913	0.613	0.202	3
ENSG00000254999	BRK1	0.719	0.340662	0.438	0.340662	0.975	0.876	3
ENSG00000172301	COPRS	0.711	0.339377	0.422	0.339377	0.765	0.404	3
ENSG00000164615	CAMLG	0.703	0.33918	0.406	0.33918	0.773	0.43	3
ENSG00000172086	KRCC1	0.712	0.338235	0.424	0.338235	0.664	0.277	3
ENSG00000182934	SRPR	0.702	0.337814	0.404	0.337814	0.63	0.251	3
ENSG00000155959	VBP1	0.703	0.337681	0.406	0.337681	0.849	0.539	3
ENSG00000186222	BLOC1S4	0.708	0.337653	0.416	0.337653	0.672	0.279	3
ENSG00000164405	UQCRQ	0.715	0.336724	0.43	0.336724	1	0.936	3
ENSG00000084072	PPIE	0.702	0.336123	0.404	0.336123	0.706	0.34	3
ENSG00000172113	NME6	0.709	0.333501	0.418	0.333501	0.613	0.218	3
ENSG00000084207	GSTP1	0.711	0.333484	0.422	0.333484	1	0.962	3
ENSG00000104549	SQLE	0.711	0.333026	0.422	0.333026	0.79	0.384	3
ENSG00000123144	C19orf43	0.726	0.332872	0.452	0.332872	0.992	0.863	3
ENSG00000130560	UBAC1	0.711	0.33261	0.422	0.33261	0.731	0.325	3
ENSG00000204899	MZT1	0.722	0.331768	0.444	0.331768	0.79	0.381	3
ENSG00000105583	WDR83OS	0.713	0.330131	0.426	0.330131	0.941	0.822	3
ENSG00000137815	RTF1	0.703	0.328578	0.406	0.328578	0.916	0.634	3
ENSG00000070423	RNF126	0.705	0.328019	0.41	0.328019	0.782	0.417	3
ENSG00000090060	PAPOLA	0.704	0.327961	0.408	0.327961	0.933	0.693	3
ENSG00000083457	ITGAE	0.714	0.327858	0.428	0.327858	0.672	0.235	3
ENSG00000140319	SRP14	0.784	0.323403	0.568	0.323403	1	0.99	3
ENSG00000148291	SURF2	0.702	0.320996	0.404	0.320996	0.622	0.231	3
ENSG00000145817	YIPF5	0.701	0.320789	0.402	0.320789	0.613	0.218	3
ENSG00000167508	MVD	0.71	0.319181	0.42	0.319181	0.681	0.259	3
ENSG00000164096	C4orf3	0.703	0.318388	0.406	0.318388	0.992	0.854	3
ENSG00000171497	PPID	0.703	0.318209	0.406	0.318209	0.681	0.312	3
ENSG00000127922	SHFM1	0.702	0.31792	0.404	0.31792	0.966	0.833	3
ENSG00000132341	RAN	0.712	0.317107	0.424	0.317107	1	0.929	3
ENSG00000131143	COX4I1	0.738	0.316158	0.476	0.316158	1	0.993	3
ENSG00000198258	UBL5	0.736	0.313389	0.472	0.313389	1	0.962	3
ENSG00000196683	TOMM7	0.718	0.312409	0.436	0.312409	0.992	0.917	3
ENSG00000127540	UQCR11	0.736	0.309513	0.472	0.309513	1	0.941	3
ENSG00000164919	COX6C	0.701	0.307856	0.402	0.307856	0.983	0.936	3
ENSG00000254858	MPV17L2	0.703	0.303377	0.406	0.303377	0.513	0.114	3
ENSG00000174886	NDUFA11	0.706	0.302374	0.412	0.302374	0.975	0.864	3
ENSG00000166164	BRD7	0.703	0.302355	0.406	0.302355	0.672	0.271	3
ENSG00000188612	SUMO2	0.722	0.300372	0.444	0.300372	1	0.956	3
ENSG00000069509	FUNDC1	0.703	0.299405	0.406	0.299405	0.63	0.243	3
ENSG00000116288	PARK7	0.718	0.294273	0.436	0.294273	0.992	0.92	3
ENSG00000111669	TPI1	0.705	0.291188	0.41	0.291188	1	0.972	3
ENSG00000142230	SAE1	0.701	0.288274	0.402	0.288274	0.664	0.271	3
ENSG00000182287	AP1S2	0.719	0.285799	0.438	0.285799	0.798	0.387	3
ENSG00000118640	VAMP8	0.279	-0.458835	0.442	-0.458835	0.992	0.933	3
ENSG00000057608	GDI2	0.294	-0.473682	0.412	-0.473682	0.891	0.869	3
ENSG00000113387	SUB1	0.278	-0.488793	0.444	-0.488793	1	0.989	3
ENSG00000185862	EVI2B	0.292	-0.488808	0.416	-0.488808	0.05	0.457	3
ENSG00000026025	VIM	0.299	-0.491134	0.402	-0.491134	0.983	0.951	3
ENSG00000132530	XAF1	0.297	-0.50321	0.406	-0.50321	0.286	0.602	3
ENSG00000101347	SAMHD1	0.296	-0.522054	0.408	-0.522054	0.16	0.533	3
ENSG00000100911	PSME2	0.27	-0.526424	0.46	-0.526424	0.983	0.922	3
ENSG00000204264	PSMB8	0.285	-0.527835	0.43	-0.527835	0.63	0.771	3
ENSG00000111331	OAS3	0.275	-0.545394	0.45	-0.545394	0.277	0.618	3
ENSG00000149925	ALDOA	0.235	-0.550543	0.53	-0.550543	0.983	0.97	3
ENSG00000161960	EIF4A1	0.25	-0.553762	0.5	-0.553762	0.992	0.97	3
ENSG00000137752	CASP1	0.296	-0.561383	0.408	-0.561383	0.168	0.522	3
ENSG00000051523	CYBA	0.274	-0.564631	0.452	-0.564631	0.992	0.928	3
ENSG00000213719	CLIC1	0.251	-0.568849	0.498	-0.568849	0.891	0.919	3
ENSG00000173821	RNF213	0.292	-0.571912	0.416	-0.571912	0.513	0.705	3
ENSG00000138496	PARP9	0.267	-0.580784	0.466	-0.580784	0.16	0.57	3
ENSG00000184009	ACTG1	0.257	-0.58634	0.486	-0.58634	0.958	0.983	3
ENSG00000168961	LGALS9	0.253	-0.612622	0.494	-0.612622	0.613	0.795	3
ENSG00000204257	HLA-DMA	0.289	-0.617975	0.422	-0.617975	0.681	0.81	3
ENSG00000183486	MX2	0.267	-0.619495	0.466	-0.619495	0.126	0.535	3
ENSG00000167460	TPM4	0.296	-0.62251	0.408	-0.62251	0.714	0.751	3
ENSG00000142937	RPS8	0.272	-0.62477	0.456	-0.62477	1	0.999	3
ENSG00000081237	PTPRC	0.273	-0.626302	0.454	-0.626302	0.294	0.644	3
ENSG00000135899	SP110	0.261	-0.635811	0.478	-0.635811	0.311	0.659	3
ENSG00000185507	IRF7	0.282	-0.650254	0.436	-0.650254	0.504	0.709	3
ENSG00000111335	OAS2	0.237	-0.65634	0.526	-0.65634	0.193	0.638	3
ENSG00000136167	LCP1	0.275	-0.65815	0.45	-0.65815	0.714	0.811	3
ENSG00000151012	SLC7A11	0.294	-0.659712	0.412	-0.659712	0.134	0.499	3
ENSG00000188313	PLSCR1	0.265	-0.66365	0.47	-0.66365	0.42	0.678	3
ENSG00000206560	ANKRD28	0.29	-0.668365	0.42	-0.668365	0.193	0.55	3
ENSG00000055332	EIF2AK2	0.251	-0.66968	0.498	-0.66968	0.513	0.718	3
ENSG00000100368	CSF2RB	0.289	-0.67456	0.422	-0.67456	0.303	0.596	3
ENSG00000139679	LPAR6	0.275	-0.676227	0.45	-0.676227	0.193	0.578	3
ENSG00000137965	IFI44	0.234	-0.684366	0.532	-0.684366	0.076	0.582	3
ENSG00000185201	IFITM2	0.29	-0.685674	0.42	-0.685674	0.647	0.771	3
ENSG00000177409	SAMD9L	0.258	-0.696182	0.484	-0.696182	0.462	0.744	3
ENSG00000130429	ARPC1B	0.226	-0.699582	0.548	-0.699582	0.983	0.927	3
ENSG00000089127	OAS1	0.268	-0.70754	0.464	-0.70754	0.21	0.611	3
ENSG00000172243	CLEC7A	0.255	-0.716255	0.49	-0.716255	0.109	0.563	3
ENSG00000117091	CD48	0.278	-0.719628	0.444	-0.719628	0.143	0.54	3
ENSG00000156587	UBE2L6	0.247	-0.721262	0.506	-0.721262	0.689	0.79	3
ENSG00000103490	PYCARD	0.272	-0.721317	0.456	-0.721317	0.613	0.777	3
ENSG00000135046	ANXA1	0.282	-0.722545	0.436	-0.722545	0.336	0.664	3
ENSG00000101608	MYL12A	0.217	-0.725718	0.566	-0.725718	0.975	0.957	3
ENSG00000130303	BST2	0.231	-0.727899	0.538	-0.727899	0.95	0.904	3
ENSG00000130066	SAT1	0.25	-0.742082	0.5	-0.742082	0.966	0.956	3
ENSG00000111679	PTPN6	0.266	-0.750182	0.468	-0.750182	0.336	0.643	3
ENSG00000142669	SH3BGRL3	0.247	-0.761171	0.506	-0.761171	0.992	0.965	3
ENSG00000108798	ABI3	0.291	-0.782992	0.418	-0.782992	0.286	0.575	3
ENSG00000133106	EPSTI1	0.233	-0.787514	0.534	-0.787514	0.622	0.803	3
ENSG00000160255	ITGB2	0.254	-0.791358	0.492	-0.791358	0.664	0.767	3
ENSG00000162511	LAPTM5	0.247	-0.804831	0.506	-0.804831	0.395	0.752	3
ENSG00000134326	CMPK2	0.221	-0.811327	0.558	-0.811327	0.185	0.659	3
ENSG00000163565	IFI16	0.225	-0.817398	0.55	-0.817398	0.429	0.741	3
ENSG00000160789	LMNA	0.264	-0.823555	0.472	-0.823555	0.866	0.86	3
ENSG00000160593	AMICA1	0.292	-0.837967	0.416	-0.837967	0.176	0.535	3
ENSG00000184979	USP18	0.22	-0.845598	0.56	-0.845598	0.235	0.682	3
ENSG00000169508	GPR183	0.272	-0.846391	0.456	-0.846391	0.58	0.779	3
ENSG00000245532	NEAT1	0.253	-0.85983	0.494	-0.85983	0.714	0.853	3
ENSG00000185885	IFITM1	0.207	-0.88713	0.586	-0.88713	0.227	0.711	3
ENSG00000127951	FGL2	0.249	-0.896557	0.502	-0.896557	0.092	0.553	3
ENSG00000111729	CLEC4A	0.25	-0.8967	0.5	-0.8967	0.084	0.56	3
ENSG00000173221	GLRX	0.284	-0.902664	0.432	-0.902664	0.647	0.759	3
ENSG00000109861	CTSC	0.268	-0.90421	0.464	-0.90421	0.765	0.825	3
ENSG00000122643	NT5C3A	0.245	-0.921063	0.51	-0.921063	0.429	0.711	3
ENSG00000011600	TYROBP	0.223	-0.929478	0.554	-0.929478	0.983	0.936	3
ENSG00000204472	AIF1	0.279	-0.938115	0.442	-0.938115	0.504	0.738	3
ENSG00000163563	MNDA	0.261	-0.941231	0.478	-0.941231	0.076	0.524	3
ENSG00000172183	ISG20	0.26	-0.948841	0.48	-0.948841	0.782	0.835	3
ENSG00000066336	SPI1	0.215	-0.950608	0.57	-0.950608	0.79	0.846	3
ENSG00000102524	TNFSF13B	0.228	-0.958045	0.544	-0.958045	0.471	0.786	3
ENSG00000132965	ALOX5AP	0.271	-0.964617	0.458	-0.964617	0.723	0.848	3
ENSG00000068079	IFI35	0.193	-0.998626	0.614	-0.998626	0.563	0.802	3
ENSG00000110077	MS4A6A	0.287	-1.00512	0.426	-1.00512	0.05	0.462	3
ENSG00000196154	S100A4	0.222	-1.01215	0.556	-1.01215	0.966	0.978	3
ENSG00000025708	TYMP	0.199	-1.05469	0.602	-1.05469	0.891	0.908	3
ENSG00000136689	IL1RN	0.256	-1.06978	0.488	-1.06978	0.235	0.635	3
ENSG00000135821	GLUL	0.258	-1.07193	0.484	-1.07193	0.462	0.705	3
ENSG00000102879	CORO1A	0.235	-1.08874	0.53	-1.08874	0.731	0.803	3
ENSG00000204482	LST1	0.222	-1.11383	0.556	-1.11383	0.756	0.846	3
ENSG00000137959	IFI44L	0.161	-1.12667	0.678	-1.12667	0.252	0.763	3
ENSG00000115415	STAT1	0.175	-1.14735	0.65	-1.14735	0.639	0.84	3
ENSG00000121858	TNFSF10	0.218	-1.20058	0.564	-1.20058	0.151	0.637	3
ENSG00000140749	IGSF6	0.222	-1.20246	0.556	-1.20246	0.109	0.619	3
ENSG00000160932	LY6E	0.149	-1.28301	0.702	-1.28301	0.941	0.918	3
ENSG00000077984	CST7	0.236	-1.30359	0.528	-1.30359	0.58	0.815	3
ENSG00000132514	CLEC10A	0.265	-1.31632	0.47	-1.31632	0.151	0.56	3
ENSG00000087086	FTL	0.132	-1.32428	0.736	-1.32428	1	1	3
ENSG00000111348	ARHGDIB	0.151	-1.35535	0.698	-1.35535	0.513	0.86	3
ENSG00000185745	IFIT1	0.184	-1.39978	0.632	-1.39978	0.134	0.687	3
ENSG00000126709	IFI6	0.163	-1.42839	0.674	-1.42839	0.95	0.91	3
ENSG00000187608	ISG15	0.146	-1.44474	0.708	-1.44474	0.983	0.962	3
ENSG00000134321	RSAD2	0.185	-1.44867	0.63	-1.44867	0.151	0.697	3
ENSG00000157601	MX1	0.144	-1.48586	0.712	-1.48586	0.479	0.828	3
ENSG00000158869	FCER1G	0.192	-1.53872	0.616	-1.53872	0.529	0.834	3
ENSG00000142089	IFITM3	0.129	-1.55328	0.742	-1.55328	0.908	0.948	3
ENSG00000119917	IFIT3	0.161	-1.58365	0.678	-1.58365	0.294	0.779	3
ENSG00000090382	LYZ	0.236	-1.5845	0.528	-1.5845	0.815	0.872	3
ENSG00000257764	RP11-1143G9.4	0.241	-1.59383	0.518	-1.59383	0.42	0.76	3
ENSG00000169429	IL8	0.292	-1.72309	0.416	-1.72309	0.765	0.802	3

## Sheet: Group D - GEMM
id	gene_short_name	myAUC	avg_diff	power	avg_logFC	pct.1	pct.2	cluster
ENSG00000197061	HIST1H4C	0.816	1.25519	0.632	1.25519	0.899	0.426	4
ENSG00000166803	KIAA0101	0.862	1.15044	0.724	1.15044	0.882	0.198	4
ENSG00000117632	STMN1	0.863	1.07111	0.726	1.07111	0.955	0.484	4
ENSG00000164104	HMGB2	0.835	0.976726	0.67	0.976726	0.899	0.412	4
ENSG00000145287	PLAC8	0.827	0.944534	0.654	0.944534	0.91	0.297	4
ENSG00000235162	C12orf75	0.714	0.939771	0.428	0.939771	0.663	0.275	4
ENSG00000164032	H2AFZ	0.853	0.900342	0.706	0.900342	0.994	0.93	4
ENSG00000128951	DUT	0.843	0.891495	0.686	0.891495	0.899	0.373	4
ENSG00000198830	HMGN2	0.859	0.850795	0.718	0.850795	1	0.927	4
ENSG00000105374	NKG7	0.808	0.821927	0.616	0.821927	0.764	0.144	4
ENSG00000227507	LTB	0.719	0.820333	0.438	0.820333	0.787	0.48	4
ENSG00000175063	UBE2C	0.732	0.806678	0.464	0.806678	0.545	0.077	4
ENSG00000189403	HMGB1	0.847	0.806152	0.694	0.806152	1	0.913	4
ENSG00000148773	MKI67	0.772	0.78369	0.544	0.78369	0.607	0.068	4
ENSG00000099901	RANBP1	0.83	0.77787	0.66	0.77787	0.978	0.781	4
ENSG00000102879	CORO1A	0.809	0.768332	0.618	0.768332	0.978	0.778	4
ENSG00000176890	TYMS	0.802	0.73973	0.604	0.73973	0.702	0.103	4
ENSG00000160593	AMICA1	0.759	0.721756	0.518	0.721756	0.848	0.472	4
ENSG00000166508	MCM7	0.827	0.704681	0.654	0.704681	0.764	0.119	4
ENSG00000173207	CKS1B	0.798	0.704347	0.596	0.704347	0.82	0.33	4
ENSG00000239672	NME1	0.801	0.699717	0.602	0.699717	0.921	0.561	4
ENSG00000005022	SLC25A5	0.823	0.68261	0.646	0.68261	0.978	0.801	4
ENSG00000196230	TUBB	0.793	0.678895	0.586	0.678895	0.994	0.902	4
ENSG00000136938	ANP32B	0.811	0.678868	0.622	0.678868	0.961	0.695	4
ENSG00000167900	TK1	0.793	0.677489	0.586	0.677489	0.663	0.083	4
ENSG00000115053	NCL	0.762	0.649737	0.524	0.649737	0.978	0.814	4
ENSG00000182054	IDH2	0.797	0.639822	0.594	0.639822	0.944	0.619	4
ENSG00000137309	HMGA1	0.794	0.631924	0.588	0.631924	0.955	0.773	4
ENSG00000116649	SRM	0.783	0.62851	0.566	0.62851	0.865	0.5	4
ENSG00000108561	C1QBP	0.793	0.628405	0.586	0.628405	0.955	0.771	4
ENSG00000132780	NASP	0.801	0.618872	0.602	0.618872	0.904	0.436	4
ENSG00000132646	PCNA	0.765	0.616189	0.53	0.616189	0.798	0.336	4
ENSG00000117399	CDC20	0.743	0.610057	0.486	0.610057	0.539	0.052	4
ENSG00000184990	SIVA1	0.803	0.6077	0.606	0.6077	0.944	0.621	4
ENSG00000171848	RRM2	0.739	0.603239	0.478	0.603239	0.528	0.049	4
ENSG00000168393	DTYMK	0.785	0.598038	0.57	0.598038	0.775	0.275	4
ENSG00000135486	HNRNPA1	0.831	0.593584	0.662	0.593584	0.989	0.943	4
ENSG00000020633	RUNX3	0.758	0.589896	0.516	0.589896	0.86	0.474	4
ENSG00000151287	TEX30	0.747	0.582264	0.494	0.582264	0.742	0.309	4
ENSG00000111716	LDHB	0.808	0.582195	0.616	0.582195	0.989	0.82	4
ENSG00000125835	SNRPB	0.804	0.580249	0.608	0.580249	0.983	0.819	4
ENSG00000181163	NPM1	0.801	0.571933	0.602	0.571933	1	0.957	4
ENSG00000144381	HSPD1	0.751	0.558695	0.502	0.558695	0.921	0.704	4
ENSG00000149136	SSRP1	0.786	0.552567	0.572	0.552567	0.876	0.443	4
ENSG00000161981	SNRNP25	0.777	0.551709	0.554	0.551709	0.927	0.637	4
ENSG00000205581	HMGN1	0.827	0.55014	0.654	0.55014	0.994	0.906	4
ENSG00000179958	DCTPP1	0.751	0.547885	0.502	0.547885	0.871	0.528	4
ENSG00000153048	CARHSP1	0.771	0.544975	0.542	0.544975	0.781	0.302	4
ENSG00000170515	PA2G4	0.749	0.544667	0.498	0.544667	0.944	0.693	4
ENSG00000168028	RPSA	0.851	0.543704	0.702	0.543704	1	0.993	4
ENSG00000142864	SERBP1	0.771	0.541454	0.542	0.541454	1	0.802	4
ENSG00000123975	CKS2	0.753	0.540145	0.506	0.540145	0.798	0.405	4
ENSG00000120802	TMPO	0.772	0.537068	0.544	0.537068	0.747	0.25	4
ENSG00000108798	ABI3	0.723	0.53596	0.446	0.53596	0.848	0.521	4
ENSG00000187514	PTMA	0.823	0.530251	0.646	0.530251	1	0.996	4
ENSG00000115541	HSPE1	0.755	0.527088	0.51	0.527088	0.978	0.863	4
ENSG00000134333	LDHA	0.755	0.524519	0.51	0.524519	0.978	0.854	4
ENSG00000122952	ZWINT	0.755	0.524482	0.51	0.524482	0.629	0.136	4
ENSG00000105968	H2AFV	0.782	0.51957	0.564	0.51957	0.978	0.749	4
ENSG00000123416	TUBA1B	0.751	0.515397	0.502	0.515397	1	0.965	4
ENSG00000203760	CENPW	0.777	0.511712	0.554	0.511712	0.787	0.278	4
ENSG00000100162	CENPM	0.758	0.511153	0.516	0.511153	0.59	0.075	4
ENSG00000132341	RAN	0.787	0.508896	0.574	0.508896	1	0.926	4
ENSG00000198786	MT-ND5	0.744	0.497741	0.488	0.497741	0.989	0.865	4
ENSG00000131153	GINS2	0.735	0.496375	0.47	0.496375	0.545	0.075	4
ENSG00000138061	CYP1B1	0.707	0.496134	0.414	0.496134	0.927	0.704	4
ENSG00000111666	CHPT1	0.737	0.495024	0.474	0.495024	0.798	0.427	4
ENSG00000168496	FEN1	0.746	0.494596	0.492	0.494596	0.635	0.157	4
ENSG00000178999	AURKB	0.711	0.491532	0.422	0.491532	0.461	0.037	4
ENSG00000161547	SRSF2	0.781	0.491471	0.562	0.491471	0.983	0.766	4
ENSG00000184489	PTP4A3	0.744	0.489558	0.488	0.489558	0.809	0.357	4
ENSG00000152082	MZT2B	0.782	0.48856	0.564	0.48856	0.978	0.783	4
ENSG00000173272	MZT2A	0.776	0.486887	0.552	0.486887	0.955	0.658	4
ENSG00000112118	MCM3	0.745	0.485941	0.49	0.485941	0.652	0.183	4
ENSG00000119335	SET	0.739	0.484693	0.478	0.484693	0.966	0.777	4
ENSG00000163950	SLBP	0.736	0.483412	0.472	0.483412	0.848	0.467	4
ENSG00000164611	PTTG1	0.75	0.479767	0.5	0.479767	0.798	0.352	4
ENSG00000213551	DNAJC9	0.763	0.476776	0.526	0.476776	0.736	0.243	4
ENSG00000111371	SLC38A1	0.749	0.476758	0.498	0.476758	0.691	0.205	4
ENSG00000143799	PARP1	0.76	0.476521	0.52	0.476521	0.882	0.466	4
ENSG00000145386	CCNA2	0.712	0.472547	0.424	0.472547	0.478	0.05	4
ENSG00000113648	H2AFY	0.741	0.471706	0.482	0.471706	0.978	0.85	4
ENSG00000198938	MT-CO3	0.771	0.471634	0.542	0.471634	1	0.964	4
ENSG00000089685	BIRC5	0.747	0.470558	0.494	0.470558	0.573	0.066	4
ENSG00000140988	RPS2	0.839	0.469777	0.678	0.469777	1	1	4
ENSG00000089248	ERP29	0.758	0.468885	0.516	0.468885	0.949	0.702	4
ENSG00000128050	PAICS	0.75	0.462721	0.5	0.462721	0.713	0.24	4
ENSG00000112081	SRSF3	0.779	0.461537	0.558	0.461537	0.989	0.869	4
ENSG00000100321	SYNGR1	0.773	0.461482	0.546	0.461482	0.764	0.215	4
ENSG00000183971	NPW	0.73	0.459947	0.46	0.459947	0.545	0.076	4
ENSG00000162607	USP1	0.749	0.457559	0.498	0.457559	0.764	0.336	4
ENSG00000131747	TOP2A	0.701	0.453731	0.402	0.453731	0.478	0.067	4
ENSG00000115875	SRSF7	0.729	0.453386	0.458	0.453386	0.938	0.735	4
ENSG00000111348	ARHGDIB	0.717	0.452857	0.434	0.452857	0.966	0.821	4
ENSG00000072501	SMC1A	0.717	0.45076	0.434	0.45076	0.73	0.363	4
ENSG00000122566	HNRNPA2B1	0.751	0.450172	0.502	0.450172	0.978	0.839	4
ENSG00000123136	DDX39A	0.724	0.45006	0.448	0.45006	0.798	0.443	4
ENSG00000103202	NME4	0.736	0.446202	0.472	0.446202	0.904	0.56	4
ENSG00000115241	PPM1G	0.747	0.445477	0.494	0.445477	0.944	0.682	4
ENSG00000156802	ATAD2	0.733	0.440849	0.466	0.440849	0.573	0.116	4
ENSG00000092853	CLSPN	0.736	0.439476	0.472	0.439476	0.579	0.107	4
ENSG00000119403	PHF19	0.729	0.434606	0.458	0.434606	0.556	0.108	4
ENSG00000198727	MT-CYB	0.748	0.433246	0.496	0.433246	0.994	0.948	4
ENSG00000145912	NHP2	0.745	0.430389	0.49	0.430389	0.949	0.698	4
ENSG00000074071	MRPS34	0.742	0.427918	0.484	0.427918	0.938	0.635	4
ENSG00000113810	SMC4	0.731	0.426602	0.462	0.426602	0.618	0.164	4
ENSG00000102054	RBBP7	0.742	0.423024	0.484	0.423024	0.764	0.316	4
ENSG00000137804	NUSAP1	0.717	0.422174	0.434	0.422174	0.556	0.121	4
ENSG00000083845	RPS5	0.798	0.420054	0.596	0.420054	1	0.989	4
ENSG00000106268	NUDT1	0.744	0.419022	0.488	0.419022	0.82	0.382	4
ENSG00000135446	CDK4	0.722	0.417368	0.444	0.417368	0.775	0.405	4
ENSG00000197451	HNRNPAB	0.731	0.414159	0.462	0.414159	0.854	0.498	4
ENSG00000262814	MRPL12	0.715	0.413445	0.43	0.413445	0.899	0.613	4
ENSG00000100316	RPL3	0.804	0.412128	0.608	0.412128	1	0.997	4
ENSG00000178035	IMPDH2	0.739	0.411462	0.478	0.411462	0.781	0.34	4
ENSG00000111640	GAPDH	0.805	0.411045	0.61	0.411045	1	0.999	4
ENSG00000130826	DKC1	0.735	0.40898	0.47	0.40898	0.77	0.327	4
ENSG00000178741	COX5A	0.732	0.407008	0.464	0.407008	1	0.932	4
ENSG00000089280	FUS	0.717	0.406126	0.434	0.406126	0.933	0.696	4
ENSG00000148303	RPL7A	0.792	0.406033	0.584	0.406033	1	0.995	4
ENSG00000090273	NUDC	0.713	0.403894	0.426	0.403894	0.938	0.667	4
ENSG00000163584	RPL22L1	0.721	0.402904	0.442	0.402904	0.966	0.766	4
ENSG00000143621	ILF2	0.718	0.399354	0.436	0.399354	0.893	0.574	4
ENSG00000100823	APEX1	0.719	0.398728	0.438	0.398728	0.86	0.52	4
ENSG00000180817	PPA1	0.726	0.396125	0.452	0.396125	0.961	0.75	4
ENSG00000182004	SNRPE	0.751	0.395892	0.502	0.395892	0.978	0.835	4
ENSG00000077152	UBE2T	0.726	0.392736	0.452	0.392736	0.579	0.123	4
ENSG00000126457	PRMT1	0.705	0.391067	0.41	0.391067	0.927	0.648	4
ENSG00000164109	MAD2L1	0.717	0.388492	0.434	0.388492	0.556	0.117	4
ENSG00000100632	ERH	0.743	0.387472	0.486	0.387472	0.989	0.846	4
ENSG00000117724	CENPF	0.711	0.386939	0.422	0.386939	0.494	0.063	4
ENSG00000100526	CDKN3	0.714	0.385414	0.428	0.385414	0.494	0.061	4
ENSG00000130520	LSM4	0.71	0.384963	0.42	0.384963	0.944	0.733	4
ENSG00000149273	RPS3	0.794	0.383872	0.588	0.383872	1	0.999	4
ENSG00000167513	CDT1	0.733	0.382763	0.466	0.382763	0.545	0.072	4
ENSG00000089157	RPLP0	0.784	0.380811	0.568	0.380811	1	0.996	4
ENSG00000101444	AHCY	0.722	0.379965	0.444	0.379965	0.64	0.222	4
ENSG00000184640	2018-09-09	0.714	0.379327	0.428	0.379327	0.685	0.283	4
ENSG00000147155	EBP	0.738	0.378645	0.476	0.378645	0.82	0.383	4
ENSG00000152234	ATP5A1	0.723	0.378637	0.446	0.378637	0.966	0.787	4
ENSG00000111247	RAD51AP1	0.723	0.376364	0.446	0.376364	0.522	0.07	4
ENSG00000169813	HNRNPF	0.718	0.373283	0.436	0.373283	0.921	0.601	4
ENSG00000167670	CHAF1A	0.717	0.372336	0.434	0.372336	0.629	0.199	4
ENSG00000074800	ENO1	0.736	0.3704	0.472	0.3704	1	0.957	4
ENSG00000106399	RPA3	0.716	0.368078	0.432	0.368078	0.837	0.488	4
ENSG00000178952	TUFM	0.709	0.366753	0.418	0.366753	0.938	0.671	4
ENSG00000138668	HNRNPD	0.715	0.366729	0.43	0.366729	0.916	0.575	4
ENSG00000108424	KPNB1	0.705	0.366248	0.41	0.366248	0.86	0.529	4
ENSG00000112312	GMNN	0.729	0.365836	0.458	0.365836	0.64	0.184	4
ENSG00000139343	SNRPF	0.724	0.365225	0.448	0.365225	0.966	0.706	4
ENSG00000140350	ANP32A	0.724	0.36474	0.448	0.36474	0.91	0.572	4
ENSG00000143401	ANP32E	0.713	0.364499	0.426	0.364499	0.747	0.362	4
ENSG00000119969	HELLS	0.74	0.364407	0.48	0.364407	0.59	0.101	4
ENSG00000154518	ATP5G3	0.715	0.362927	0.43	0.362927	0.989	0.906	4
ENSG00000106355	LSM5	0.727	0.362886	0.454	0.362886	0.966	0.8	4
ENSG00000141401	IMPA2	0.732	0.361221	0.464	0.361221	0.562	0.1	4
ENSG00000156110	ADK	0.725	0.359386	0.45	0.359386	0.781	0.333	4
ENSG00000198886	MT-ND4	0.743	0.35851	0.486	0.35851	0.994	0.968	4
ENSG00000136824	SMC2	0.713	0.358082	0.426	0.358082	0.579	0.158	4
ENSG00000167085	PHB	0.702	0.355533	0.404	0.355533	0.927	0.7	4
ENSG00000153044	CENPH	0.717	0.35471	0.434	0.35471	0.539	0.105	4
ENSG00000131876	SNRPA1	0.723	0.353212	0.446	0.353212	0.843	0.479	4
ENSG00000105202	FBL	0.713	0.352852	0.426	0.352852	0.82	0.448	4
ENSG00000085871	MGST2	0.703	0.350764	0.406	0.350764	0.871	0.528	4
ENSG00000070756	PABPC1	0.719	0.349973	0.438	0.349973	0.983	0.805	4
ENSG00000113368	LMNB1	0.723	0.348406	0.446	0.348406	0.685	0.232	4
ENSG00000198755	RPL10A	0.764	0.34665	0.528	0.34665	1	0.994	4
ENSG00000156508	EEF1A1	0.738	0.34591	0.476	0.34591	1	1	4
ENSG00000174444	RPL4	0.759	0.344345	0.518	0.344345	1	0.985	4
ENSG00000167658	EEF2	0.716	0.341369	0.432	0.341369	0.989	0.87	4
ENSG00000116560	SFPQ	0.704	0.34035	0.408	0.34035	0.899	0.558	4
ENSG00000134809	TIMM10	0.704	0.338945	0.408	0.338945	0.826	0.469	4
ENSG00000099797	TECR	0.72	0.338488	0.44	0.338488	0.809	0.388	4
ENSG00000198888	MT-ND1	0.718	0.337372	0.436	0.337372	0.989	0.937	4
ENSG00000162244	RPL29	0.762	0.336535	0.524	0.336535	1	0.997	4
ENSG00000204628	GNB2L1	0.776	0.336229	0.552	0.336229	1	0.993	4
ENSG00000228716	DHFR	0.716	0.336227	0.432	0.336227	0.562	0.127	4
ENSG00000160201	U2AF1	0.704	0.33591	0.408	0.33591	0.966	0.762	4
ENSG00000198176	TFDP1	0.706	0.334492	0.412	0.334492	0.697	0.321	4
ENSG00000114942	EEF1B2	0.741	0.332205	0.482	0.332205	0.989	0.901	4
ENSG00000120438	TCP1	0.706	0.328593	0.412	0.328593	0.91	0.589	4
ENSG00000130332	LSM7	0.714	0.326971	0.428	0.326971	0.949	0.719	4
ENSG00000144354	CDCA7	0.708	0.326288	0.416	0.326288	0.483	0.057	4
ENSG00000091651	ORC6	0.736	0.325192	0.472	0.325192	0.562	0.08	4
ENSG00000167088	SNRPD1	0.708	0.324071	0.416	0.324071	0.978	0.869	4
ENSG00000110958	PTGES3	0.713	0.323317	0.426	0.323317	0.989	0.786	4
ENSG00000143977	SNRPG	0.721	0.322838	0.442	0.322838	0.989	0.909	4
ENSG00000102030	NAA10	0.706	0.322425	0.412	0.322425	0.893	0.538	4
ENSG00000170889	RPS9	0.77	0.320585	0.54	0.320585	1	0.997	4
ENSG00000171858	RPS21	0.739	0.31878	0.478	0.31878	1	0.944	4
ENSG00000198712	MT-CO2	0.723	0.316014	0.446	0.316014	1	0.98	4
ENSG00000100028	SNRPD3	0.702	0.311788	0.404	0.311788	0.949	0.727	4
ENSG00000111669	TPI1	0.713	0.310927	0.426	0.310927	0.994	0.972	4
ENSG00000079616	KIF22	0.702	0.310155	0.404	0.310155	0.562	0.152	4
ENSG00000106153	CHCHD2	0.758	0.306981	0.516	0.306981	0.994	0.979	4
ENSG00000105640	RPL18A	0.763	0.306303	0.526	0.306303	1	1	4
ENSG00000173473	SMARCC1	0.703	0.303277	0.406	0.303277	0.691	0.28	4
ENSG00000092201	SUPT16H	0.706	0.296002	0.412	0.296002	0.781	0.389	4
ENSG00000169100	SLC25A6	0.704	0.291567	0.408	0.291567	0.989	0.949	4
ENSG00000186468	RPS23	0.737	0.287688	0.474	0.287688	1	0.999	4
ENSG00000231500	RPS18	0.742	0.2865	0.484	0.2865	1	1	4
ENSG00000099624	ATP5D	0.709	0.284549	0.418	0.284549	0.994	0.907	4
ENSG00000104529	EEF1D	0.729	0.281564	0.458	0.281564	1	0.971	4
ENSG00000171960	PPIH	0.703	0.279815	0.406	0.279815	0.719	0.306	4
ENSG00000177600	RPLP2	0.732	0.277492	0.464	0.277492	1	0.999	4
ENSG00000197728	RPS26	0.714	0.276079	0.428	0.276079	1	0.985	4
ENSG00000196262	PPIA	0.716	0.273087	0.432	0.273087	1	0.983	4
ENSG00000145741	BTF3	0.72	0.271993	0.44	0.271993	1	0.971	4
ENSG00000124614	RPS10	0.707	0.270037	0.414	0.270037	0.983	0.943	4
ENSG00000108298	RPL19	0.738	0.256474	0.476	0.256474	1	0.999	4
ENSG00000198034	RPS4X	0.736	0.25323	0.472	0.25323	1	0.999	4
ENSG00000105193	RPS16	0.744	0.252205	0.488	0.252205	1	0.999	4
ENSG00000122406	RPL5	0.74	0.252038	0.48	0.252038	1	0.978	4
ENSG00000140264	SERF2	0.273	-0.304625	0.454	-0.304625	1	0.998	4
ENSG00000092841	MYL6	0.293	-0.316716	0.414	-0.316716	1	0.99	4
ENSG00000034510	TMSB10	0.293	-0.337779	0.414	-0.337779	1	1	4
ENSG00000124172	ATP5E	0.239	-0.34677	0.522	-0.34677	1	0.999	4
ENSG00000113732	ATP6V0E1	0.243	-0.518154	0.514	-0.518154	0.989	0.951	4
ENSG00000177556	ATOX1	0.267	-0.533477	0.466	-0.533477	0.972	0.95	4
ENSG00000142089	IFITM3	0.3	-0.613412	0.4	-0.613412	0.989	0.94	4
ENSG00000182718	ANXA2	0.284	-0.626839	0.432	-0.626839	0.938	0.892	4
ENSG00000124762	CDKN1A	0.282	-0.644685	0.436	-0.644685	0.809	0.818	4
ENSG00000197746	PSAP	0.288	-0.66971	0.424	-0.66971	0.809	0.804	4
ENSG00000142227	EMP3	0.293	-0.673092	0.414	-0.673092	0.82	0.862	4
ENSG00000085063	CD59	0.286	-0.700724	0.428	-0.700724	0.68	0.76	4
ENSG00000163191	S100A11	0.223	-0.715507	0.554	-0.715507	1	0.96	4
ENSG00000104870	FCGRT	0.298	-0.725989	0.404	-0.725989	0.404	0.622	4
ENSG00000100097	LGALS1	0.244	-0.744402	0.512	-0.744402	0.966	0.978	4
ENSG00000087086	FTL	0.289	-0.747197	0.422	-0.747197	1	1	4
ENSG00000101439	CST3	0.287	-0.957157	0.426	-0.957157	0.989	0.967	4
ENSG00000197956	S100A6	0.149	-0.95882	0.702	-0.95882	0.966	0.99	4
ENSG00000106211	HSPB1	0.269	-0.980284	0.462	-0.980284	0.831	0.833	4
ENSG00000136810	TXN	0.238	-1.01093	0.524	-1.01093	1	0.998	4
ENSG00000181649	PHLDA2	0.259	-1.0369	0.482	-1.0369	0.511	0.746	4
ENSG00000135404	CD63	0.199	-1.04783	0.602	-1.04783	0.972	0.941	4
ENSG00000011600	TYROBP	0.192	-1.06412	0.616	-1.06412	0.983	0.934	4
ENSG00000166920	C15orf48	0.3	-1.07343	0.4	-1.07343	0.466	0.68	4
ENSG00000167996	FTH1	0.204	-1.08753	0.592	-1.08753	1	0.999	4
ENSG00000197747	S100A10	0.204	-1.14588	0.592	-1.14588	0.758	0.88	4
ENSG00000158869	FCER1G	0.299	-1.15454	0.402	-1.15454	0.865	0.807	4
ENSG00000168685	IL7R	0.264	-1.19464	0.472	-1.19464	0.466	0.681	4
ENSG00000077984	CST7	0.256	-1.23173	0.488	-1.23173	0.702	0.81	4
ENSG00000173372	C1QA	0.295	-1.28827	0.41	-1.28827	0.135	0.493	4
ENSG00000160213	CSTB	0.143	-1.39728	0.714	-1.39728	0.871	0.932	4
ENSG00000159189	C1QC	0.27	-1.48515	0.46	-1.48515	0.202	0.573	4
ENSG00000131981	LGALS3	0.26	-1.52564	0.48	-1.52564	0.511	0.712	4

## Sheet: Group E - Mono
id	gene_short_name	myAUC	avg_diff	power	avg_logFC	pct.1	pct.2	cluster
ENSG00000108691	CCL2	0.841	2.15096	0.682	2.15096	0.856	0.333	5
ENSG00000006075	CCL3	0.808	2.14784	0.616	2.14784	0.779	0.268	5
ENSG00000100985	MMP9	0.868	1.95493	0.736	1.95493	0.908	0.365	5
ENSG00000118785	SPP1	0.747	1.65569	0.494	1.65569	0.587	0.123	5
ENSG00000102575	ACP5	0.854	1.61191	0.708	1.61191	0.929	0.47	5
ENSG00000125538	IL1B	0.869	1.52463	0.738	1.52463	0.94	0.389	5
ENSG00000169429	IL8	0.855	1.47625	0.71	1.47625	0.975	0.724	5
ENSG00000135047	CTSL	0.754	1.33151	0.508	1.33151	0.572	0.09	5
ENSG00000173369	C1QB	0.761	1.30197	0.522	1.30197	0.718	0.264	5
ENSG00000146070	PLA2G7	0.861	1.26769	0.722	1.26769	0.877	0.302	5
ENSG00000117984	CTSD	0.797	1.23024	0.594	1.23024	0.875	0.512	5
ENSG00000131981	LGALS3	0.823	1.22176	0.646	1.22176	0.927	0.59	5
ENSG00000181374	CCL13	0.746	1.17484	0.492	1.17484	0.779	0.362	5
ENSG00000159189	C1QC	0.804	1.12797	0.608	1.12797	0.864	0.392	5
ENSG00000135821	GLUL	0.848	1.08903	0.696	1.08903	0.96	0.571	5
ENSG00000140749	IGSF6	0.868	1.07492	0.736	1.07492	0.96	0.421	5
ENSG00000158869	FCER1G	0.874	1.07479	0.748	1.07479	1	0.732	5
ENSG00000129226	CD68	0.814	1.0537	0.628	1.0537	0.917	0.488	5
ENSG00000011422	PLAUR	0.868	1.01588	0.736	1.01588	0.931	0.338	5
ENSG00000173221	GLRX	0.871	1.01189	0.742	1.01189	0.99	0.648	5
ENSG00000164733	CTSB	0.794	1.00276	0.588	1.00276	0.864	0.431	5
ENSG00000166920	C15orf48	0.832	0.997309	0.664	0.997309	0.962	0.527	5
ENSG00000185745	IFIT1	0.834	0.952097	0.668	0.952097	0.96	0.515	5
ENSG00000170458	CD14	0.702	0.940377	0.404	0.940377	0.52	0.132	5
ENSG00000135404	CD63	0.877	0.936107	0.754	0.936107	1	0.92	5
ENSG00000168685	IL7R	0.824	0.92104	0.648	0.92104	0.964	0.527	5
ENSG00000128245	YWHAH	0.82	0.913108	0.64	0.913108	0.977	0.735	5
ENSG00000132334	PTPRE	0.856	0.907904	0.712	0.907904	0.916	0.341	5
ENSG00000186818	LILRB4	0.802	0.878888	0.604	0.878888	0.687	0.104	5
ENSG00000134321	RSAD2	0.82	0.866882	0.64	0.866882	0.964	0.528	5
ENSG00000134072	CAMK1	0.823	0.866011	0.646	0.866011	0.843	0.303	5
ENSG00000164713	BRI3	0.851	0.864892	0.702	0.864892	0.967	0.658	5
ENSG00000116701	NCF2	0.849	0.862351	0.698	0.862351	0.914	0.344	5
ENSG00000160213	CSTB	0.784	0.854103	0.568	0.854103	1	0.894	5
ENSG00000102265	TIMP1	0.816	0.848187	0.632	0.848187	0.99	0.769	5
ENSG00000163687	DNASE1L3	0.711	0.847434	0.422	0.847434	0.693	0.309	5
ENSG00000103811	CTSH	0.826	0.83961	0.652	0.83961	0.99	0.721	5
ENSG00000104870	FCGRT	0.829	0.78112	0.658	0.78112	0.925	0.459	5
ENSG00000131435	PDLIM4	0.804	0.776428	0.608	0.776428	0.764	0.201	5
ENSG00000105223	PLD3	0.78	0.773655	0.56	0.773655	0.783	0.325	5
ENSG00000087086	FTL	0.825	0.729117	0.65	0.729117	1	1	5
ENSG00000173372	C1QA	0.711	0.727566	0.422	0.727566	0.72	0.342	5
ENSG00000127951	FGL2	0.792	0.71433	0.584	0.71433	0.868	0.372	5
ENSG00000107798	LIPA	0.731	0.702029	0.462	0.702029	0.678	0.251	5
ENSG00000128524	ATP6V1F	0.851	0.701191	0.702	0.701191	1	0.908	5
ENSG00000030582	GRN	0.836	0.700661	0.672	0.700661	0.998	0.805	5
ENSG00000142669	SH3BGRL3	0.832	0.698559	0.664	0.698559	1	0.952	5
ENSG00000101160	CTSZ	0.782	0.694496	0.564	0.694496	0.967	0.639	5
ENSG00000258227	CLEC5A	0.71	0.693076	0.42	0.693076	0.488	0.075	5
ENSG00000147443	DOK2	0.791	0.692486	0.582	0.692486	0.823	0.313	5
ENSG00000217555	CKLF	0.79	0.691847	0.58	0.691847	0.954	0.618	5
ENSG00000187474	FPR3	0.795	0.681291	0.59	0.681291	0.752	0.183	5
ENSG00000186480	INSIG1	0.736	0.675166	0.472	0.675166	0.881	0.568	5
ENSG00000066336	SPI1	0.827	0.658209	0.654	0.658209	0.998	0.775	5
ENSG00000124882	EREG	0.71	0.648774	0.42	0.648774	0.541	0.134	5
ENSG00000126709	IFI6	0.827	0.648092	0.654	0.648092	1	0.876	5
ENSG00000025708	TYMP	0.773	0.64461	0.546	0.64461	0.998	0.867	5
ENSG00000124357	NAGK	0.78	0.636179	0.56	0.636179	0.869	0.428	5
ENSG00000121858	TNFSF10	0.774	0.635068	0.548	0.635068	0.919	0.468	5
ENSG00000132514	CLEC10A	0.709	0.631982	0.418	0.631982	0.798	0.416	5
ENSG00000115350	POLE4	0.768	0.630655	0.536	0.630655	0.931	0.615	5
ENSG00000143119	CD53	0.791	0.6289	0.582	0.6289	0.927	0.535	5
ENSG00000142173	COL6A2	0.726	0.626481	0.452	0.626481	0.712	0.312	5
ENSG00000198668	CALM1	0.804	0.625057	0.608	0.625057	1	0.887	5
ENSG00000011600	TYROBP	0.806	0.619203	0.612	0.619203	1	0.913	5
ENSG00000163191	S100A11	0.84	0.610367	0.68	0.610367	1	0.949	5
ENSG00000181649	PHLDA2	0.749	0.60661	0.498	0.60661	0.946	0.625	5
ENSG00000119917	IFIT3	0.788	0.605717	0.576	0.605717	0.981	0.644	5
ENSG00000142089	IFITM3	0.798	0.604433	0.596	0.604433	1	0.921	5
ENSG00000143554	SLC27A3	0.736	0.600738	0.472	0.600738	0.762	0.308	5
ENSG00000111679	PTPN6	0.778	0.600501	0.556	0.600501	0.919	0.493	5
ENSG00000158714	SLAMF8	0.786	0.600004	0.572	0.600004	0.679	0.127	5
ENSG00000179163	FUCA1	0.704	0.598889	0.408	0.598889	0.679	0.304	5
ENSG00000042493	CAPG	0.725	0.595036	0.45	0.595036	0.925	0.683	5
ENSG00000172243	CLEC7A	0.784	0.593492	0.568	0.593492	0.873	0.385	5
ENSG00000068079	IFI35	0.792	0.587996	0.584	0.587996	0.987	0.698	5
ENSG00000160932	LY6E	0.816	0.587217	0.632	0.587217	1	0.885	5
ENSG00000163823	CCR1	0.752	0.585797	0.504	0.585797	0.61	0.12	5
ENSG00000103490	PYCARD	0.768	0.572104	0.536	0.572104	0.964	0.68	5
ENSG00000167460	TPM4	0.782	0.56501	0.564	0.56501	0.962	0.656	5
ENSG00000163131	CTSS	0.76	0.563464	0.52	0.563464	0.96	0.651	5
ENSG00000117410	ATP6V0B	0.795	0.561914	0.59	0.561914	0.998	0.869	5
ENSG00000122359	ANXA11	0.776	0.560282	0.552	0.560282	0.958	0.646	5
ENSG00000160209	PDXK	0.764	0.558539	0.528	0.558539	0.758	0.291	5
ENSG00000167996	FTH1	0.747	0.55752	0.494	0.55752	1	0.999	5
ENSG00000130429	ARPC1B	0.814	0.557101	0.628	0.557101	1	0.901	5
ENSG00000157601	MX1	0.762	0.554781	0.524	0.554781	0.998	0.721	5
ENSG00000242574	HLA-DMB	0.742	0.554362	0.484	0.554362	0.889	0.5	5
ENSG00000165233	C9orf89	0.767	0.552641	0.534	0.552641	0.868	0.449	5
ENSG00000137331	IER3	0.708	0.552247	0.416	0.552247	0.862	0.517	5
ENSG00000115415	STAT1	0.772	0.549765	0.544	0.549765	0.996	0.753	5
ENSG00000149483	TMEM138	0.731	0.545118	0.462	0.545118	0.77	0.39	5
ENSG00000100997	ABHD12	0.762	0.542692	0.524	0.542692	0.893	0.478	5
ENSG00000171631	P2RY6	0.764	0.542459	0.528	0.542459	0.806	0.323	5
ENSG00000134326	CMPK2	0.765	0.539044	0.53	0.539044	0.914	0.502	5
ENSG00000141526	SLC16A3	0.765	0.534307	0.53	0.534307	0.894	0.506	5
ENSG00000010278	CD9	0.72	0.533954	0.44	0.533954	0.631	0.218	5
ENSG00000178104	PDE4DIP	0.746	0.533105	0.492	0.533105	0.668	0.206	5
ENSG00000112576	CCND3	0.757	0.529664	0.514	0.529664	0.898	0.467	5
ENSG00000233276	GPX1	0.791	0.52559	0.582	0.52559	1	0.966	5
ENSG00000120708	TGFBI	0.739	0.525355	0.478	0.525355	0.706	0.255	5
ENSG00000131446	MGAT1	0.764	0.52469	0.528	0.52469	0.862	0.433	5
ENSG00000160255	ITGB2	0.763	0.520996	0.526	0.520996	0.977	0.667	5
ENSG00000182718	ANXA2	0.764	0.517442	0.528	0.517442	0.998	0.853	5
ENSG00000187608	ISG15	0.759	0.517032	0.518	0.517032	1	0.948	5
ENSG00000101608	MYL12A	0.795	0.514217	0.59	0.514217	1	0.94	5
ENSG00000168214	RBPJ	0.748	0.51327	0.496	0.51327	0.877	0.523	5
ENSG00000142634	EFHD2	0.749	0.511341	0.498	0.511341	0.91	0.558	5
ENSG00000138760	SCARB2	0.742	0.509921	0.484	0.509921	0.699	0.244	5
ENSG00000160789	LMNA	0.73	0.509246	0.46	0.509246	0.988	0.805	5
ENSG00000153071	DAB2	0.757	0.505243	0.514	0.505243	0.672	0.179	5
ENSG00000185885	IFITM1	0.749	0.501983	0.498	0.501983	0.942	0.563	5
ENSG00000101084	C20orf24	0.764	0.499966	0.528	0.499966	0.954	0.611	5
ENSG00000136689	IL1RN	0.745	0.499683	0.49	0.499683	0.91	0.477	5
ENSG00000089127	OAS1	0.727	0.497768	0.454	0.497768	0.841	0.472	5
ENSG00000142156	COL6A1	0.715	0.494986	0.43	0.494986	0.651	0.246	5
ENSG00000023902	PLEKHO1	0.742	0.493338	0.484	0.493338	0.868	0.471	5
ENSG00000130816	DNMT1	0.732	0.492419	0.464	0.492419	0.9	0.535	5
ENSG00000213719	CLIC1	0.789	0.492329	0.578	0.492329	1	0.881	5
ENSG00000085063	CD59	0.742	0.491682	0.484	0.491682	0.975	0.656	5
ENSG00000197746	PSAP	0.737	0.489772	0.474	0.489772	0.964	0.736	5
ENSG00000135046	ANXA1	0.73	0.487827	0.46	0.487827	0.885	0.536	5
ENSG00000132965	ALOX5AP	0.711	0.48439	0.422	0.48439	0.965	0.785	5
ENSG00000003056	M6PR	0.751	0.48383	0.502	0.48383	0.916	0.575	5
ENSG00000146376	ARHGAP18	0.748	0.483382	0.496	0.483382	0.724	0.27	5
ENSG00000139679	LPAR6	0.736	0.481499	0.472	0.481499	0.839	0.428	5
ENSG00000117091	CD48	0.738	0.48089	0.476	0.48089	0.841	0.371	5
ENSG00000139626	ITGB7	0.714	0.480174	0.428	0.480174	0.662	0.272	5
ENSG00000169413	RNASE6	0.714	0.477721	0.428	0.477721	0.727	0.328	5
ENSG00000067225	PKM	0.774	0.475214	0.548	0.475214	1	0.93	5
ENSG00000196923	PDLIM7	0.728	0.470169	0.456	0.470169	0.653	0.226	5
ENSG00000130303	BST2	0.757	0.47015	0.514	0.47015	1	0.867	5
ENSG00000108798	ABI3	0.721	0.466157	0.442	0.466157	0.846	0.429	5
ENSG00000042753	AP2S1	0.772	0.465369	0.544	0.465369	0.998	0.929	5
ENSG00000151131	C12orf45	0.706	0.462165	0.412	0.462165	0.75	0.408	5
ENSG00000139278	GLIPR1	0.728	0.460544	0.456	0.460544	0.729	0.294	5
ENSG00000164111	ANXA5	0.733	0.460213	0.466	0.460213	0.952	0.692	5
ENSG00000160211	G6PD	0.723	0.460088	0.446	0.460088	0.762	0.386	5
ENSG00000216490	IFI30	0.743	0.45962	0.486	0.45962	0.869	0.438	5
ENSG00000051523	CYBA	0.765	0.458891	0.53	0.458891	1	0.904	5
ENSG00000169230	PRELID1	0.734	0.456901	0.468	0.456901	0.996	0.86	5
ENSG00000151012	SLC7A11	0.737	0.453947	0.474	0.453947	0.793	0.337	5
ENSG00000148834	GSTO1	0.705	0.45265	0.41	0.45265	0.944	0.755	5
ENSG00000185608	MRPL40	0.728	0.448135	0.456	0.448135	0.923	0.66	5
ENSG00000107738	C10orf54	0.715	0.447246	0.43	0.447246	0.806	0.457	5
ENSG00000196405	EVL	0.717	0.444327	0.434	0.444327	0.693	0.293	5
ENSG00000184979	USP18	0.723	0.442128	0.446	0.442128	0.921	0.535	5
ENSG00000177885	GRB2	0.738	0.440499	0.476	0.440499	0.952	0.683	5
ENSG00000122643	NT5C3A	0.707	0.438876	0.414	0.438876	0.906	0.6	5
ENSG00000153317	ASAP1	0.708	0.438448	0.416	0.438448	0.752	0.391	5
ENSG00000137752	CASP1	0.727	0.435807	0.454	0.435807	0.787	0.372	5
ENSG00000049860	HEXB	0.728	0.434878	0.456	0.434878	0.758	0.359	5
ENSG00000146425	DYNLT1	0.713	0.431687	0.426	0.431687	0.927	0.628	5
ENSG00000133106	EPSTI1	0.735	0.429982	0.47	0.429982	0.977	0.71	5
ENSG00000117450	PRDX1	0.73	0.428783	0.46	0.428783	0.998	0.925	5
ENSG00000188313	PLSCR1	0.726	0.425087	0.452	0.425087	0.916	0.551	5
ENSG00000110719	TCIRG1	0.721	0.424213	0.442	0.424213	0.697	0.3	5
ENSG00000163956	LRPAP1	0.715	0.422914	0.43	0.422914	0.921	0.604	5
ENSG00000177156	TALDO1	0.739	0.421821	0.478	0.421821	0.992	0.883	5
ENSG00000156587	UBE2L6	0.717	0.421431	0.434	0.421431	0.954	0.709	5
ENSG00000145416	2018-03-01	0.725	0.42134	0.45	0.42134	0.591	0.149	5
ENSG00000074842	C19orf10	0.721	0.420863	0.442	0.420863	0.964	0.718	5
ENSG00000131669	NINJ1	0.728	0.420714	0.456	0.420714	0.958	0.638	5
ENSG00000177409	SAMD9L	0.716	0.420332	0.432	0.420332	0.954	0.626	5
ENSG00000071553	ATP6AP1	0.716	0.419878	0.432	0.419878	0.833	0.512	5
ENSG00000125753	VASP	0.722	0.419415	0.444	0.419415	0.848	0.488	5
ENSG00000136156	ITM2B	0.722	0.416602	0.444	0.416602	0.99	0.838	5
ENSG00000147416	ATP6V1B2	0.712	0.411697	0.424	0.411697	0.862	0.557	5
ENSG00000110031	LPXN	0.717	0.409547	0.434	0.409547	0.835	0.434	5
ENSG00000197956	S100A6	0.715	0.409006	0.43	0.409006	1	0.983	5
ENSG00000162511	LAPTM5	0.708	0.408862	0.416	0.408862	0.937	0.637	5
ENSG00000138678	AGPAT9	0.716	0.408814	0.432	0.408814	0.593	0.174	5
ENSG00000113269	RNF130	0.711	0.408781	0.422	0.408781	0.808	0.44	5
ENSG00000149781	FERMT3	0.721	0.408576	0.442	0.408576	0.85	0.494	5
ENSG00000100418	DESI1	0.706	0.403609	0.412	0.403609	0.772	0.415	5
ENSG00000142657	PGD	0.706	0.401289	0.412	0.401289	0.896	0.619	5
ENSG00000182372	CLN8	0.702	0.400775	0.404	0.400775	0.566	0.18	5
ENSG00000111729	CLEC4A	0.71	0.400618	0.42	0.400618	0.821	0.4	5
ENSG00000148908	RGS10	0.704	0.398605	0.408	0.398605	0.944	0.722	5
ENSG00000138069	RAB1A	0.717	0.397678	0.434	0.397678	0.896	0.6	5
ENSG00000026025	VIM	0.71	0.39715	0.42	0.39715	0.994	0.936	5
ENSG00000169508	GPR183	0.715	0.395074	0.43	0.395074	0.983	0.672	5
ENSG00000168461	RAB31	0.717	0.393641	0.434	0.393641	0.852	0.464	5
ENSG00000173821	RNF213	0.715	0.391676	0.43	0.391676	0.916	0.595	5
ENSG00000023191	RNH1	0.718	0.389845	0.436	0.389845	0.969	0.731	5
ENSG00000149925	ALDOA	0.748	0.387494	0.496	0.387494	0.998	0.959	5
ENSG00000139318	DUSP6	0.708	0.381523	0.416	0.381523	0.61	0.194	5
ENSG00000099250	NRP1	0.704	0.378954	0.408	0.378954	0.512	0.106	5
ENSG00000158481	CD1C	0.701	0.378927	0.402	0.378927	0.676	0.256	5
ENSG00000081237	PTPRC	0.707	0.376838	0.414	0.376838	0.871	0.512	5
ENSG00000175550	DRAP1	0.717	0.369949	0.434	0.369949	0.994	0.845	5
ENSG00000093010	COMT	0.701	0.368708	0.402	0.368708	0.866	0.546	5
ENSG00000149131	SERPING1	0.703	0.362378	0.406	0.362378	0.704	0.303	5
ENSG00000105619	TFPT	0.703	0.359016	0.406	0.359016	0.879	0.549	5
ENSG00000162704	ARPC5	0.709	0.34384	0.418	0.34384	0.996	0.892	5
ENSG00000075785	RAB7A	0.701	0.33661	0.402	0.33661	0.956	0.731	5
ENSG00000185862	EVI2B	0.709	0.33039	0.418	0.33039	0.724	0.302	5
ENSG00000197747	S100A10	0.719	0.261621	0.438	0.261621	0.992	0.813	5
ENSG00000149806	FAU	0.25	-0.361474	0.5	-0.361474	1	1	5
ENSG00000108298	RPL19	0.281	-0.388441	0.438	-0.388441	1	0.999	5
ENSG00000108107	RPL28	0.273	-0.397912	0.454	-0.397912	1	0.998	5
ENSG00000174748	RPL15	0.242	-0.401749	0.516	-0.401749	0.998	1	5
ENSG00000221983	UBA52	0.24	-0.425171	0.52	-0.425171	1	0.998	5
ENSG00000172809	RPL38	0.289	-0.428237	0.422	-0.428237	0.988	0.985	5
ENSG00000170889	RPS9	0.293	-0.437546	0.414	-0.437546	1	0.997	5
ENSG00000142534	RPS11	0.282	-0.447837	0.436	-0.447837	0.994	0.998	5
ENSG00000213741	RPS29	0.276	-0.458526	0.448	-0.458526	0.998	0.998	5
ENSG00000162244	RPL29	0.287	-0.464492	0.426	-0.464492	0.994	0.998	5
ENSG00000008988	RPS20	0.249	-0.467303	0.502	-0.467303	1	0.999	5
ENSG00000105193	RPS16	0.255	-0.470603	0.49	-0.470603	0.998	0.999	5
ENSG00000148303	RPL7A	0.276	-0.472463	0.448	-0.472463	0.998	0.995	5
ENSG00000140988	RPS2	0.245	-0.473129	0.51	-0.473129	1	1	5
ENSG00000131469	RPL27	0.264	-0.477558	0.472	-0.477558	0.994	0.995	5
ENSG00000063177	RPL18	0.234	-0.481124	0.532	-0.481124	1	0.999	5
ENSG00000229117	RPL41	0.204	-0.485221	0.592	-0.485221	1	1	5
ENSG00000100316	RPL3	0.278	-0.498749	0.444	-0.498749	0.998	0.998	5
ENSG00000233927	RPS28	0.199	-0.49982	0.602	-0.49982	1	0.998	5
ENSG00000089009	RPL6	0.266	-0.503279	0.468	-0.503279	0.996	0.994	5
ENSG00000124614	RPS10	0.272	-0.504294	0.456	-0.504294	0.94	0.95	5
ENSG00000198755	RPL10A	0.277	-0.511397	0.446	-0.511397	0.996	0.994	5
ENSG00000114391	RPL24	0.255	-0.51175	0.49	-0.51175	0.99	0.993	5
ENSG00000197756	RPL37A	0.266	-0.512726	0.468	-0.512726	0.998	0.998	5
ENSG00000161016	RPL8	0.244	-0.516625	0.512	-0.516625	1	1	5
ENSG00000171863	RPS7	0.226	-0.520353	0.548	-0.520353	0.998	0.999	5
ENSG00000105968	H2AFV	0.299	-0.524729	0.402	-0.524729	0.733	0.789	5
ENSG00000156482	RPL30	0.234	-0.526719	0.532	-0.526719	1	0.997	5
ENSG00000105372	RPS19	0.204	-0.529772	0.592	-0.529772	1	1	5
ENSG00000136942	RPL35	0.201	-0.530921	0.598	-0.530921	1	1	5
ENSG00000142676	RPL11	0.219	-0.531192	0.562	-0.531192	1	1	5
ENSG00000089157	RPLP0	0.254	-0.535212	0.492	-0.535212	0.996	0.997	5
ENSG00000125691	RPL23	0.258	-0.548076	0.484	-0.548076	0.99	0.991	5
ENSG00000163682	RPL9	0.233	-0.551712	0.534	-0.551712	1	0.996	5
ENSG00000115268	RPS15	0.181	-0.555043	0.638	-0.555043	1	1	5
ENSG00000104408	EIF3E	0.295	-0.565412	0.41	-0.565412	0.902	0.91	5
ENSG00000145592	RPL37	0.237	-0.569122	0.526	-0.569122	0.998	0.998	5
ENSG00000147403	RPL10	0.226	-0.573515	0.548	-0.573515	1	1	5
ENSG00000177600	RPLP2	0.224	-0.574461	0.552	-0.574461	1	0.999	5
ENSG00000110700	RPS13	0.233	-0.575045	0.534	-0.575045	0.998	0.999	5
ENSG00000105640	RPL18A	0.206	-0.584701	0.588	-0.584701	1	1	5
ENSG00000130255	RPL36	0.182	-0.593806	0.636	-0.593806	0.998	0.999	5
ENSG00000166441	RPL27A	0.214	-0.596025	0.572	-0.596025	1	1	5
ENSG00000164587	RPS14	0.203	-0.600664	0.594	-0.600664	1	1	5
ENSG00000167526	RPL13	0.212	-0.603969	0.576	-0.603969	1	0.999	5
ENSG00000142541	RPL13A	0.2	-0.62144	0.6	-0.62144	1	1	5
ENSG00000156508	EEF1A1	0.248	-0.625911	0.504	-0.625911	1	1	5
ENSG00000116251	RPL22	0.236	-0.628016	0.528	-0.628016	0.99	0.993	5
ENSG00000198242	RPL23A	0.232	-0.632618	0.536	-0.632618	0.992	0.997	5
ENSG00000083845	RPS5	0.249	-0.634181	0.502	-0.634181	0.988	0.991	5
ENSG00000197958	RPL12	0.201	-0.635497	0.598	-0.635497	1	1	5
ENSG00000137154	RPS6	0.229	-0.642103	0.542	-0.642103	0.994	1	5
ENSG00000149273	RPS3	0.234	-0.644566	0.532	-0.644566	1	0.999	5
ENSG00000188846	RPL14	0.227	-0.654248	0.546	-0.654248	0.994	0.998	5
ENSG00000231500	RPS18	0.226	-0.666573	0.548	-0.666573	1	1	5
ENSG00000144713	RPL32	0.214	-0.671701	0.572	-0.671701	0.998	0.998	5
ENSG00000137818	RPLP1	0.157	-0.674954	0.686	-0.674954	1	1	5
ENSG00000198034	RPS4X	0.213	-0.678091	0.574	-0.678091	1	0.999	5
ENSG00000118181	RPS25	0.186	-0.687184	0.628	-0.687184	1	0.996	5
ENSG00000177410	ZFAS1	0.268	-0.697591	0.464	-0.697591	0.687	0.842	5
ENSG00000177954	RPS27	0.158	-0.709804	0.684	-0.709804	0.998	0.999	5
ENSG00000142937	RPS8	0.265	-0.711795	0.47	-0.711795	1	0.998	5
ENSG00000171858	RPS21	0.236	-0.721785	0.528	-0.721785	0.927	0.959	5
ENSG00000071082	RPL31	0.233	-0.740532	0.534	-0.740532	0.996	0.993	5
ENSG00000134419	RPS15A	0.194	-0.741148	0.612	-0.741148	1	0.998	5
ENSG00000147604	RPL7	0.212	-0.747225	0.576	-0.747225	1	1	5
ENSG00000143947	RPS27A	0.149	-0.762655	0.702	-0.762655	1	1	5
ENSG00000112306	RPS12	0.185	-0.771535	0.63	-0.771535	0.998	0.998	5
ENSG00000186468	RPS23	0.187	-0.792568	0.626	-0.792568	1	0.998	5
ENSG00000138326	RPS24	0.204	-0.80388	0.592	-0.80388	0.998	0.997	5
ENSG00000198918	RPL39	0.196	-0.808645	0.608	-0.808645	0.998	0.998	5
ENSG00000161970	RPL26	0.205	-0.857947	0.59	-0.857947	0.998	0.998	5
ENSG00000122026	RPL21	0.149	-0.867209	0.702	-0.867209	1	1	5
ENSG00000182899	RPL35A	0.157	-0.870647	0.686	-0.870647	0.996	1	5
ENSG00000145425	RPS3A	0.19	-0.882378	0.62	-0.882378	0.996	0.993	5
ENSG00000109475	RPL34	0.189	-0.904209	0.622	-0.904209	1	0.999	5
ENSG00000164032	H2AFZ	0.202	-1.03904	0.596	-1.03904	0.935	0.937	5
ENSG00000117632	STMN1	0.289	-1.20673	0.422	-1.20673	0.357	0.608	5

## Sheet: Group F - Erythro
id	gene_short_name	myAUC	avg_diff	power	avg_logFC	pct.1	pct.2	cluster
ENSG00000244734	HBB	0.807	4.65413	0.614	4.65413	0.639	0.057	6
ENSG00000196565	HBG2	0.718	4.3584	0.436	4.3584	0.465	0.047	6
ENSG00000223609	HBD	0.878	3.18236	0.756	3.18236	0.764	0.023	6
ENSG00000206172	HBA1	0.79	2.52754	0.58	2.52754	0.611	0.061	6
ENSG00000169877	AHSP	0.706	2.33204	0.412	2.33204	0.417	0.008	6
ENSG00000188536	HBA2	0.727	1.95834	0.454	1.95834	0.493	0.059	6
ENSG00000130208	APOC1	0.826	1.88475	0.652	1.88475	0.715	0.143	6
ENSG00000167815	PRDX2	0.772	1.34041	0.544	1.34041	0.771	0.486	6
ENSG00000124766	SOX4	0.704	1.30873	0.408	1.30873	0.576	0.267	6
ENSG00000198336	MYL4	0.782	1.28221	0.564	1.28221	0.569	0.007	6
ENSG00000102804	TSC22D1	0.757	1.26682	0.514	1.26682	0.562	0.092	6
ENSG00000257698	RP11-620J15.3	0.834	1.25511	0.668	1.25511	0.729	0.114	6
ENSG00000136732	GYPC	0.825	1.2135	0.65	1.2135	0.764	0.305	6
ENSG00000197061	HIST1H4C	0.767	1.21204	0.534	1.21204	0.778	0.447	6
ENSG00000250361	GYPB	0.718	1.17195	0.436	1.17195	0.438	0.003	6
ENSG00000104903	LYL1	0.739	1.13365	0.478	1.13365	0.569	0.178	6
ENSG00000114942	EEF1B2	0.896	1.12766	0.792	1.12766	0.979	0.904	6
ENSG00000145425	RPS3A	0.897	1.10457	0.794	1.10457	1	0.994	6
ENSG00000090013	BLVRB	0.706	1.09146	0.412	1.09146	0.778	0.684	6
ENSG00000189403	HMGB1	0.792	1.08449	0.584	1.08449	0.979	0.917	6
ENSG00000164442	CITED2	0.703	1.04448	0.406	1.04448	0.542	0.212	6
ENSG00000164104	HMGB2	0.754	1.03469	0.508	1.03469	0.757	0.435	6
ENSG00000071082	RPL31	0.876	1.01702	0.752	1.01702	1	0.994	6
ENSG00000149273	RPS3	0.94	1.00871	0.88	1.00871	1	0.999	6
ENSG00000134419	RPS15A	0.913	0.984829	0.826	0.984829	1	0.999	6
ENSG00000188846	RPL14	0.919	0.973618	0.838	0.973618	1	0.997	6
ENSG00000122406	RPL5	0.845	0.972844	0.69	0.972844	1	0.979	6
ENSG00000083845	RPS5	0.926	0.95676	0.852	0.95676	1	0.989	6
ENSG00000109475	RPL34	0.886	0.939954	0.772	0.939954	1	0.999	6
ENSG00000187514	PTMA	0.874	0.93577	0.748	0.93577	1	0.996	6
ENSG00000231500	RPS18	0.923	0.934172	0.846	0.934172	1	1	6
ENSG00000161970	RPL26	0.877	0.930084	0.754	0.930084	1	0.998	6
ENSG00000142937	RPS8	0.876	0.929731	0.752	0.929731	1	0.999	6
ENSG00000112306	RPS12	0.9	0.924441	0.8	0.924441	1	0.997	6
ENSG00000144713	RPL32	0.912	0.924219	0.824	0.924219	1	0.998	6
ENSG00000198034	RPS4X	0.925	0.921043	0.85	0.921043	1	0.999	6
ENSG00000166803	KIAA0101	0.781	0.906285	0.562	0.906285	0.764	0.223	6
ENSG00000117632	STMN1	0.778	0.906019	0.556	0.906019	0.861	0.502	6
ENSG00000138326	RPS24	0.852	0.865062	0.704	0.865062	1	0.997	6
ENSG00000147604	RPL7	0.87	0.864516	0.74	0.864516	1	1	6
ENSG00000130770	ATPIF1	0.768	0.86122	0.536	0.86122	0.889	0.788	6
ENSG00000119865	CNRIP1	0.75	0.855347	0.5	0.855347	0.514	0.025	6
ENSG00000116251	RPL22	0.87	0.83183	0.74	0.83183	1	0.991	6
ENSG00000138449	SLC40A1	0.726	0.830203	0.452	0.830203	0.465	0.02	6
ENSG00000100941	PNN	0.742	0.829194	0.484	0.829194	0.708	0.458	6
ENSG00000204387	C6orf48	0.727	0.819301	0.454	0.819301	0.708	0.453	6
ENSG00000186468	RPS23	0.87	0.818245	0.74	0.818245	1	0.999	6
ENSG00000162244	RPL29	0.909	0.815277	0.818	0.815277	1	0.997	6
ENSG00000137154	RPS6	0.844	0.8129	0.688	0.8129	1	0.998	6
ENSG00000224032	EPB41L4A-AS1	0.73	0.807948	0.46	0.807948	0.59	0.206	6
ENSG00000177410	ZFAS1	0.739	0.802387	0.478	0.802387	0.924	0.784	6
ENSG00000197958	RPL12	0.869	0.797518	0.738	0.797518	1	1	6
ENSG00000222041	LINC00152	0.763	0.796748	0.526	0.796748	0.757	0.479	6
ENSG00000204628	GNB2L1	0.899	0.793617	0.798	0.793617	1	0.993	6
ENSG00000198918	RPL39	0.862	0.78231	0.724	0.78231	1	0.998	6
ENSG00000171858	RPS21	0.8	0.770221	0.6	0.770221	0.986	0.946	6
ENSG00000111716	LDHB	0.827	0.766495	0.654	0.766495	0.958	0.826	6
ENSG00000114391	RPL24	0.882	0.763621	0.764	0.763621	1	0.992	6
ENSG00000076043	REXO2	0.719	0.758437	0.438	0.758437	0.646	0.359	6
ENSG00000100316	RPL3	0.879	0.758309	0.758	0.758309	0.993	0.998	6
ENSG00000089157	RPLP0	0.881	0.757656	0.762	0.757656	1	0.996	6
ENSG00000135486	HNRNPA1	0.831	0.755459	0.662	0.755459	0.986	0.944	6
ENSG00000170889	RPS9	0.897	0.752885	0.794	0.752885	1	0.997	6
ENSG00000105640	RPL18A	0.894	0.74609	0.788	0.74609	1	1	6
ENSG00000104408	EIF3E	0.836	0.740102	0.672	0.740102	0.972	0.901	6
ENSG00000198242	RPL23A	0.867	0.729182	0.734	0.729182	1	0.995	6
ENSG00000167526	RPL13	0.884	0.719223	0.768	0.719223	1	0.999	6
ENSG00000130830	MPP1	0.701	0.713641	0.402	0.713641	0.507	0.183	6
ENSG00000197756	RPL37A	0.844	0.712803	0.688	0.712803	1	0.997	6
ENSG00000152518	ZFP36L2	0.715	0.706927	0.43	0.706927	0.625	0.288	6
ENSG00000145741	BTF3	0.871	0.702332	0.742	0.702332	0.993	0.972	6
ENSG00000163682	RPL9	0.871	0.701302	0.742	0.701302	1	0.997	6
ENSG00000148303	RPL7A	0.876	0.700973	0.752	0.700973	1	0.996	6
ENSG00000233016	SNHG7	0.719	0.700822	0.438	0.700822	0.618	0.278	6
ENSG00000113328	CCNG1	0.749	0.694314	0.498	0.694314	0.674	0.311	6
ENSG00000164587	RPS14	0.864	0.690461	0.728	0.690461	1	1	6
ENSG00000182899	RPL35A	0.854	0.685538	0.708	0.685538	1	0.999	6
ENSG00000136938	ANP32B	0.763	0.673345	0.526	0.673345	0.889	0.708	6
ENSG00000118181	RPS25	0.843	0.671405	0.686	0.671405	1	0.997	6
ENSG00000196531	NACA	0.86	0.667923	0.72	0.667923	1	0.985	6
ENSG00000198755	RPL10A	0.827	0.667795	0.654	0.667795	1	0.994	6
ENSG00000085117	CD82	0.708	0.665715	0.416	0.665715	0.535	0.161	6
ENSG00000142676	RPL11	0.884	0.661092	0.768	0.661092	1	1	6
ENSG00000143947	RPS27A	0.839	0.653846	0.678	0.653846	1	1	6
ENSG00000213741	RPS29	0.807	0.650181	0.614	0.650181	1	0.997	6
ENSG00000142541	RPL13A	0.873	0.649805	0.746	0.649805	1	1	6
ENSG00000145592	RPL37	0.81	0.644561	0.62	0.644561	1	0.998	6
ENSG00000063177	RPL18	0.892	0.637938	0.784	0.637938	1	0.999	6
ENSG00000156508	EEF1A1	0.861	0.635543	0.722	0.635543	1	1	6
ENSG00000132780	NASP	0.723	0.633707	0.446	0.633707	0.722	0.462	6
ENSG00000108298	RPL19	0.891	0.629102	0.782	0.629102	1	0.999	6
ENSG00000177954	RPS27	0.85	0.621656	0.7	0.621656	1	0.999	6
ENSG00000122026	RPL21	0.766	0.620318	0.532	0.620318	1	1	6
ENSG00000105193	RPS16	0.83	0.612059	0.66	0.612059	1	0.999	6
ENSG00000147403	RPL10	0.872	0.606132	0.744	0.606132	1	1	6
ENSG00000137818	RPLP1	0.842	0.605456	0.684	0.605456	1	1	6
ENSG00000105373	GLTSCR2	0.738	0.602366	0.476	0.602366	0.861	0.785	6
ENSG00000110700	RPS13	0.824	0.602004	0.648	0.602004	1	0.999	6
ENSG00000125691	RPL23	0.723	0.600087	0.446	0.600087	0.972	0.992	6
ENSG00000140988	RPS2	0.847	0.592628	0.694	0.592628	1	1	6
ENSG00000241343	RPL36A	0.753	0.591549	0.506	0.591549	0.896	0.777	6
ENSG00000167658	EEF2	0.736	0.587752	0.472	0.587752	0.944	0.877	6
ENSG00000166441	RPL27A	0.835	0.586166	0.67	0.586166	1	1	6
ENSG00000156482	RPL30	0.836	0.579398	0.672	0.579398	1	0.997	6
ENSG00000124614	RPS10	0.783	0.554485	0.566	0.554485	0.958	0.946	6
ENSG00000177600	RPLP2	0.816	0.55023	0.632	0.55023	1	0.999	6
ENSG00000142534	RPS11	0.826	0.547268	0.652	0.547268	1	0.996	6
ENSG00000143158	MPC2	0.707	0.533882	0.414	0.533882	0.792	0.62	6
ENSG00000135390	ATP5G2	0.788	0.530961	0.576	0.530961	0.972	0.951	6
ENSG00000163041	H3F3A	0.75	0.528946	0.5	0.528946	0.993	0.977	6
ENSG00000130255	RPL36	0.8	0.520537	0.6	0.520537	1	0.999	6
ENSG00000131469	RPL27	0.803	0.508011	0.606	0.508011	0.993	0.995	6
ENSG00000171863	RPS7	0.771	0.499991	0.542	0.499991	1	0.999	6
ENSG00000008988	RPS20	0.747	0.498057	0.494	0.498057	1	0.999	6
ENSG00000181163	NPM1	0.735	0.497785	0.47	0.497785	0.979	0.96	6
ENSG00000174444	RPL4	0.779	0.497415	0.558	0.497415	1	0.985	6
ENSG00000168028	RPSA	0.795	0.495783	0.59	0.495783	1	0.993	6
ENSG00000115268	RPS15	0.828	0.487239	0.656	0.487239	1	1	6
ENSG00000172809	RPL38	0.757	0.453552	0.514	0.453552	1	0.985	6
ENSG00000233927	RPS28	0.804	0.450582	0.608	0.450582	0.993	0.999	6
ENSG00000136942	RPL35	0.784	0.444332	0.568	0.444332	1	1	6
ENSG00000126756	UXT	0.728	0.420407	0.456	0.420407	0.882	0.788	6
ENSG00000173660	UQCRH	0.712	0.410171	0.424	0.410171	0.972	0.959	6
ENSG00000089009	RPL6	0.709	0.402504	0.418	0.402504	0.986	0.996	6
ENSG00000125743	SNRPD2	0.701	0.400248	0.402	0.400248	0.938	0.912	6
ENSG00000174748	RPL15	0.807	0.400187	0.614	0.400187	1	0.999	6
ENSG00000161016	RPL8	0.767	0.392161	0.534	0.392161	1	1	6
ENSG00000105372	RPS19	0.756	0.366167	0.512	0.366167	1	1	6
ENSG00000133112	TPT1	0.735	0.353273	0.47	0.353273	1	0.997	6
ENSG00000229117	RPL41	0.765	0.336965	0.53	0.336965	1	1	6
ENSG00000155368	DBI	0.272	-0.345161	0.456	-0.345161	0.833	0.979	6
ENSG00000111669	TPI1	0.3	-0.351621	0.4	-0.351621	0.931	0.978	6
ENSG00000132963	POMP	0.274	-0.394294	0.452	-0.394294	0.924	0.965	6
ENSG00000184900	SUMO3	0.289	-0.399346	0.422	-0.399346	0.576	0.881	6
ENSG00000159840	ZYX	0.293	-0.41517	0.414	-0.41517	0.16	0.565	6
ENSG00000177700	POLR2L	0.289	-0.418915	0.422	-0.418915	0.743	0.949	6
ENSG00000124172	ATP5E	0.222	-0.420278	0.556	-0.420278	1	0.999	6
ENSG00000185651	UBE2L3	0.296	-0.421187	0.408	-0.421187	0.562	0.86	6
ENSG00000128626	MRPS12	0.296	-0.427417	0.408	-0.427417	0.354	0.73	6
ENSG00000149781	FERMT3	0.299	-0.431298	0.402	-0.431298	0.25	0.634	6
ENSG00000198843	SELT	0.292	-0.433337	0.416	-0.433337	0.479	0.829	6
ENSG00000159720	ATP6V0D1	0.292	-0.436589	0.416	-0.436589	0.333	0.702	6
ENSG00000230989	HSBP1	0.281	-0.437423	0.438	-0.437423	0.549	0.87	6
ENSG00000124831	LRRFIP1	0.296	-0.437603	0.408	-0.437603	0.34	0.725	6
ENSG00000170791	CHCHD7	0.295	-0.438024	0.41	-0.438024	0.201	0.627	6
ENSG00000103966	EHD4	0.298	-0.445287	0.404	-0.445287	0.076	0.476	6
ENSG00000154978	VOPP1	0.295	-0.448577	0.41	-0.448577	0.181	0.58	6
ENSG00000106266	SNX8	0.29	-0.449216	0.42	-0.449216	0.111	0.517	6
ENSG00000167461	RAB8A	0.297	-0.449515	0.406	-0.449515	0.368	0.718	6
ENSG00000135441	BLOC1S1	0.296	-0.449579	0.408	-0.449579	0.646	0.901	6
ENSG00000110057	UNC93B1	0.292	-0.455051	0.416	-0.455051	0.167	0.565	6
ENSG00000071553	ATP6AP1	0.294	-0.455105	0.412	-0.455105	0.25	0.641	6
ENSG00000204264	PSMB8	0.297	-0.459861	0.406	-0.459861	0.438	0.79	6
ENSG00000189159	HN1	0.289	-0.460179	0.422	-0.460179	0.514	0.855	6
ENSG00000178127	NDUFV2	0.294	-0.460854	0.412	-0.460854	0.597	0.858	6
ENSG00000174917	C19orf70	0.281	-0.461416	0.438	-0.461416	0.528	0.85	6
ENSG00000086065	CHMP5	0.286	-0.463124	0.428	-0.463124	0.479	0.811	6
ENSG00000112335	SNX3	0.269	-0.465558	0.462	-0.465558	0.778	0.932	6
ENSG00000105402	NAPA	0.297	-0.467809	0.406	-0.467809	0.424	0.756	6
ENSG00000136888	ATP6V1G1	0.274	-0.469059	0.452	-0.469059	0.819	0.944	6
ENSG00000131871	VIMP	0.3	-0.473072	0.4	-0.473072	0.396	0.728	6
ENSG00000184076	UQCR10	0.25	-0.473562	0.5	-0.473562	0.799	0.96	6
ENSG00000074842	C19orf10	0.29	-0.474353	0.42	-0.474353	0.514	0.817	6
ENSG00000161981	SNRNP25	0.299	-0.475308	0.402	-0.475308	0.312	0.699	6
ENSG00000187239	FNBP1	0.29	-0.475389	0.42	-0.475389	0.208	0.625	6
ENSG00000105967	TFEC	0.293	-0.478613	0.414	-0.478613	0.035	0.449	6
ENSG00000138071	ACTR2	0.283	-0.478857	0.434	-0.478857	0.333	0.73	6
ENSG00000111335	OAS2	0.283	-0.482997	0.434	-0.482997	0.222	0.642	6
ENSG00000111229	ARPC3	0.254	-0.485509	0.492	-0.485509	0.84	0.977	6
ENSG00000173486	FKBP2	0.288	-0.488072	0.424	-0.488072	0.431	0.78	6
ENSG00000026751	SLAMF7	0.3	-0.488947	0.4	-0.488947	0.028	0.426	6
ENSG00000122694	GLIPR2	0.299	-0.489448	0.402	-0.489448	0.125	0.522	6
ENSG00000118508	RAB32	0.292	-0.491078	0.416	-0.491078	0.194	0.615	6
ENSG00000130202	PVRL2	0.291	-0.493893	0.418	-0.493893	0.188	0.592	6
ENSG00000127540	UQCR11	0.26	-0.493909	0.48	-0.493909	0.757	0.962	6
ENSG00000071127	WDR1	0.268	-0.500919	0.464	-0.500919	0.361	0.77	6
ENSG00000136867	SLC31A2	0.274	-0.501969	0.452	-0.501969	0.049	0.494	6
ENSG00000243449	C4orf48	0.276	-0.50258	0.448	-0.50258	0.229	0.672	6
ENSG00000197982	C1orf122	0.299	-0.503173	0.402	-0.503173	0.285	0.63	6
ENSG00000196141	SPATS2L	0.27	-0.505215	0.46	-0.505215	0.118	0.585	6
ENSG00000101182	PSMA7	0.26	-0.506404	0.48	-0.506404	0.854	0.963	6
ENSG00000121594	CD80	0.299	-0.507069	0.402	-0.507069	0.09	0.479	6
ENSG00000173821	RNF213	0.296	-0.507931	0.408	-0.507931	0.354	0.723	6
ENSG00000138495	COX17	0.283	-0.50871	0.434	-0.50871	0.535	0.831	6
ENSG00000138600	SPPL2A	0.275	-0.510034	0.45	-0.510034	0.222	0.651	6
ENSG00000084733	RAB10	0.295	-0.510599	0.41	-0.510599	0.375	0.721	6
ENSG00000141522	ARHGDIA	0.266	-0.510665	0.468	-0.510665	0.472	0.838	6
ENSG00000153310	FAM49B	0.281	-0.511835	0.438	-0.511835	0.389	0.745	6
ENSG00000100418	DESI1	0.279	-0.513047	0.442	-0.513047	0.132	0.558	6
ENSG00000101084	C20orf24	0.27	-0.515446	0.46	-0.515446	0.375	0.745	6
ENSG00000168214	RBPJ	0.295	-0.515693	0.41	-0.515693	0.299	0.66	6
ENSG00000116489	CAPZA1	0.286	-0.516553	0.428	-0.516553	0.479	0.816	6
ENSG00000134996	OSTF1	0.268	-0.522724	0.464	-0.522724	0.153	0.594	6
ENSG00000177156	TALDO1	0.275	-0.525055	0.45	-0.525055	0.757	0.931	6
ENSG00000231925	TAPBP	0.273	-0.5274	0.454	-0.5274	0.347	0.764	6
ENSG00000153317	ASAP1	0.286	-0.530976	0.428	-0.530976	0.118	0.535	6
ENSG00000069849	ATP1B3	0.275	-0.532187	0.45	-0.532187	0.438	0.812	6
ENSG00000138744	NAAA	0.284	-0.532426	0.432	-0.532426	0.09	0.512	6
ENSG00000111679	PTPN6	0.298	-0.534272	0.404	-0.534272	0.278	0.653	6
ENSG00000149483	TMEM138	0.293	-0.534858	0.414	-0.534858	0.132	0.538	6
ENSG00000167468	GPX4	0.269	-0.535055	0.462	-0.535055	0.931	0.982	6
ENSG00000198736	MSRB1	0.275	-0.535314	0.45	-0.535314	0.118	0.555	6
ENSG00000143774	GUK1	0.252	-0.535428	0.496	-0.535428	0.618	0.903	6
ENSG00000091317	CMTM6	0.29	-0.53742	0.42	-0.53742	0.417	0.782	6
ENSG00000166002	SMCO4	0.265	-0.537641	0.47	-0.537641	0.049	0.519	6
ENSG00000168961	LGALS9	0.277	-0.538643	0.446	-0.538643	0.465	0.812	6
ENSG00000149269	PAK1	0.276	-0.543391	0.448	-0.543391	0.118	0.551	6
ENSG00000168461	RAB31	0.269	-0.545306	0.462	-0.545306	0.153	0.62	6
ENSG00000171700	RGS19	0.287	-0.548183	0.426	-0.548183	0.153	0.546	6
ENSG00000116260	QSOX1	0.27	-0.54826	0.46	-0.54826	0.069	0.514	6
ENSG00000241553	ARPC4	0.259	-0.548387	0.482	-0.548387	0.354	0.798	6
ENSG00000139278	GLIPR1	0.286	-0.55127	0.428	-0.55127	0.035	0.461	6
ENSG00000120306	CYSTM1	0.27	-0.552442	0.46	-0.552442	0.153	0.59	6
ENSG00000184164	CRELD2	0.268	-0.552811	0.464	-0.552811	0.132	0.582	6
ENSG00000108774	RAB5C	0.252	-0.555271	0.496	-0.555271	0.444	0.814	6
ENSG00000105619	TFPT	0.259	-0.55565	0.482	-0.55565	0.25	0.685	6
ENSG00000148803	FUOM	0.264	-0.55583	0.472	-0.55583	0.139	0.587	6
ENSG00000205352	PRR13	0.236	-0.555921	0.528	-0.555921	0.604	0.904	6
ENSG00000123416	TUBA1B	0.265	-0.556159	0.47	-0.556159	0.938	0.972	6
ENSG00000131238	PPT1	0.283	-0.559651	0.434	-0.559651	0.208	0.61	6
ENSG00000139679	LPAR6	0.276	-0.561156	0.448	-0.561156	0.153	0.588	6
ENSG00000124357	NAGK	0.281	-0.562648	0.438	-0.562648	0.174	0.596	6
ENSG00000077549	CAPZB	0.266	-0.565659	0.468	-0.565659	0.556	0.856	6
ENSG00000159128	IFNGR2	0.279	-0.566285	0.442	-0.566285	0.222	0.635	6
ENSG00000140264	SERF2	0.156	-0.567024	0.688	-0.567024	0.986	0.999	6
ENSG00000233276	GPX1	0.221	-0.56724	0.558	-0.56724	0.889	0.984	6
ENSG00000240065	PSMB9	0.266	-0.567824	0.468	-0.567824	0.472	0.863	6
ENSG00000003056	M6PR	0.274	-0.568216	0.452	-0.568216	0.319	0.711	6
ENSG00000101347	SAMHD1	0.27	-0.569187	0.46	-0.569187	0.097	0.545	6
ENSG00000124762	CDKN1A	0.269	-0.572159	0.462	-0.572159	0.521	0.844	6
ENSG00000155115	GTF3C6	0.248	-0.573572	0.504	-0.573572	0.431	0.839	6
ENSG00000175416	CLTB	0.245	-0.575387	0.51	-0.575387	0.236	0.714	6
ENSG00000182154	MRPL41	0.249	-0.575578	0.502	-0.575578	0.549	0.865	6
ENSG00000177409	SAMD9L	0.283	-0.575718	0.434	-0.575718	0.41	0.754	6
ENSG00000213654	GPSM3	0.247	-0.578079	0.506	-0.578079	0.41	0.836	6
ENSG00000136279	DBNL	0.258	-0.579189	0.484	-0.579189	0.236	0.676	6
ENSG00000114353	GNAI2	0.257	-0.580967	0.486	-0.580967	0.333	0.746	6
ENSG00000118640	VAMP8	0.236	-0.585778	0.528	-0.585778	0.722	0.957	6
ENSG00000160446	ZDHHC12	0.241	-0.58853	0.518	-0.58853	0.271	0.745	6
ENSG00000204397	CARD16	0.271	-0.588707	0.458	-0.588707	0.146	0.588	6
ENSG00000141480	ARRB2	0.28	-0.589313	0.44	-0.589313	0.174	0.59	6
ENSG00000131446	MGAT1	0.259	-0.590684	0.482	-0.590684	0.139	0.601	6
ENSG00000185608	MRPL40	0.269	-0.595775	0.462	-0.595775	0.417	0.769	6
ENSG00000105404	RABAC1	0.27	-0.596924	0.46	-0.596924	0.451	0.792	6
ENSG00000092964	DPYSL2	0.251	-0.59839	0.498	-0.59839	0.09	0.586	6
ENSG00000163956	LRPAP1	0.268	-0.601992	0.464	-0.601992	0.34	0.732	6
ENSG00000026025	VIM	0.223	-0.604812	0.554	-0.604812	0.667	0.98	6
ENSG00000136238	RAC1	0.234	-0.605414	0.532	-0.605414	0.826	0.965	6
ENSG00000138061	CYP1B1	0.297	-0.60602	0.406	-0.60602	0.396	0.757	6
ENSG00000197043	ANXA6	0.27	-0.60717	0.46	-0.60717	0.236	0.688	6
ENSG00000234745	HLA-B	0.222	-0.608356	0.556	-0.608356	0.84	0.992	6
ENSG00000198712	MT-CO2	0.246	-0.614573	0.508	-0.614573	0.931	0.987	6
ENSG00000088832	FKBP1A	0.228	-0.614806	0.544	-0.614806	0.729	0.937	6
ENSG00000090339	ICAM1	0.252	-0.616745	0.496	-0.616745	0.069	0.56	6
ENSG00000139644	TMBIM6	0.244	-0.619085	0.512	-0.619085	0.722	0.911	6
ENSG00000141526	SLC16A3	0.264	-0.619139	0.472	-0.619139	0.222	0.66	6
ENSG00000116586	LAMTOR2	0.215	-0.621983	0.57	-0.621983	0.549	0.907	6
ENSG00000174021	GNG5	0.219	-0.624958	0.562	-0.624958	0.778	0.958	6
ENSG00000116663	FBXO6	0.238	-0.626069	0.524	-0.626069	0.111	0.624	6
ENSG00000184009	ACTG1	0.237	-0.626517	0.526	-0.626517	0.882	0.99	6
ENSG00000104904	OAZ1	0.197	-0.627745	0.606	-0.627745	0.944	0.992	6
ENSG00000167460	TPM4	0.233	-0.62835	0.534	-0.62835	0.312	0.788	6
ENSG00000162734	PEA15	0.266	-0.629043	0.468	-0.629043	0.181	0.619	6
ENSG00000154589	LY96	0.258	-0.636693	0.484	-0.636693	0.118	0.594	6
ENSG00000196743	GM2A	0.289	-0.637437	0.422	-0.637437	0.035	0.457	6
ENSG00000074800	ENO1	0.224	-0.637486	0.552	-0.637486	0.854	0.972	6
ENSG00000237541	HLA-DQA2	0.287	-0.643752	0.426	-0.643752	0.09	0.505	6
ENSG00000147416	ATP6V1B2	0.266	-0.645063	0.468	-0.645063	0.278	0.683	6
ENSG00000131435	PDLIM4	0.3	-0.64838	0.4	-0.64838	0.007	0.404	6
ENSG00000023191	RNH1	0.239	-0.648393	0.522	-0.648393	0.451	0.834	6
ENSG00000173890	GPR160	0.289	-0.648521	0.422	-0.648521	0.021	0.437	6
ENSG00000137767	SQRDL	0.236	-0.655939	0.528	-0.655939	0.188	0.685	6
ENSG00000137752	CASP1	0.247	-0.660427	0.506	-0.660427	0.035	0.539	6
ENSG00000114013	CD86	0.239	-0.660434	0.522	-0.660434	0.139	0.652	6
ENSG00000175130	MARCKSL1	0.29	-0.66233	0.42	-0.66233	0.847	0.955	6
ENSG00000111348	ARHGDIB	0.284	-0.664535	0.432	-0.664535	0.604	0.857	6
ENSG00000077585	GPR137B	0.281	-0.664814	0.438	-0.664814	0.09	0.515	6
ENSG00000003402	CFLAR	0.253	-0.667527	0.494	-0.667527	0.375	0.78	6
ENSG00000115091	ACTR3	0.22	-0.668365	0.56	-0.668365	0.465	0.876	6
ENSG00000107738	C10orf54	0.247	-0.669073	0.506	-0.669073	0.132	0.601	6
ENSG00000102265	TIMP1	0.292	-0.669297	0.416	-0.669297	0.618	0.856	6
ENSG00000101336	HCK	0.219	-0.670074	0.562	-0.670074	0.076	0.629	6
ENSG00000117091	CD48	0.256	-0.670194	0.488	-0.670194	0.069	0.553	6
ENSG00000177885	GRB2	0.23	-0.672556	0.54	-0.672556	0.389	0.798	6
ENSG00000117450	PRDX1	0.223	-0.673225	0.554	-0.673225	0.875	0.953	6
ENSG00000135404	CD63	0.284	-0.673596	0.432	-0.673596	0.847	0.953	6
ENSG00000171631	P2RY6	0.255	-0.674282	0.49	-0.674282	0.021	0.509	6
ENSG00000144746	ARL6IP5	0.234	-0.677258	0.532	-0.677258	0.472	0.866	6
ENSG00000015475	BID	0.264	-0.679487	0.472	-0.679487	0.382	0.751	6
ENSG00000002549	LAP3	0.243	-0.68271	0.514	-0.68271	0.493	0.826	6
ENSG00000121858	TNFSF10	0.287	-0.683751	0.426	-0.683751	0.229	0.638	6
ENSG00000136156	ITM2B	0.228	-0.686983	0.544	-0.686983	0.604	0.91	6
ENSG00000114978	MOB1A	0.216	-0.692934	0.568	-0.692934	0.403	0.826	6
ENSG00000126759	CFP	0.274	-0.693662	0.452	-0.693662	0.132	0.569	6
ENSG00000103490	PYCARD	0.261	-0.694344	0.478	-0.694344	0.438	0.795	6
ENSG00000101017	CD40	0.25	-0.698948	0.5	-0.698948	0.083	0.582	6
ENSG00000131236	CAP1	0.208	-0.703046	0.584	-0.703046	0.493	0.881	6
ENSG00000122359	ANXA11	0.233	-0.703206	0.534	-0.703206	0.34	0.776	6
ENSG00000023902	PLEKHO1	0.227	-0.70431	0.546	-0.70431	0.111	0.634	6
ENSG00000067225	PKM	0.205	-0.706524	0.59	-0.706524	0.688	0.975	6
ENSG00000115415	STAT1	0.251	-0.709403	0.498	-0.709403	0.507	0.855	6
ENSG00000092841	MYL6	0.147	-0.717084	0.706	-0.717084	0.965	0.993	6
ENSG00000178980	SEPW1	0.216	-0.722071	0.568	-0.722071	0.271	0.766	6
ENSG00000100997	ABHD12	0.244	-0.722595	0.512	-0.722595	0.16	0.644	6
ENSG00000142173	COL6A2	0.287	-0.729766	0.426	-0.729766	0.042	0.468	6
ENSG00000182247	UBE2E2	0.207	-0.731361	0.586	-0.731361	0.069	0.632	6
ENSG00000104870	FCGRT	0.27	-0.74166	0.46	-0.74166	0.236	0.632	6
ENSG00000206503	HLA-A	0.213	-0.7468	0.574	-0.7468	0.771	0.98	6
ENSG00000143549	TPM3	0.168	-0.749311	0.664	-0.749311	0.694	0.965	6
ENSG00000204525	HLA-C	0.19	-0.75327	0.62	-0.75327	0.771	0.984	6
ENSG00000166710	B2M	0.16	-0.754216	0.68	-0.754216	1	1	6
ENSG00000115350	POLE4	0.24	-0.759934	0.52	-0.759934	0.306	0.747	6
ENSG00000188042	ARL4C	0.25	-0.763529	0.5	-0.763529	0.035	0.526	6
ENSG00000167996	FTH1	0.292	-0.767332	0.416	-0.767332	1	0.999	6
ENSG00000170542	SERPINB9	0.282	-0.779707	0.436	-0.779707	0.139	0.554	6
ENSG00000084207	GSTP1	0.158	-0.779811	0.684	-0.779811	0.847	0.975	6
ENSG00000108518	PFN1	0.15	-0.782851	0.7	-0.782851	0.972	0.993	6
ENSG00000068079	IFI35	0.23	-0.783343	0.54	-0.783343	0.444	0.816	6
ENSG00000173221	GLRX	0.292	-0.784888	0.416	-0.784888	0.521	0.773	6
ENSG00000160789	LMNA	0.256	-0.789028	0.488	-0.789028	0.681	0.877	6
ENSG00000140379	BCL2A1	0.282	-0.795094	0.436	-0.795094	0.222	0.622	6
ENSG00000152558	TMEM123	0.197	-0.799193	0.606	-0.799193	0.333	0.842	6
ENSG00000164733	CTSB	0.293	-0.800801	0.414	-0.800801	0.208	0.594	6
ENSG00000198668	CALM1	0.209	-0.800926	0.582	-0.800926	0.681	0.943	6
ENSG00000142634	EFHD2	0.214	-0.804835	0.572	-0.804835	0.201	0.706	6
ENSG00000216490	IFI30	0.206	-0.805618	0.588	-0.805618	0.035	0.617	6
ENSG00000255833	TIFAB	0.223	-0.807964	0.554	-0.807964	0.049	0.59	6
ENSG00000116701	NCF2	0.243	-0.810535	0.514	-0.810535	0.049	0.558	6
ENSG00000143554	SLC27A3	0.273	-0.814318	0.454	-0.814318	0.035	0.482	6
ENSG00000100911	PSME2	0.19	-0.818844	0.62	-0.818844	0.66	0.951	6
ENSG00000155130	MARCKS	0.262	-0.819437	0.476	-0.819437	0.25	0.686	6
ENSG00000172243	CLEC7A	0.213	-0.819738	0.574	-0.819738	0.007	0.58	6
ENSG00000108639	SYNGR2	0.217	-0.821705	0.566	-0.821705	0.424	0.841	6
ENSG00000189067	LITAF	0.2	-0.823832	0.6	-0.823832	0.292	0.819	6
ENSG00000135046	ANXA1	0.242	-0.825622	0.516	-0.825622	0.208	0.68	6
ENSG00000178719	GRINA	0.207	-0.828341	0.586	-0.828341	0.278	0.763	6
ENSG00000142669	SH3BGRL3	0.206	-0.831654	0.588	-0.831654	0.708	0.99	6
ENSG00000172757	CFL1	0.106	-0.833856	0.788	-0.833856	0.986	0.997	6
ENSG00000135549	PKIB	0.274	-0.839092	0.452	-0.839092	0.028	0.479	6
ENSG00000130066	SAT1	0.242	-0.843148	0.516	-0.843148	0.806	0.97	6
ENSG00000163563	MNDA	0.266	-0.853619	0.468	-0.853619	0.076	0.531	6
ENSG00000002933	TMEM176A	0.245	-0.862647	0.51	-0.862647	0.278	0.728	6
ENSG00000112149	CD83	0.254	-0.863391	0.492	-0.863391	0.236	0.682	6
ENSG00000130303	BST2	0.191	-0.864921	0.618	-0.864921	0.569	0.938	6
ENSG00000164111	ANXA5	0.181	-0.870452	0.638	-0.870452	0.299	0.813	6
ENSG00000198223	CSF2RA	0.227	-0.872197	0.546	-0.872197	0.125	0.654	6
ENSG00000158517	NCF1	0.29	-0.874578	0.42	-0.874578	0.194	0.583	6
ENSG00000136167	LCP1	0.195	-0.882786	0.61	-0.882786	0.361	0.845	6
ENSG00000164713	BRI3	0.228	-0.885694	0.544	-0.885694	0.424	0.781	6
ENSG00000163131	CTSS	0.198	-0.885698	0.604	-0.885698	0.257	0.788	6
ENSG00000198355	PIM3	0.209	-0.886192	0.582	-0.886192	0.243	0.739	6
ENSG00000204472	AIF1	0.288	-0.888579	0.424	-0.888579	0.438	0.748	6
ENSG00000160932	LY6E	0.199	-0.894099	0.602	-0.894099	0.75	0.935	6
ENSG00000113732	ATP6V0E1	0.131	-0.8985	0.738	-0.8985	0.826	0.967	6
ENSG00000042753	AP2S1	0.137	-0.900498	0.726	-0.900498	0.75	0.968	6
ENSG00000132334	PTPRE	0.243	-0.909313	0.514	-0.909313	0.062	0.555	6
ENSG00000157601	MX1	0.223	-0.910124	0.554	-0.910124	0.417	0.84	6
ENSG00000085063	CD59	0.211	-0.910235	0.578	-0.910235	0.354	0.788	6
ENSG00000159335	PTMS	0.196	-0.915356	0.608	-0.915356	0.326	0.814	6
ENSG00000172183	ISG20	0.244	-0.928799	0.512	-0.928799	0.562	0.855	6
ENSG00000169136	ATF5	0.229	-0.934071	0.542	-0.934071	0.326	0.759	6
ENSG00000169230	PRELID1	0.208	-0.940692	0.584	-0.940692	0.667	0.922	6
ENSG00000176788	BASP1	0.238	-0.945399	0.524	-0.945399	0.201	0.682	6
ENSG00000117410	ATP6V0B	0.16	-0.949088	0.68	-0.949088	0.59	0.937	6
ENSG00000101608	MYL12A	0.157	-0.949268	0.686	-0.949268	0.84	0.969	6
ENSG00000126709	IFI6	0.203	-0.951243	0.594	-0.951243	0.66	0.936	6
ENSG00000204257	HLA-DMA	0.191	-0.952839	0.618	-0.952839	0.403	0.837	6
ENSG00000128228	SDF2L1	0.199	-0.959607	0.602	-0.959607	0.312	0.796	6
ENSG00000113387	SUB1	0.112	-0.959612	0.776	-0.959612	0.951	0.993	6
ENSG00000162704	ARPC5	0.129	-0.960714	0.742	-0.960714	0.618	0.951	6
ENSG00000158481	CD1C	0.297	-0.968467	0.406	-0.968467	0.014	0.416	6
ENSG00000011422	PLAUR	0.238	-0.973206	0.524	-0.973206	0.056	0.559	6
ENSG00000103187	COTL1	0.173	-0.977042	0.654	-0.977042	0.389	0.877	6
ENSG00000108798	ABI3	0.212	-0.978089	0.576	-0.978089	0.035	0.602	6
ENSG00000131669	NINJ1	0.179	-0.978996	0.642	-0.978996	0.215	0.782	6
ENSG00000127951	FGL2	0.215	-0.979814	0.57	-0.979814	0	0.569	6
ENSG00000128524	ATP6V1F	0.154	-0.985077	0.692	-0.985077	0.764	0.951	6
ENSG00000111729	CLEC4A	0.215	-1.0073	0.57	-1.0073	0.007	0.575	6
ENSG00000177556	ATOX1	0.125	-1.01451	0.75	-1.01451	0.75	0.971	6
ENSG00000160593	AMICA1	0.232	-1.02284	0.536	-1.02284	0.028	0.555	6
ENSG00000163466	ARPC2	0.092	-1.05652	0.816	-1.05652	0.771	0.989	6
ENSG00000110077	MS4A6A	0.271	-1.06523	0.458	-1.06523	0.021	0.471	6
ENSG00000181649	PHLDA2	0.23	-1.06642	0.54	-1.06642	0.285	0.762	6
ENSG00000129226	CD68	0.261	-1.07074	0.478	-1.07074	0.236	0.652	6
ENSG00000122862	SRGN	0.204	-1.09156	0.592	-1.09156	0.701	0.963	6
ENSG00000242574	HLA-DMB	0.179	-1.09352	0.642	-1.09352	0.056	0.668	6
ENSG00000109861	CTSC	0.213	-1.12483	0.574	-1.12483	0.493	0.85	6
ENSG00000104951	IL4I1	0.222	-1.14299	0.556	-1.14299	0.132	0.639	6
ENSG00000130592	LSP1	0.202	-1.1857	0.596	-1.1857	0.646	0.887	6
ENSG00000128245	YWHAH	0.208	-1.19559	0.584	-1.19559	0.472	0.838	6
ENSG00000106565	TMEM176B	0.178	-1.20131	0.644	-1.20131	0.257	0.783	6
ENSG00000075624	ACTB	0.087	-1.22066	0.826	-1.22066	1	1	6
ENSG00000100079	LGALS2	0.195	-1.22429	0.61	-1.22429	0.056	0.65	6
ENSG00000146070	PLA2G7	0.244	-1.2269	0.512	-1.2269	0.007	0.518	6
ENSG00000034510	TMSB10	0.052	-1.24239	0.896	-1.24239	1	1	6
ENSG00000102524	TNFSF13B	0.155	-1.25512	0.69	-1.25512	0.25	0.811	6
ENSG00000169508	GPR183	0.16	-1.27253	0.68	-1.27253	0.236	0.814	6
ENSG00000140749	IGSF6	0.194	-1.28821	0.612	-1.28821	0.028	0.634	6
ENSG00000148180	GSN	0.153	-1.29094	0.694	-1.29094	0.375	0.874	6
ENSG00000087086	FTL	0.13	-1.32882	0.74	-1.32882	1	1	6
ENSG00000160255	ITGB2	0.116	-1.33261	0.768	-1.33261	0.132	0.817	6
ENSG00000100906	NFKBIA	0.134	-1.33799	0.732	-1.33799	0.618	0.93	6
ENSG00000102879	CORO1A	0.153	-1.34415	0.694	-1.34415	0.319	0.842	6
ENSG00000030582	GRN	0.127	-1.34626	0.746	-1.34626	0.486	0.898	6
ENSG00000130429	ARPC1B	0.094	-1.35155	0.812	-1.35155	0.583	0.963	6
ENSG00000173372	C1QA	0.268	-1.35315	0.464	-1.35315	0.042	0.494	6
ENSG00000121552	CSTA	0.225	-1.36106	0.55	-1.36106	0.132	0.665	6
ENSG00000136689	IL1RN	0.187	-1.36214	0.626	-1.36214	0.049	0.658	6
ENSG00000164687	FABP5	0.22	-1.375	0.56	-1.375	0.465	0.872	6
ENSG00000100097	LGALS1	0.127	-1.381	0.746	-1.381	0.84	0.989	6
ENSG00000131981	LGALS3	0.257	-1.38499	0.486	-1.38499	0.333	0.724	6
ENSG00000166920	C15orf48	0.189	-1.40388	0.622	-1.40388	0.097	0.709	6
ENSG00000160213	CSTB	0.142	-1.41727	0.716	-1.41727	0.688	0.948	6
ENSG00000173369	C1QB	0.291	-1.42001	0.418	-1.42001	0.021	0.435	6
ENSG00000132514	CLEC10A	0.228	-1.42643	0.544	-1.42643	0.049	0.575	6
ENSG00000196735	HLA-DQA1	0.15	-1.44158	0.7	-1.44158	0.285	0.841	6
ENSG00000025708	TYMP	0.118	-1.44226	0.764	-1.44226	0.576	0.937	6
ENSG00000051523	CYBA	0.076	-1.48066	0.848	-1.48066	0.556	0.967	6
ENSG00000182718	ANXA2	0.096	-1.48764	0.808	-1.48764	0.514	0.932	6
ENSG00000179344	HLA-DQB1	0.147	-1.50349	0.706	-1.50349	0.333	0.845	6
ENSG00000197747	S100A10	0.129	-1.51488	0.742	-1.51488	0.479	0.903	6
ENSG00000066336	SPI1	0.105	-1.52692	0.79	-1.52692	0.326	0.889	6
ENSG00000168685	IL7R	0.17	-1.5564	0.66	-1.5564	0.104	0.709	6
ENSG00000142089	IFITM3	0.116	-1.56438	0.768	-1.56438	0.681	0.969	6
ENSG00000101160	CTSZ	0.136	-1.57353	0.728	-1.57353	0.174	0.79	6
ENSG00000103811	CTSH	0.097	-1.59553	0.806	-1.59553	0.146	0.862	6
ENSG00000163687	DNASE1L3	0.294	-1.62476	0.412	-1.62476	0.062	0.458	6
ENSG00000136810	TXN	0.105	-1.63148	0.79	-1.63148	1	0.998	6
ENSG00000159189	C1QC	0.223	-1.65525	0.554	-1.65525	0.042	0.579	6
ENSG00000223865	HLA-DPB1	0.14	-1.66073	0.72	-1.66073	0.701	0.948	6
ENSG00000163191	S100A11	0.055	-1.66283	0.89	-1.66283	0.66	0.992	6
ENSG00000132965	ALOX5AP	0.117	-1.67843	0.766	-1.67843	0.312	0.888	6
ENSG00000204482	LST1	0.085	-1.72636	0.83	-1.72636	0.194	0.899	6
ENSG00000231389	HLA-DPA1	0.107	-1.78339	0.786	-1.78339	0.5	0.925	6
ENSG00000077984	CST7	0.136	-1.87092	0.728	-1.87092	0.292	0.845	6
ENSG00000019582	CD74	0.077	-1.87291	0.846	-1.87291	0.986	0.996	6
ENSG00000204287	HLA-DRA	0.082	-1.87721	0.836	-1.87721	0.882	0.985	6
ENSG00000198502	HLA-DRB5	0.103	-1.89045	0.794	-1.89045	0.549	0.927	6
ENSG00000205542	TMSB4X	0.017	-1.89219	0.966	-1.89219	1	1	6
ENSG00000125538	IL1B	0.256	-1.89562	0.488	-1.89562	0.174	0.59	6
ENSG00000196126	HLA-DRB1	0.084	-1.92589	0.832	-1.92589	0.674	0.96	6
ENSG00000158869	FCER1G	0.118	-1.96108	0.764	-1.96108	0.236	0.865	6
ENSG00000227507	LTB	0.271	-1.97595	0.458	-1.97595	0.118	0.548	6
ENSG00000100985	MMP9	0.252	-1.98556	0.496	-1.98556	0.097	0.568	6
ENSG00000011600	TYROBP	0.047	-2.05685	0.906	-2.05685	0.458	0.983	6
ENSG00000101439	CST3	0.068	-2.09902	0.864	-2.09902	0.833	0.982	6
ENSG00000169429	IL8	0.188	-2.21209	0.624	-2.21209	0.41	0.835	6
ENSG00000160307	S100B	0.182	-2.26782	0.636	-2.26782	0.208	0.741	6
ENSG00000102575	ACP5	0.223	-2.29434	0.554	-2.29434	0.167	0.649	6
ENSG00000257764	RP11-1143G9.4	0.126	-2.30102	0.748	-2.30102	0.111	0.793	6
ENSG00000108691	CCL2	0.264	-2.74961	0.472	-2.74961	0.083	0.528	6
ENSG00000163220	S100A9	0.262	-2.91201	0.476	-2.91201	0.181	0.602	6
ENSG00000090382	LYZ	0.068	-3.31228	0.864	-3.31228	0.278	0.922	6

## Sheet: Group G - Promyelo
id	gene_short_name	myAUC	avg_diff	power	avg_logFC	pct.1	pct.2	cluster
ENSG00000196415	PRTN3	0.887	3.98527	0.774	3.98527	0.793	0.071	7
ENSG00000197561	ELANE	0.877	3.44929	0.754	3.44929	0.77	0.048	7
ENSG00000005381	MPO	0.871	3.06077	0.742	3.06077	0.759	0.042	7
ENSG00000172232	AZU1	0.869	2.32578	0.738	2.32578	0.759	0.054	7
ENSG00000122862	SRGN	0.846	1.93087	0.692	1.93087	0.977	0.94	7
ENSG00000104918	RETN	0.781	1.89348	0.562	1.89348	0.632	0.122	7
ENSG00000185198	PRSS57	0.836	1.86252	0.672	1.86252	0.713	0.09	7
ENSG00000197766	CFD	0.85	1.47137	0.7	1.47137	0.816	0.321	7
ENSG00000145287	PLAC8	0.905	1.46439	0.81	1.46439	0.954	0.329	7
ENSG00000100448	CTSG	0.801	1.45093	0.602	1.45093	0.609	0.011	7
ENSG00000166803	KIAA0101	0.868	1.41395	0.736	1.41395	0.885	0.235	7
ENSG00000105374	NKG7	0.867	1.41297	0.734	1.41297	0.839	0.174	7
ENSG00000125148	MT2A	0.769	1.256	0.538	1.256	0.805	0.562	7
ENSG00000128951	DUT	0.825	1.13478	0.65	1.13478	0.839	0.405	7
ENSG00000070081	NUCB2	0.738	1.09608	0.476	1.09608	0.586	0.207	7
ENSG00000117632	STMN1	0.843	1.05789	0.686	1.05789	0.931	0.511	7
ENSG00000198830	HMGN2	0.893	1.0524	0.786	1.0524	0.989	0.932	7
ENSG00000164104	HMGB2	0.803	1.02883	0.606	1.02883	0.839	0.442	7
ENSG00000088992	TESC	0.755	0.95857	0.51	0.95857	0.655	0.254	7
ENSG00000198918	RPL39	0.923	0.955678	0.846	0.955678	1	0.998	7
ENSG00000172922	RNASEH2C	0.79	0.921258	0.58	0.921258	0.839	0.666	7
ENSG00000008394	MGST1	0.814	0.920896	0.628	0.920896	0.908	0.563	7
ENSG00000185624	P4HB	0.793	0.904609	0.586	0.904609	0.862	0.748	7
ENSG00000164032	H2AFZ	0.855	0.886959	0.71	0.886959	0.989	0.934	7
ENSG00000183971	NPW	0.735	0.879322	0.47	0.879322	0.54	0.102	7
ENSG00000106399	RPA3	0.79	0.870233	0.58	0.870233	0.805	0.509	7
ENSG00000169385	RNASE2	0.719	0.843107	0.438	0.843107	0.471	0.048	7
ENSG00000132646	PCNA	0.747	0.822734	0.494	0.822734	0.701	0.366	7
ENSG00000189403	HMGB1	0.856	0.821315	0.712	0.821315	1	0.918	7
ENSG00000198840	MT-ND3	0.823	0.798602	0.646	0.798602	0.954	0.924	7
ENSG00000187514	PTMA	0.89	0.796947	0.78	0.796947	1	0.996	7
ENSG00000112306	RPS12	0.9	0.793793	0.8	0.793793	1	0.998	7
ENSG00000197061	HIST1H4C	0.712	0.792173	0.424	0.792173	0.713	0.462	7
ENSG00000147604	RPL7	0.9	0.790325	0.8	0.790325	1	1	7
ENSG00000109475	RPL34	0.87	0.760746	0.74	0.760746	1	0.999	7
ENSG00000118640	VAMP8	0.875	0.759135	0.75	0.759135	0.977	0.935	7
ENSG00000152082	MZT2B	0.803	0.755671	0.606	0.755671	0.908	0.798	7
ENSG00000105372	RPS19	0.924	0.750925	0.848	0.750925	1	1	7
ENSG00000100321	SYNGR1	0.72	0.741586	0.44	0.741586	0.609	0.254	7
ENSG00000231500	RPS18	0.88	0.738403	0.76	0.738403	1	1	7
ENSG00000173272	MZT2A	0.829	0.738059	0.658	0.738059	0.954	0.675	7
ENSG00000177600	RPLP2	0.909	0.735199	0.818	0.735199	1	0.999	7
ENSG00000136942	RPL35	0.921	0.732509	0.842	0.732509	1	1	7
ENSG00000138326	RPS24	0.867	0.718529	0.734	0.718529	1	0.997	7
ENSG00000171858	RPS21	0.825	0.70463	0.65	0.70463	0.989	0.948	7
ENSG00000144713	RPL32	0.889	0.698278	0.778	0.698278	1	0.998	7
ENSG00000156411	C14orf2	0.838	0.693471	0.676	0.693471	0.989	0.962	7
ENSG00000106355	LSM5	0.781	0.690846	0.562	0.690846	0.908	0.812	7
ENSG00000143771	CNIH4	0.726	0.686531	0.452	0.686531	0.701	0.486	7
ENSG00000198938	MT-CO3	0.82	0.677376	0.64	0.677376	0.966	0.968	7
ENSG00000130255	RPL36	0.899	0.675423	0.798	0.675423	1	0.999	7
ENSG00000136938	ANP32B	0.775	0.668289	0.55	0.668289	0.885	0.714	7
ENSG00000121552	CSTA	0.752	0.667998	0.504	0.667998	0.816	0.61	7
ENSG00000146386	ABRACL	0.733	0.66653	0.466	0.66653	0.782	0.627	7
ENSG00000167526	RPL13	0.882	0.662397	0.764	0.662397	1	0.999	7
ENSG00000183648	NDUFB1	0.745	0.660052	0.49	0.660052	0.874	0.851	7
ENSG00000149273	RPS3	0.867	0.658731	0.734	0.658731	1	0.999	7
ENSG00000134825	TMEM258	0.771	0.653515	0.542	0.653515	0.92	0.87	7
ENSG00000115268	RPS15	0.902	0.648209	0.804	0.648209	1	1	7
ENSG00000197756	RPL37A	0.873	0.642762	0.746	0.642762	1	0.998	7
ENSG00000164587	RPS14	0.876	0.632231	0.752	0.632231	1	1	7
ENSG00000182004	SNRPE	0.775	0.63193	0.55	0.63193	0.92	0.846	7
ENSG00000105640	RPL18A	0.864	0.613112	0.728	0.613112	1	1	7
ENSG00000089248	ERP29	0.736	0.609286	0.472	0.609286	0.828	0.723	7
ENSG00000233927	RPS28	0.881	0.608444	0.762	0.608444	1	0.999	7
ENSG00000186468	RPS23	0.845	0.607374	0.69	0.607374	1	0.999	7
ENSG00000137818	RPLP1	0.87	0.602857	0.74	0.602857	1	1	7
ENSG00000139343	SNRPF	0.723	0.600177	0.446	0.600177	0.828	0.727	7
ENSG00000183011	LSMD1	0.737	0.599576	0.474	0.599576	0.828	0.741	7
ENSG00000161970	RPL26	0.84	0.580174	0.68	0.580174	1	0.998	7
ENSG00000143947	RPS27A	0.856	0.580036	0.712	0.580036	1	1	7
ENSG00000108107	RPL28	0.89	0.579499	0.78	0.579499	1	0.999	7
ENSG00000130332	LSM7	0.762	0.578233	0.524	0.578233	0.874	0.735	7
ENSG00000197958	RPL12	0.86	0.575456	0.72	0.575456	1	1	7
ENSG00000145592	RPL37	0.831	0.574451	0.662	0.574451	1	0.998	7
ENSG00000167088	SNRPD1	0.74	0.570979	0.48	0.570979	0.908	0.879	7
ENSG00000198242	RPL23A	0.842	0.568464	0.684	0.568464	1	0.995	7
ENSG00000099901	RANBP1	0.744	0.562905	0.488	0.562905	0.931	0.795	7
ENSG00000142541	RPL13A	0.851	0.561354	0.702	0.561354	1	1	7
ENSG00000124614	RPS10	0.789	0.549459	0.578	0.549459	1	0.945	7
ENSG00000119335	SET	0.702	0.548786	0.404	0.548786	0.897	0.791	7
ENSG00000122026	RPL21	0.842	0.547945	0.684	0.547945	1	1	7
ENSG00000204472	AIF1	0.724	0.547518	0.448	0.547518	0.897	0.713	7
ENSG00000134419	RPS15A	0.847	0.545279	0.694	0.545279	1	0.999	7
ENSG00000213741	RPS29	0.852	0.542434	0.704	0.542434	1	0.998	7
ENSG00000170889	RPS9	0.846	0.537209	0.692	0.537209	1	0.998	7
ENSG00000229117	RPL41	0.881	0.533418	0.762	0.533418	1	1	7
ENSG00000105968	H2AFV	0.71	0.528557	0.42	0.528557	0.828	0.77	7
ENSG00000240972	MIF	0.733	0.52816	0.466	0.52816	0.885	0.832	7
ENSG00000111716	LDHB	0.726	0.527823	0.452	0.527823	0.897	0.834	7
ENSG00000221983	UBA52	0.867	0.527609	0.734	0.527609	1	0.999	7
ENSG00000198899	MT-ATP6	0.77	0.522673	0.54	0.522673	0.943	0.946	7
ENSG00000140988	RPS2	0.847	0.518514	0.694	0.518514	1	1	7
ENSG00000173660	UQCRH	0.775	0.516186	0.55	0.516186	0.977	0.959	7
ENSG00000169020	ATP5I	0.726	0.516052	0.452	0.516052	0.931	0.918	7
ENSG00000111348	ARHGDIB	0.721	0.514511	0.442	0.514511	0.943	0.83	7
ENSG00000166441	RPL27A	0.842	0.512556	0.684	0.512556	1	1	7
ENSG00000142937	RPS8	0.82	0.510744	0.64	0.510744	1	0.999	7
ENSG00000142676	RPL11	0.837	0.508959	0.674	0.508959	1	1	7
ENSG00000135390	ATP5G2	0.767	0.507798	0.534	0.507798	0.966	0.952	7
ENSG00000177954	RPS27	0.839	0.504855	0.678	0.504855	1	0.999	7
ENSG00000142534	RPS11	0.828	0.499253	0.656	0.499253	1	0.996	7
ENSG00000198755	RPL10A	0.794	0.492831	0.588	0.492831	1	0.995	7
ENSG00000162244	RPL29	0.809	0.491611	0.618	0.491611	1	0.997	7
ENSG00000125743	SNRPD2	0.734	0.488743	0.468	0.488743	0.943	0.913	7
ENSG00000137154	RPS6	0.811	0.483182	0.622	0.483182	1	0.998	7
ENSG00000099624	ATP5D	0.744	0.479045	0.488	0.479045	0.943	0.915	7
ENSG00000110700	RPS13	0.817	0.476089	0.634	0.476089	1	0.999	7
ENSG00000008988	RPS20	0.845	0.473315	0.69	0.473315	1	0.999	7
ENSG00000104529	EEF1D	0.753	0.466998	0.506	0.466998	0.989	0.973	7
ENSG00000083845	RPS5	0.778	0.460056	0.556	0.460056	1	0.99	7
ENSG00000198034	RPS4X	0.789	0.456136	0.578	0.456136	1	0.999	7
ENSG00000145425	RPS3A	0.805	0.455488	0.61	0.455488	1	0.994	7
ENSG00000116251	RPL22	0.792	0.45193	0.584	0.45193	1	0.991	7
ENSG00000108298	RPL19	0.815	0.442538	0.63	0.442538	1	0.999	7
ENSG00000105193	RPS16	0.806	0.441245	0.612	0.441245	1	0.999	7
ENSG00000089157	RPLP0	0.762	0.437976	0.524	0.437976	0.989	0.997	7
ENSG00000205581	HMGN1	0.71	0.436445	0.42	0.436445	0.954	0.913	7
ENSG00000063177	RPL18	0.796	0.433836	0.592	0.433836	1	0.999	7
ENSG00000172809	RPL38	0.762	0.432345	0.524	0.432345	1	0.985	7
ENSG00000164405	UQCRQ	0.721	0.430909	0.442	0.430909	0.989	0.938	7
ENSG00000197728	RPS26	0.752	0.427456	0.504	0.427456	1	0.986	7
ENSG00000182899	RPL35A	0.785	0.418525	0.57	0.418525	1	0.999	7
ENSG00000163682	RPL9	0.763	0.414797	0.526	0.414797	1	0.997	7
ENSG00000135486	HNRNPA1	0.701	0.407739	0.402	0.407739	0.966	0.946	7
ENSG00000168028	RPSA	0.753	0.406012	0.506	0.406012	1	0.993	7
ENSG00000156482	RPL30	0.778	0.401012	0.556	0.401012	1	0.998	7
ENSG00000118181	RPS25	0.773	0.394062	0.546	0.394062	1	0.997	7
ENSG00000131469	RPL27	0.753	0.39212	0.506	0.39212	1	0.995	7
ENSG00000187109	NAP1L1	0.712	0.379188	0.424	0.379188	0.92	0.874	7
ENSG00000148303	RPL7A	0.745	0.376228	0.49	0.376228	1	0.996	7
ENSG00000196531	NACA	0.714	0.366862	0.428	0.366862	0.989	0.987	7
ENSG00000131174	COX7B	0.708	0.365706	0.416	0.365706	0.931	0.918	7
ENSG00000149806	FAU	0.791	0.358488	0.582	0.358488	1	1	7
ENSG00000147403	RPL10	0.756	0.344853	0.512	0.344853	1	1	7
ENSG00000071082	RPL31	0.762	0.321015	0.524	0.321015	0.989	0.995	7
ENSG00000171863	RPS7	0.738	0.307412	0.476	0.307412	1	0.999	7
ENSG00000100316	RPL3	0.706	0.301715	0.412	0.301715	1	0.998	7
ENSG00000188846	RPL14	0.701	0.27948	0.402	0.27948	1	0.997	7
ENSG00000114391	RPL24	0.705	0.25917	0.41	0.25917	0.977	0.993	7
ENSG00000092841	MYL6	0.298	-0.337341	0.404	-0.337341	0.989	0.991	7
ENSG00000112335	SNX3	0.298	-0.396231	0.404	-0.396231	0.736	0.929	7
ENSG00000168374	ARF4	0.298	-0.398399	0.404	-0.398399	0.276	0.703	7
ENSG00000143933	CALM2	0.3	-0.406782	0.4	-0.406782	0.874	0.959	7
ENSG00000103642	LACTB	0.296	-0.407383	0.408	-0.407383	0.172	0.615	7
ENSG00000088986	DYNLL1	0.293	-0.415791	0.414	-0.415791	0.828	0.949	7
ENSG00000100418	DESI1	0.291	-0.416563	0.418	-0.416563	0.103	0.545	7
ENSG00000213977	TAX1BP3	0.291	-0.423206	0.418	-0.423206	0.034	0.459	7
ENSG00000166710	B2M	0.254	-0.425623	0.492	-0.425623	1	1	7
ENSG00000167705	RILP	0.293	-0.43992	0.414	-0.43992	0.023	0.442	7
ENSG00000122694	GLIPR2	0.297	-0.444083	0.406	-0.444083	0.092	0.51	7
ENSG00000113732	ATP6V0E1	0.287	-0.451608	0.426	-0.451608	0.908	0.957	7
ENSG00000177105	RHOG	0.299	-0.458427	0.402	-0.458427	0.621	0.85	7
ENSG00000108774	RAB5C	0.285	-0.463064	0.43	-0.463064	0.414	0.802	7
ENSG00000139687	RB1	0.299	-0.464445	0.402	-0.464445	0.115	0.534	7
ENSG00000103966	EHD4	0.296	-0.468856	0.408	-0.468856	0.057	0.463	7
ENSG00000120306	CYSTM1	0.291	-0.47036	0.418	-0.47036	0.138	0.576	7
ENSG00000136888	ATP6V1G1	0.274	-0.47139	0.452	-0.47139	0.828	0.939	7
ENSG00000172354	GNB2	0.284	-0.471822	0.432	-0.471822	0.322	0.739	7
ENSG00000138600	SPPL2A	0.281	-0.474196	0.438	-0.474196	0.184	0.638	7
ENSG00000184203	PPP1R2	0.284	-0.475029	0.432	-0.475029	0.218	0.666	7
ENSG00000068697	LAPTM4A	0.299	-0.485512	0.402	-0.485512	0.299	0.696	7
ENSG00000131236	CAP1	0.292	-0.487051	0.416	-0.487051	0.598	0.862	7
ENSG00000088832	FKBP1A	0.276	-0.492152	0.448	-0.492152	0.747	0.929	7
ENSG00000145901	TNIP1	0.291	-0.493154	0.418	-0.493154	0.149	0.575	7
ENSG00000154589	LY96	0.286	-0.494982	0.428	-0.494982	0.126	0.577	7
ENSG00000167642	SPINT2	0.296	-0.496207	0.408	-0.496207	0.149	0.564	7
ENSG00000162704	ARPC5	0.255	-0.498573	0.49	-0.498573	0.77	0.932	7
ENSG00000105402	NAPA	0.277	-0.499321	0.446	-0.499321	0.31	0.75	7
ENSG00000159128	IFNGR2	0.292	-0.502898	0.416	-0.502898	0.195	0.622	7
ENSG00000141480	ARRB2	0.297	-0.503897	0.406	-0.503897	0.161	0.576	7
ENSG00000146112	PPP1R18	0.282	-0.504027	0.436	-0.504027	0.218	0.667	7
ENSG00000023902	PLEKHO1	0.284	-0.508053	0.432	-0.508053	0.172	0.613	7
ENSG00000167468	GPX4	0.281	-0.512913	0.438	-0.512913	0.897	0.982	7
ENSG00000141526	SLC16A3	0.295	-0.514652	0.41	-0.514652	0.218	0.645	7
ENSG00000182247	UBE2E2	0.275	-0.516957	0.45	-0.516957	0.149	0.608	7
ENSG00000130202	PVRL2	0.285	-0.522697	0.43	-0.522697	0.149	0.58	7
ENSG00000176014	TUBB6	0.287	-0.525949	0.426	-0.525949	0.149	0.575	7
ENSG00000034713	GABARAPL2	0.288	-0.526211	0.424	-0.526211	0.414	0.795	7
ENSG00000105254	TBCB	0.266	-0.526953	0.468	-0.526953	0.345	0.774	7
ENSG00000142634	EFHD2	0.277	-0.533599	0.446	-0.533599	0.264	0.685	7
ENSG00000165233	C9orf89	0.281	-0.535316	0.438	-0.535316	0.149	0.598	7
ENSG00000181061	HIGD1A	0.25	-0.538299	0.5	-0.538299	0.207	0.709	7
ENSG00000105619	TFPT	0.26	-0.539589	0.48	-0.539589	0.172	0.674	7
ENSG00000163466	ARPC2	0.205	-0.541028	0.59	-0.541028	0.977	0.97	7
ENSG00000067225	PKM	0.269	-0.542884	0.462	-0.542884	0.92	0.952	7
ENSG00000034510	TMSB10	0.224	-0.543469	0.552	-0.543469	1	1	7
ENSG00000122359	ANXA11	0.286	-0.545516	0.428	-0.545516	0.379	0.759	7
ENSG00000090339	ICAM1	0.275	-0.546119	0.45	-0.546119	0.08	0.543	7
ENSG00000144746	ARL6IP5	0.275	-0.551263	0.45	-0.551263	0.471	0.852	7
ENSG00000136156	ITM2B	0.28	-0.55218	0.44	-0.55218	0.644	0.897	7
ENSG00000172757	CFL1	0.201	-0.552839	0.598	-0.552839	0.954	0.998	7
ENSG00000133106	EPSTI1	0.29	-0.560652	0.42	-0.560652	0.471	0.807	7
ENSG00000140941	MAP1LC3B	0.27	-0.560972	0.46	-0.560972	0.241	0.725	7
ENSG00000136238	RAC1	0.25	-0.567737	0.5	-0.567737	0.816	0.961	7
ENSG00000164111	ANXA5	0.283	-0.569625	0.434	-0.569625	0.379	0.791	7
ENSG00000233276	GPX1	0.265	-0.570492	0.47	-0.570492	0.977	0.976	7
ENSG00000126759	CFP	0.285	-0.57717	0.43	-0.57717	0.115	0.555	7
ENSG00000075785	RAB7A	0.257	-0.577736	0.486	-0.577736	0.448	0.818	7
ENSG00000015475	BID	0.29	-0.579052	0.42	-0.579052	0.356	0.74	7
ENSG00000204525	HLA-C	0.249	-0.579646	0.502	-0.579646	0.931	0.968	7
ENSG00000178719	GRINA	0.279	-0.582185	0.442	-0.582185	0.333	0.743	7
ENSG00000184182	UBE2F	0.246	-0.583513	0.508	-0.583513	0.172	0.679	7
ENSG00000100368	CSF2RB	0.284	-0.588439	0.432	-0.588439	0.149	0.598	7
ENSG00000198668	CALM1	0.27	-0.589687	0.46	-0.589687	0.69	0.934	7
ENSG00000148908	RGS10	0.272	-0.590253	0.456	-0.590253	0.437	0.808	7
ENSG00000171631	P2RY6	0.279	-0.593973	0.442	-0.593973	0.046	0.491	7
ENSG00000184009	ACTG1	0.26	-0.595403	0.48	-0.595403	0.977	0.981	7
ENSG00000115165	CYTIP	0.272	-0.60106	0.456	-0.60106	0.092	0.549	7
ENSG00000178980	SEPW1	0.253	-0.605868	0.494	-0.605868	0.253	0.75	7
ENSG00000080822	CLDND1	0.271	-0.613679	0.458	-0.613679	0.184	0.652	7
ENSG00000078081	LAMP3	0.295	-0.616724	0.41	-0.616724	0.126	0.538	7
ENSG00000128524	ATP6V1F	0.264	-0.62204	0.472	-0.62204	0.805	0.943	7
ENSG00000101608	MYL12A	0.25	-0.623431	0.5	-0.623431	0.885	0.962	7
ENSG00000237541	HLA-DQA2	0.282	-0.628753	0.436	-0.628753	0.046	0.493	7
ENSG00000131669	NINJ1	0.27	-0.6318	0.46	-0.6318	0.322	0.757	7
ENSG00000185650	ZFP36L1	0.272	-0.63491	0.456	-0.63491	0.103	0.567	7
ENSG00000188042	ARL4C	0.276	-0.640299	0.448	-0.640299	0.057	0.507	7
ENSG00000134072	CAMK1	0.292	-0.641908	0.416	-0.641908	0.069	0.487	7
ENSG00000139679	LPAR6	0.271	-0.647666	0.458	-0.647666	0.126	0.574	7
ENSG00000172725	CORO1B	0.23	-0.649147	0.54	-0.649147	0.103	0.646	7
ENSG00000077585	GPR137B	0.282	-0.652822	0.436	-0.652822	0.069	0.501	7
ENSG00000146278	PNRC1	0.287	-0.66915	0.426	-0.66915	0.345	0.737	7
ENSG00000146425	DYNLT1	0.262	-0.675822	0.476	-0.675822	0.31	0.74	7
ENSG00000216490	IFI30	0.251	-0.676809	0.498	-0.676809	0.103	0.593	7
ENSG00000104870	FCGRT	0.28	-0.682686	0.44	-0.682686	0.195	0.621	7
ENSG00000130429	ARPC1B	0.236	-0.683661	0.528	-0.683661	0.897	0.933	7
ENSG00000087074	PPP1R15A	0.254	-0.687093	0.492	-0.687093	0.184	0.692	7
ENSG00000066336	SPI1	0.273	-0.692717	0.454	-0.692717	0.77	0.846	7
ENSG00000067082	KLF6	0.249	-0.706279	0.502	-0.706279	0.322	0.788	7
ENSG00000013374	NUB1	0.264	-0.706461	0.472	-0.706461	0.172	0.637	7
ENSG00000135549	PKIB	0.299	-0.714391	0.402	-0.714391	0.057	0.462	7
ENSG00000127951	FGL2	0.285	-0.717031	0.43	-0.717031	0.126	0.543	7
ENSG00000255833	TIFAB	0.244	-0.724546	0.512	-0.724546	0.057	0.571	7
ENSG00000075624	ACTB	0.214	-0.725713	0.572	-0.725713	1	1	7
ENSG00000100997	ABHD12	0.245	-0.726455	0.51	-0.726455	0.138	0.628	7
ENSG00000205542	TMSB4X	0.171	-0.728095	0.658	-0.728095	1	1	7
ENSG00000026025	VIM	0.225	-0.728815	0.55	-0.728815	0.931	0.955	7
ENSG00000142173	COL6A2	0.295	-0.729218	0.41	-0.729218	0.046	0.453	7
ENSG00000198355	PIM3	0.249	-0.738576	0.502	-0.738576	0.264	0.721	7
ENSG00000025708	TYMP	0.276	-0.742848	0.448	-0.742848	0.828	0.911	7
ENSG00000114013	CD86	0.232	-0.746585	0.536	-0.746585	0.103	0.636	7
ENSG00000142089	IFITM3	0.272	-0.748876	0.456	-0.748876	0.92	0.946	7
ENSG00000132334	PTPRE	0.281	-0.750046	0.438	-0.750046	0.103	0.536	7
ENSG00000162734	PEA15	0.22	-0.751566	0.56	-0.751566	0.046	0.611	7
ENSG00000167460	TPM4	0.24	-0.754813	0.52	-0.754813	0.333	0.77	7
ENSG00000155366	RHOC	0.242	-0.758142	0.516	-0.758142	0.126	0.626	7
ENSG00000197903	HIST1H2BK	0.266	-0.759994	0.468	-0.759994	0.149	0.598	7
ENSG00000186480	INSIG1	0.273	-0.763927	0.454	-0.763927	0.264	0.684	7
ENSG00000140379	BCL2A1	0.287	-0.773229	0.426	-0.773229	0.195	0.61	7
ENSG00000119801	YPEL5	0.245	-0.775996	0.51	-0.775996	0.287	0.756	7
ENSG00000163191	S100A11	0.215	-0.783366	0.57	-0.783366	0.931	0.966	7
ENSG00000085063	CD59	0.247	-0.78637	0.506	-0.78637	0.345	0.774	7
ENSG00000169508	GPR183	0.271	-0.789282	0.458	-0.789282	0.425	0.784	7
ENSG00000163131	CTSS	0.235	-0.799545	0.53	-0.799545	0.31	0.767	7
ENSG00000100906	NFKBIA	0.266	-0.801822	0.468	-0.801822	0.77	0.911	7
ENSG00000137331	IER3	0.262	-0.81018	0.476	-0.81018	0.184	0.644	7
ENSG00000185201	IFITM2	0.227	-0.812739	0.546	-0.812739	0.287	0.787	7
ENSG00000176788	BASP1	0.292	-0.815903	0.416	-0.815903	0.322	0.659	7
ENSG00000150991	UBC	0.229	-0.82346	0.542	-0.82346	0.839	0.963	7
ENSG00000108639	SYNGR2	0.22	-0.83729	0.56	-0.83729	0.437	0.826	7
ENSG00000170542	SERPINB9	0.253	-0.839437	0.494	-0.839437	0.046	0.545	7
ENSG00000164713	BRI3	0.234	-0.849395	0.532	-0.849395	0.31	0.775	7
ENSG00000198223	CSF2RA	0.243	-0.858729	0.514	-0.858729	0.161	0.634	7
ENSG00000181019	NQO1	0.235	-0.862019	0.53	-0.862019	0.057	0.577	7
ENSG00000251562	MALAT1	0.18	-0.878178	0.64	-0.878178	1	0.993	7
ENSG00000161011	SQSTM1	0.247	-0.890802	0.506	-0.890802	0.345	0.795	7
ENSG00000167552	TUBA1A	0.216	-0.908974	0.568	-0.908974	0.23	0.757	7
ENSG00000126353	CCR7	0.298	-0.921326	0.404	-0.921326	0.218	0.624	7
ENSG00000135404	CD63	0.238	-0.928022	0.524	-0.928022	0.793	0.952	7
ENSG00000117450	PRDX1	0.164	-0.934059	0.672	-0.934059	0.667	0.962	7
ENSG00000197956	S100A6	0.169	-0.936529	0.662	-0.936529	0.931	0.991	7
ENSG00000011600	TYROBP	0.219	-0.9516	0.562	-0.9516	0.851	0.944	7
ENSG00000169136	ATF5	0.224	-0.951628	0.552	-0.951628	0.241	0.749	7
ENSG00000112149	CD83	0.235	-0.953632	0.53	-0.953632	0.161	0.67	7
ENSG00000130066	SAT1	0.242	-0.96075	0.516	-0.96075	0.805	0.965	7
ENSG00000135074	ADAM19	0.278	-0.971375	0.444	-0.971375	0.069	0.502	7
ENSG00000134321	RSAD2	0.278	-0.997654	0.444	-0.997654	0.299	0.679	7
ENSG00000140749	IGSF6	0.26	-0.99854	0.48	-0.99854	0.161	0.606	7
ENSG00000124762	CDKN1A	0.184	-1.00255	0.632	-1.00255	0.345	0.842	7
ENSG00000142669	SH3BGRL3	0.178	-1.01948	0.644	-1.01948	0.908	0.97	7
ENSG00000100079	LGALS2	0.233	-1.02943	0.534	-1.02943	0.092	0.627	7
ENSG00000242574	HLA-DMB	0.199	-1.03116	0.602	-1.03116	0.069	0.646	7
ENSG00000159335	PTMS	0.165	-1.06125	0.67	-1.06125	0.172	0.805	7
ENSG00000175130	MARCKSL1	0.205	-1.07543	0.59	-1.07543	0.724	0.958	7
ENSG00000204257	HLA-DMA	0.167	-1.08194	0.666	-1.08194	0.276	0.829	7
ENSG00000128245	YWHAH	0.232	-1.0844	0.536	-1.0844	0.437	0.827	7
ENSG00000100097	LGALS1	0.176	-1.09258	0.648	-1.09258	0.908	0.98	7
ENSG00000172183	ISG20	0.206	-1.12302	0.588	-1.12302	0.448	0.851	7
ENSG00000030582	GRN	0.174	-1.12866	0.652	-1.12866	0.494	0.883	7
ENSG00000148180	GSN	0.175	-1.18482	0.65	-1.18482	0.356	0.858	7
ENSG00000023445	BIRC3	0.278	-1.18821	0.444	-1.18821	0.184	0.611	7
ENSG00000104951	IL4I1	0.208	-1.19572	0.584	-1.19572	0.057	0.625	7
ENSG00000106211	HSPB1	0.196	-1.22096	0.608	-1.22096	0.356	0.859	7
ENSG00000103811	CTSH	0.165	-1.24525	0.67	-1.24525	0.276	0.83	7
ENSG00000101160	CTSZ	0.195	-1.28145	0.61	-1.28145	0.276	0.763	7
ENSG00000160789	LMNA	0.146	-1.30274	0.708	-1.30274	0.333	0.888	7
ENSG00000173372	C1QA	0.271	-1.33157	0.458	-1.33157	0.023	0.479	7
ENSG00000182718	ANXA2	0.12	-1.38482	0.76	-1.38482	0.448	0.921	7
ENSG00000160213	CSTB	0.154	-1.38956	0.692	-1.38956	0.644	0.941	7
ENSG00000130592	LSP1	0.173	-1.39664	0.654	-1.39664	0.529	0.885	7
ENSG00000132514	CLEC10A	0.231	-1.40869	0.538	-1.40869	0.023	0.559	7
ENSG00000102265	TIMP1	0.169	-1.41363	0.662	-1.41363	0.414	0.859	7
ENSG00000132965	ALOX5AP	0.191	-1.41391	0.618	-1.41391	0.483	0.859	7
ENSG00000179344	HLA-DQB1	0.155	-1.46586	0.69	-1.46586	0.253	0.832	7
ENSG00000136810	TXN	0.168	-1.46662	0.664	-1.46662	0.989	0.999	7
ENSG00000166920	C15orf48	0.197	-1.56527	0.606	-1.56527	0.115	0.687	7
ENSG00000181649	PHLDA2	0.14	-1.57997	0.72	-1.57997	0.057	0.757	7
ENSG00000168685	IL7R	0.166	-1.58187	0.668	-1.58187	0.034	0.692	7
ENSG00000196735	HLA-DQA1	0.138	-1.58311	0.724	-1.58311	0.241	0.824	7
ENSG00000131981	LGALS3	0.215	-1.61085	0.57	-1.61085	0.218	0.716	7
ENSG00000223865	HLA-DPB1	0.151	-1.6161	0.698	-1.6161	0.667	0.941	7
ENSG00000163687	DNASE1L3	0.286	-1.65434	0.428	-1.65434	0.023	0.446	7
ENSG00000159189	C1QC	0.229	-1.66056	0.542	-1.66056	0.034	0.561	7
ENSG00000197747	S100A10	0.106	-1.71652	0.788	-1.71652	0.276	0.899	7
ENSG00000125538	IL1B	0.263	-1.74168	0.474	-1.74168	0.138	0.577	7
ENSG00000100985	MMP9	0.276	-1.84022	0.448	-1.84022	0.126	0.55	7
ENSG00000231389	HLA-DPA1	0.107	-1.86322	0.786	-1.86322	0.425	0.915	7
ENSG00000198502	HLA-DRB5	0.114	-1.86521	0.772	-1.86521	0.494	0.916	7
ENSG00000204287	HLA-DRA	0.089	-1.92831	0.822	-1.92831	0.851	0.984	7
ENSG00000196126	HLA-DRB1	0.092	-1.94261	0.816	-1.94261	0.598	0.954	7
ENSG00000167996	FTH1	0.054	-1.94374	0.892	-1.94374	0.989	1	7
ENSG00000019582	CD74	0.073	-1.98817	0.854	-1.98817	0.954	0.998	7
ENSG00000102575	ACP5	0.235	-2.00554	0.53	-2.00554	0.138	0.634	7
ENSG00000101439	CST3	0.074	-2.14587	0.852	-2.14587	0.724	0.982	7
ENSG00000181374	CCL13	0.297	-2.77375	0.406	-2.77375	0.126	0.507	7

## Sheet: Group H - Act Neut
id	gene_short_name	myAUC	avg_diff	power	avg_logFC	pct.1	pct.2	cluster
ENSG00000143546	S100A8	0.774	2.47168	0.548	2.47168	0.721	0.355	8
ENSG00000163220	S100A9	0.793	2.16937	0.586	2.16937	0.824	0.54	8
ENSG00000163221	S100A12	0.729	1.38164	0.458	1.38164	0.618	0.274	8
ENSG00000196154	S100A4	0.855	1.1133	0.71	1.1133	0.988	0.976	8
ENSG00000227507	LTB	0.753	0.959641	0.506	0.959641	0.836	0.478	8
ENSG00000136689	IL1RN	0.796	0.941108	0.592	0.941108	0.909	0.576	8
ENSG00000257764	RP11-1143G9.4	0.709	0.899035	0.418	0.899035	0.921	0.717	8
ENSG00000204472	AIF1	0.73	0.815172	0.46	0.815172	0.861	0.707	8
ENSG00000204482	LST1	0.782	0.784971	0.564	0.784971	0.958	0.828	8
ENSG00000110077	MS4A6A	0.739	0.764554	0.478	0.764554	0.764	0.399	8
ENSG00000169230	PRELID1	0.823	0.72247	0.646	0.72247	0.982	0.892	8
ENSG00000160307	S100B	0.722	0.574894	0.444	0.574894	0.891	0.676	8
ENSG00000217555	CKLF	0.702	0.550283	0.404	0.550283	0.861	0.704	8
ENSG00000102879	CORO1A	0.73	0.508715	0.46	0.508715	0.945	0.783	8
ENSG00000113387	SUB1	0.764	0.496319	0.528	0.496319	0.994	0.989	8
ENSG00000111348	ARHGDIB	0.702	0.490411	0.404	0.490411	0.958	0.823	8
ENSG00000158869	FCER1G	0.705	0.465137	0.41	0.465137	0.982	0.795	8
ENSG00000198840	MT-ND3	0.716	0.448756	0.432	0.448756	0.939	0.924	8
ENSG00000051523	CYBA	0.716	0.44007	0.432	0.44007	0.982	0.928	8
ENSG00000104904	OAZ1	0.731	0.389668	0.462	0.389668	0.994	0.987	8
ENSG00000123349	PFDN5	0.714	0.388399	0.428	0.388399	0.982	0.983	8
ENSG00000108107	RPL28	0.756	0.375579	0.512	0.375579	1	0.999	8
ENSG00000184076	UQCR10	0.707	0.362695	0.414	0.362695	0.976	0.943	8
ENSG00000177600	RPLP2	0.721	0.298249	0.442	0.298249	1	0.999	8
ENSG00000105372	RPS19	0.707	0.252208	0.414	0.252208	1	1	8
ENSG00000155366	RHOC	0.292	-0.564018	0.416	-0.564018	0.224	0.64	8
ENSG00000179344	HLA-DQB1	0.275	-0.767342	0.45	-0.767342	0.485	0.836	8
ENSG00000204287	HLA-DRA	0.281	-0.77752	0.438	-0.77752	0.945	0.98	8
ENSG00000196126	HLA-DRB1	0.295	-0.777631	0.41	-0.777631	0.879	0.942	8
ENSG00000196735	HLA-DQA1	0.256	-0.81889	0.488	-0.81889	0.467	0.83	8
ENSG00000019582	CD74	0.244	-0.850297	0.512	-0.850297	0.988	0.996	8
ENSG00000198502	HLA-DRB5	0.255	-0.897489	0.49	-0.897489	0.667	0.919	8
ENSG00000115738	ID2	0.296	-0.9016	0.408	-0.9016	0.503	0.787	8
ENSG00000231389	HLA-DPA1	0.252	-0.932207	0.496	-0.932207	0.721	0.908	8
ENSG00000106211	HSPB1	0.26	-0.96098	0.48	-0.96098	0.515	0.867	8
ENSG00000223865	HLA-DPB1	0.234	-1.09178	0.532	-1.09178	0.77	0.944	8
ENSG00000133639	BTG1	0.271	-1.15267	0.458	-1.15267	0.436	0.797	8
