# Supplementary material for: Single-Cell Transcriptome Analysis of CD34+ Stem Cell-Derived Myeloid Cells Infected With Human Cytomegalovirus
Source: Front Microbiol. 2019 Mar 21;10:577. doi: 10.3389/fmicb.2019.00577 (PMC6437045; doi:10.3389/fmicb.2019.00577)
Supplement: Supplementary file 10 [file Table_6.XLSX]

## Sheet: Genes selective to GEMM and CMV
Supplementary Dataset 6. Cellular genes differentially expressed in GEMM and CMV+ cells relative to the rest of the population and their partitioning into functional categories.
EnsemblID	GeneName	GEMM UMI Average	GEMM Log2 Fold Change	GEMM P-Value	Cluster 10 UMI Average	Cluster 10 Log2 Fold Change	Cluster 10 P-Value	GEMM Log2 FC > 0	CMV Log2 FC > 0	CMV/GEMM	CMV/GEMM > 2	CMV/GEMM < 0.5	0.5 < CMV/GEMM < 2	CMV vs GEMM	A/SYNCHRONOUS
ENSG00000177721	ANXA2R	0.0552102	0.050801	0.936867	1.44333	6.14063	0.000673843	YES	YES	26.1425	TRUE	FALSE	FALSE	UP - UP	SYNCH
ENSG00000122378	FAM213A	0.269917	0.318558	1	1.06681	2.43124	0.00123069	YES	YES	3.95238	TRUE	FALSE	FALSE	UP - UP	SYNCH
ENSG00000105518	TMEM205	0.251513	0.0606004	1	1.01975	2.18496	0.00735817	YES	YES	4.05445	TRUE	FALSE	FALSE	UP - UP	SYNCH
ENSG00000119632	IFI27L2	0.545968	0.150421	1	2.06041	2.18389	0.00630024	YES	YES	3.77387	TRUE	FALSE	FALSE	UP - UP	SYNCH
ENSG00000196507	TCEAL3	0.300589	0.0621609	1	1.11388	2.04682	0.0164036	YES	YES	3.70565	TRUE	FALSE	FALSE	UP - UP	SYNCH
ENSG00000124299	PEPD	0.447816	0.211474	1	1.17663	1.6709	0.0787863	YES	YES	2.62749	TRUE	FALSE	FALSE	UP - UP	SYNCH
ENSG00000198612	COPS8	0.607312	0.496814	0.947023	1.24461	1.58753	0.10252	YES	YES	2.04938	TRUE	FALSE	FALSE	UP - UP	SYNCH
ENSG00000128185	DGCR6L	0.57664	0.486331	0.952237	1.18709	1.58306	0.103509	YES	YES	2.05863	TRUE	FALSE	FALSE	UP - UP	SYNCH
ENSG00000167815	PRDX2	1.30664	0.286923	1	3.01741	1.55816	0.114456	YES	YES	2.30928	TRUE	FALSE	FALSE	UP - UP	SYNCH
ENSG00000076043	REXO2	0.478488	0.23442	1	1.12957	1.52925	0.127608	YES	YES	2.3607	TRUE	FALSE	FALSE	UP - UP	SYNCH
ENSG00000002330	BAD	0.423278	0.0183346	1	1.12957	1.49024	0.139916	YES	YES	2.66861	TRUE	FALSE	FALSE	UP - UP	SYNCH
ENSG00000179010	MRFAP1	0.907901	0.25688	1	1.95059	1.4127	0.167325	YES	YES	2.14846	TRUE	FALSE	FALSE	UP - UP	SYNCH
ENSG00000108278	ZNHIT3	0.478488	0.121996	1	1.11911	1.39696	0.178901	YES	YES	2.33884	TRUE	FALSE	FALSE	UP - UP	SYNCH
ENSG00000166595	FAM96B	2.46606	0.313625	1	4.95754	1.37305	0.179584	YES	YES	2.01031	TRUE	FALSE	FALSE	UP - UP	SYNCH
ENSG00000188690	UROS	0.754539	0.217223	1	1.60545	1.35508	0.193122	YES	YES	2.12772	TRUE	FALSE	FALSE	UP - UP	SYNCH
ENSG00000185043	CIB1	0.871094	0.101482	1	1.96105	1.32229	0.208763	YES	YES	2.25125	TRUE	FALSE	FALSE	UP - UP	SYNCH
ENSG00000168090	COPS6	0.785212	0.218076	1	1.60545	1.29496	0.223914	YES	YES	2.04461	TRUE	FALSE	FALSE	UP - UP	SYNCH
ENSG00000139168	ZCRB1	0.987649	0.179144	1	2.07087	1.29462	0.220879	YES	YES	2.09677	TRUE	FALSE	FALSE	UP - UP	SYNCH
ENSG00000133935	C14orf1	1.03672	0.198281	1	2.1284	1.28236	0.22687	YES	YES	2.053	TRUE	FALSE	FALSE	UP - UP	SYNCH
ENSG00000166848	TERF2IP	1.14101	0.104075	1	2.48923	1.27822	0.227466	YES	YES	2.1816	TRUE	FALSE	FALSE	UP - UP	SYNCH
ENSG00000131966	ACTR10	0.509161	0.0563683	1	1.14525	1.2692	0.227466	YES	YES	2.2493	TRUE	FALSE	FALSE	UP - UP	SYNCH
ENSG00000132002	DNAJB1	0.318992	0.12079	1	0.679831	1.24712	0.311861	YES	YES	2.13118	TRUE	FALSE	FALSE	UP - UP	SYNCH
ENSG00000182670	TTC3	0.570505	0.128544	1	1.14525	1.17137	0.266386	YES	YES	2.00744	TRUE	FALSE	FALSE	UP - UP	SYNCH
ENSG00000137207	YIPF3	0.527564	0.0324657	1	1.07727	1.09713	0.306066	YES	YES	2.04197	TRUE	FALSE	FALSE	UP - UP	SYNCH
ENSG00000182636	NDN	0.294454	0.881582	0.720719	1.07204	2.93557	1.21439e-05	YES	YES	3.64077	TRUE	FALSE	FALSE	UP - UP	SYNCH
ENSG00000166681	NGFRAP1	0.895632	0.703881	0.797045	3.27365	2.75572	5.13728e-05	YES	YES	3.65513	TRUE	FALSE	FALSE	UP - UP	SYNCH
ENSG00000166562	SEC11C	0.858825	0.838244	0.708948	1.79371	1.98076	0.0209249	YES	YES	2.08856	TRUE	FALSE	FALSE	UP - UP	SYNCH
ENSG00000136240	KDELR2	1.49068	0.657402	0.82277	3.18998	1.83018	0.0391711	YES	YES	2.13996	TRUE	FALSE	FALSE	UP - UP	SYNCH
ENSG00000077152	UBE2T	1.22076	3.87273	8.05086e-10	0.742585	3.01797	1.12615e-05	YES	YES	0.608298	FALSE	FALSE	TRUE	UP - SIMILAR	SYNCH
ENSG00000070081	NUCB2	0.545968	2.33282	0.0338788	0.653684	2.65387	0.00247986	YES	YES	1.19729	FALSE	FALSE	TRUE	UP - SIMILAR	SYNCH
ENSG00000130204	TOMM40	2.55807	2.18273	0.0140819	1.94013	1.76272	0.0553047	YES	YES	0.758436	FALSE	FALSE	TRUE	UP - SIMILAR	SYNCH
ENSG00000004478	FKBP4	1.40479	2.38881	0.00516075	0.936076	1.76196	0.0630876	YES	YES	0.666344	FALSE	FALSE	TRUE	UP - SIMILAR	SYNCH
ENSG00000141873	SLC39A3	1.15941	2.04412	0.0331751	0.899469	1.66149	0.0872236	YES	YES	0.775796	FALSE	FALSE	TRUE	UP - SIMILAR	SYNCH
ENSG00000092853	CLSPN	1.14101	2.5786	0.00145377	0.632766	1.65839	0.0941101	YES	YES	0.554566	FALSE	FALSE	TRUE	UP - SIMILAR	SYNCH
ENSG00000162607	USP1	1.89555	2.61403	0.000795396	1.01452	1.63486	0.0928127	YES	YES	0.53521	FALSE	FALSE	TRUE	UP - SIMILAR	SYNCH
ENSG00000124802	EEF1E1	1.28824	2.2238	0.0129323	0.857634	1.59981	0.104034	YES	YES	0.665742	FALSE	FALSE	TRUE	UP - SIMILAR	SYNCH
ENSG00000198176	TFDP1	1.26983	2.21528	0.0137465	0.836716	1.57552	0.112515	YES	YES	0.658917	FALSE	FALSE	TRUE	UP - SIMILAR	SYNCH
ENSG00000099901	RANBP1	9.84582	2.40152	0.00307052	5.28177	1.43366	0.156295	YES	YES	0.536448	FALSE	FALSE	TRUE	UP - SIMILAR	SYNCH
ENSG00000106628	POLD2	1.03059	2.18931	0.0163176	0.585701	1.32306	0.227466	YES	YES	0.568316	FALSE	FALSE	TRUE	UP - SIMILAR	SYNCH
ENSG00000135446	CDK4	2.01824	2.32727	0.00617072	1.03544	1.29626	0.227466	YES	YES	0.513039	FALSE	FALSE	TRUE	UP - SIMILAR	SYNCH
ENSG00000117395	EBNA1BP2	1.25143	2.21814	0.0130688	0.658914	1.23328	0.243318	YES	YES	0.526528	FALSE	FALSE	TRUE	UP - SIMILAR	SYNCH
ENSG00000197451	HNRNPAB	2.38631	2.16157	0.0158696	1.23416	1.14942	0.279601	YES	YES	0.517182	FALSE	FALSE	TRUE	UP - SIMILAR	SYNCH
ENSG00000072501	SMC1A	1.94463	2.13157	0.0192913	1.00406	1.11865	0.296682	YES	YES	0.516325	FALSE	FALSE	TRUE	UP - SIMILAR	SYNCH
ENSG00000079462	PAFAH1B3	0.889498	2.01275	0.0426913	0.470653	1.04488	0.342815	YES	YES	0.529122	FALSE	FALSE	TRUE	UP - SIMILAR	SYNCH
ENSG00000128228	SDF2L1	5.58236	2.02574	0.0325584	2.8396	0.992102	0.350005	YES	YES	0.508674	FALSE	FALSE	TRUE	UP - SIMILAR	SYNCH
ENSG00000168374	ARF4	1.25143	0.43963	0.973164	2.44216	1.45631	0.148595	YES	YES	1.9515	FALSE	FALSE	TRUE	UP - SIMILAR	SYNCH
ENSG00000134153	EMC7	0.932439	0.486571	0.945866	1.67866	1.37907	0.183776	YES	YES	1.80029	FALSE	FALSE	TRUE	UP - SIMILAR	SYNCH
ENSG00000139726	DENR	0.680926	0.429755	0.984249	1.20278	1.28899	0.227466	YES	YES	1.76639	FALSE	FALSE	TRUE	UP - SIMILAR	SYNCH
ENSG00000159346	ADIPOR1	0.63185	0.277177	1	1.18186	1.2182	0.243444	YES	YES	1.87048	FALSE	FALSE	TRUE	UP - SIMILAR	SYNCH
ENSG00000162961	DPY30	0.889498	0.196124	1	1.74664	1.21099	0.243318	YES	YES	1.96363	FALSE	FALSE	TRUE	UP - SIMILAR	SYNCH
ENSG00000183978	COA3	0.840422	0.363254	1	1.45902	1.19506	0.252747	YES	YES	1.73606	FALSE	FALSE	TRUE	UP - SIMILAR	SYNCH
ENSG00000007520	TSR3	0.858825	0.384134	1	1.46948	1.19453	0.252747	YES	YES	1.71104	FALSE	FALSE	TRUE	UP - SIMILAR	SYNCH
ENSG00000114784	EIF1B	0.748405	0.289887	1	1.3126	1.13424	0.28496	YES	YES	1.75386	FALSE	FALSE	TRUE	UP - SIMILAR	SYNCH
ENSG00000165264	NDUFB6	1.11647	0.438987	0.975735	1.74664	1.11541	0.291221	YES	YES	1.56443	FALSE	FALSE	TRUE	UP - SIMILAR	SYNCH
ENSG00000124733	MEA1	0.950842	0.469652	0.956488	1.45379	1.11127	0.295909	YES	YES	1.52895	FALSE	FALSE	TRUE	UP - SIMILAR	SYNCH
ENSG00000133773	CCDC59	0.834287	0.445404	0.972799	1.29168	1.10487	0.300404	YES	YES	1.54824	FALSE	FALSE	TRUE	UP - SIMILAR	SYNCH
ENSG00000089737	DDX24	1.89555	0.427272	0.97978	2.92328	1.08308	0.306936	YES	YES	1.54218	FALSE	FALSE	TRUE	UP - SIMILAR	SYNCH
ENSG00000137776	SLTM	1.17782	0.366449	1	1.86692	1.06107	0.311861	YES	YES	1.58507	FALSE	FALSE	TRUE	UP - SIMILAR	SYNCH
ENSG00000101294	HM13	0.466219	0.328235	1	0.758274	1.05534	0.325046	YES	YES	1.62643	FALSE	FALSE	TRUE	UP - SIMILAR	SYNCH
ENSG00000118508	RAB32	1.06126	0.180906	1	1.8983	1.05379	0.313493	YES	YES	1.78872	FALSE	FALSE	TRUE	UP - SIMILAR	SYNCH
ENSG00000120686	UFM1	0.772943	0.294916	1	1.27599	1.04746	0.318608	YES	YES	1.65082	FALSE	FALSE	TRUE	UP - SIMILAR	SYNCH
ENSG00000174953	DHX36	0.644119	0.191845	1	1.14003	1.04603	0.320124	YES	YES	1.7699	FALSE	FALSE	TRUE	UP - SIMILAR	SYNCH
ENSG00000105438	KDELR1	0.840422	0.307393	1	1.37012	1.04171	0.321792	YES	YES	1.63028	FALSE	FALSE	TRUE	UP - SIMILAR	SYNCH
ENSG00000113811	SELK	1.19622	0.357573	1	1.88261	1.04116	0.320095	YES	YES	1.5738	FALSE	FALSE	TRUE	UP - SIMILAR	SYNCH
ENSG00000126777	KTN1	1.68084	0.484648	0.939873	2.42648	1.04097	0.318495	YES	YES	1.44361	FALSE	FALSE	TRUE	UP - SIMILAR	SYNCH
ENSG00000072849	DERL2	0.662522	0.402954	1	1.00929	1.03546	0.328314	YES	YES	1.5234	FALSE	FALSE	TRUE	UP - SIMILAR	SYNCH
ENSG00000178057	NDUFAF3	1.8158	0.48376	0.942791	2.59382	1.02419	0.325492	YES	YES	1.42847	FALSE	FALSE	TRUE	UP - SIMILAR	SYNCH
ENSG00000187051	RPS19BP1	2.14093	0.28052	1	3.49852	1.02088	0.327208	YES	YES	1.63411	FALSE	FALSE	TRUE	UP - SIMILAR	SYNCH
ENSG00000064995	TAF11	0.668657	0.164806	1	1.18186	1.01642	0.337087	YES	YES	1.76751	FALSE	FALSE	TRUE	UP - SIMILAR	SYNCH
ENSG00000120656	TAF12	0.730002	0.344209	1	1.14003	1.01345	0.341557	YES	YES	1.56167	FALSE	FALSE	TRUE	UP - SIMILAR	SYNCH
ENSG00000136986	DERL1	0.723867	0.299643	1	1.16094	1.00806	0.342815	YES	YES	1.60381	FALSE	FALSE	TRUE	UP - SIMILAR	SYNCH
ENSG00000197982	C1orf122	0.92017	0.130175	1	1.65251	1.00692	0.342328	YES	YES	1.79588	FALSE	FALSE	TRUE	UP - SIMILAR	SYNCH
ENSG00000119979	FAM45A	0.294454	0.115141	1	0.533406	0.993406	0.36656	YES	YES	1.81151	FALSE	FALSE	TRUE	UP - SIMILAR	SYNCH
ENSG00000184840	TMED9	2.65009	0.470179	0.947023	3.71816	0.983628	0.350005	YES	YES	1.40303	FALSE	FALSE	TRUE	UP - SIMILAR	SYNCH
ENSG00000213246	SUPT4H1	1.59496	0.347222	1	2.42125	0.976616	0.35604	YES	YES	1.51806	FALSE	FALSE	TRUE	UP - SIMILAR	SYNCH
ENSG00000116171	SCP2	0.963111	0.400442	0.999013	1.4015	0.965273	0.365323	YES	YES	1.45518	FALSE	FALSE	TRUE	UP - SIMILAR	SYNCH
ENSG00000187735	TCEA1	1.23303	0.336702	1	1.86169	0.956878	0.366804	YES	YES	1.50985	FALSE	FALSE	TRUE	UP - SIMILAR	SYNCH
ENSG00000048544	MRPS10	0.760674	0.307062	1	1.1714	0.95439	0.366804	YES	YES	1.53995	FALSE	FALSE	TRUE	UP - SIMILAR	SYNCH
ENSG00000170315	UBB	12.3057	0.131257	1	21.263	0.954219	0.362826	YES	YES	1.7279	FALSE	FALSE	TRUE	UP - SIMILAR	SYNCH
ENSG00000086504	MRPL28	1.40479	0.386283	1	2.04472	0.952419	0.366804	YES	YES	1.45553	FALSE	FALSE	TRUE	UP - SIMILAR	SYNCH
ENSG00000172586	CHCHD1	1.31278	0.408656	0.992278	1.86692	0.93988	0.368652	YES	YES	1.42212	FALSE	FALSE	TRUE	UP - SIMILAR	SYNCH
ENSG00000129562	DAD1	1.41093	0.265961	1	2.20684	0.938395	0.369057	YES	YES	1.5641	FALSE	FALSE	TRUE	UP - SIMILAR	SYNCH
ENSG00000133318	RTN3	0.613447	0.30337	1	0.930846	0.927022	0.383858	YES	YES	1.5174	FALSE	FALSE	TRUE	UP - SIMILAR	SYNCH
ENSG00000116209	TMEM59	1.50294	0.450132	0.96445	2.06041	0.926996	0.379165	YES	YES	1.37092	FALSE	FALSE	TRUE	UP - SIMILAR	SYNCH
ENSG00000165416	SUGT1	0.730002	0.181484	1	1.19755	0.921157	0.384599	YES	YES	1.64048	FALSE	FALSE	TRUE	UP - SIMILAR	SYNCH
ENSG00000089693	MLF2	1.96303	0.462699	0.953737	2.65657	0.920753	0.380732	YES	YES	1.3533	FALSE	FALSE	TRUE	UP - SIMILAR	SYNCH
ENSG00000115685	PPP1R7	0.883363	0.387682	1	1.24984	0.909367	0.391789	YES	YES	1.41487	FALSE	FALSE	TRUE	UP - SIMILAR	SYNCH
ENSG00000002586	CD99	0.834287	0.228743	1	1.3126	0.907108	0.39393	YES	YES	1.57332	FALSE	FALSE	TRUE	UP - SIMILAR	SYNCH
ENSG00000067167	TRAM1	0.668657	0.147515	1	1.10865	0.901855	0.399387	YES	YES	1.65802	FALSE	FALSE	TRUE	UP - SIMILAR	SYNCH
ENSG00000171735	CAMTA1	1.34958	0.3198	1	1.97674	0.893882	0.397184	YES	YES	1.46471	FALSE	FALSE	TRUE	UP - SIMILAR	SYNCH
ENSG00000109536	FRG1	0.779077	0.350429	1	1.11388	0.886581	0.404525	YES	YES	1.42974	FALSE	FALSE	TRUE	UP - SIMILAR	SYNCH
ENSG00000132432	SEC61G	3.03656	0.034694	1	5.34975	0.883352	0.399399	YES	YES	1.76178	FALSE	FALSE	TRUE	UP - SIMILAR	SYNCH
ENSG00000060762	MPC1	0.846556	0.112706	1	1.41196	0.876541	0.410614	YES	YES	1.66788	FALSE	FALSE	TRUE	UP - SIMILAR	SYNCH
ENSG00000163463	KRTCAP2	1.06126	0.381484	1	1.47471	0.876471	0.408376	YES	YES	1.38958	FALSE	FALSE	TRUE	UP - SIMILAR	SYNCH
ENSG00000105171	POP4	0.766808	0.344811	1	1.09296	0.876115	0.413267	YES	YES	1.42534	FALSE	FALSE	TRUE	UP - SIMILAR	SYNCH
ENSG00000131116	ZNF428	0.570505	0.0982948	1	0.962223	0.876048	0.413322	YES	YES	1.68662	FALSE	FALSE	TRUE	UP - SIMILAR	SYNCH
ENSG00000131100	ATP6V1E1	1.52135	0.139864	1	2.484	0.874525	0.40631	YES	YES	1.63276	FALSE	FALSE	TRUE	UP - SIMILAR	SYNCH
ENSG00000100412	ACO2	0.779077	0.19154	1	1.22893	0.872599	0.41417	YES	YES	1.57741	FALSE	FALSE	TRUE	UP - SIMILAR	SYNCH
ENSG00000079332	SAR1A	0.711598	0.0184064	1	1.25507	0.86319	0.414705	YES	YES	1.76374	FALSE	FALSE	TRUE	UP - SIMILAR	SYNCH
ENSG00000101132	PFDN4	0.74227	0.107431	1	1.22893	0.859259	0.414705	YES	YES	1.65563	FALSE	FALSE	TRUE	UP - SIMILAR	SYNCH
ENSG00000163541	SUCLG1	1.0674	0.0791641	1	1.79894	0.859012	0.414705	YES	YES	1.68535	FALSE	FALSE	TRUE	UP - SIMILAR	SYNCH
ENSG00000198492	YTHDF2	1.21462	0.197735	1	1.88784	0.858529	0.414705	YES	YES	1.55426	FALSE	FALSE	TRUE	UP - SIMILAR	SYNCH
ENSG00000126698	DNAJC8	2.24521	0.491266	0.935241	2.85529	0.855898	0.414705	YES	YES	1.27172	FALSE	FALSE	TRUE	UP - SIMILAR	SYNCH
ENSG00000054116	TRAPPC3	1.36799	0.333288	1	1.9349	0.854854	0.414705	YES	YES	1.41442	FALSE	FALSE	TRUE	UP - SIMILAR	SYNCH
ENSG00000149196	C11orf73	0.834287	0.420179	0.988971	1.11388	0.85466	0.419367	YES	YES	1.33512	FALSE	FALSE	TRUE	UP - SIMILAR	SYNCH
ENSG00000103254	FAM173A	1.01219	0.418236	0.987022	1.3492	0.850933	0.419367	YES	YES	1.33296	FALSE	FALSE	TRUE	UP - SIMILAR	SYNCH
ENSG00000147669	POLR2K	2.26362	0.272684	1	3.32072	0.849284	0.414705	YES	YES	1.46699	FALSE	FALSE	TRUE	UP - SIMILAR	SYNCH
ENSG00000175324	LSM1	1.21462	0.253697	1	1.80417	0.847225	0.41958	YES	YES	1.48537	FALSE	FALSE	TRUE	UP - SIMILAR	SYNCH
ENSG00000115944	COX7A2L	2.84639	0.451111	0.959373	3.68155	0.840936	0.420401	YES	YES	1.29341	FALSE	FALSE	TRUE	UP - SIMILAR	SYNCH
ENSG00000100664	EIF5	2.51513	0.117247	1	4.0633	0.836469	0.423145	YES	YES	1.61554	FALSE	FALSE	TRUE	UP - SIMILAR	SYNCH
ENSG00000123200	ZC3H13	0.607312	0.0124199	1	1.05635	0.83495	0.433064	YES	YES	1.73939	FALSE	FALSE	TRUE	UP - SIMILAR	SYNCH
ENSG00000101557	USP14	0.785212	0.357921	1	1.07727	0.832022	0.43163	YES	YES	1.37195	FALSE	FALSE	TRUE	UP - SIMILAR	SYNCH
ENSG00000143183	TMCO1	1.34345	0.405608	0.992278	1.77802	0.828106	0.431484	YES	YES	1.32348	FALSE	FALSE	TRUE	UP - SIMILAR	SYNCH
ENSG00000051620	HEBP2	1.19009	0.3134	1	1.67343	0.825315	0.433477	YES	YES	1.40614	FALSE	FALSE	TRUE	UP - SIMILAR	SYNCH
ENSG00000196655	TRAPPC4	0.999918	0.189469	1	1.52701	0.822766	0.436086	YES	YES	1.52713	FALSE	FALSE	TRUE	UP - SIMILAR	SYNCH
ENSG00000014641	MDH1	1.64404	0.472585	0.947023	2.07087	0.821977	0.433772	YES	YES	1.25963	FALSE	FALSE	TRUE	UP - SIMILAR	SYNCH
ENSG00000182117	NOP10	3.18379	0.249911	1	4.65423	0.821223	0.431503	YES	YES	1.46185	FALSE	FALSE	TRUE	UP - SIMILAR	SYNCH
ENSG00000105393	BABAM1	1.20849	0.421476	0.984249	1.57407	0.819883	0.436086	YES	YES	1.30251	FALSE	FALSE	TRUE	UP - SIMILAR	SYNCH
ENSG00000177700	POLR2L	4.80942	0.0855862	1	7.84421	0.819311	0.431503	YES	YES	1.63101	FALSE	FALSE	TRUE	UP - SIMILAR	SYNCH
ENSG00000124767	GLO1	1.17782	0.493411	0.938216	1.45902	0.817207	0.440091	YES	YES	1.23875	FALSE	FALSE	TRUE	UP - SIMILAR	SYNCH
ENSG00000175348	TMEM9B	0.662522	0.365755	1	0.89424	0.814628	0.444871	YES	YES	1.34975	FALSE	FALSE	TRUE	UP - SIMILAR	SYNCH
ENSG00000168002	POLR2G	1.55815	0.37554	1	2.08133	0.811802	0.438929	YES	YES	1.33577	FALSE	FALSE	TRUE	UP - SIMILAR	SYNCH
ENSG00000099795	NDUFB7	3.46597	0.444063	0.96445	4.40322	0.806845	0.438929	YES	YES	1.27041	FALSE	FALSE	TRUE	UP - SIMILAR	SYNCH
ENSG00000130312	MRPL34	1.34958	0.381443	1	1.78325	0.80109	0.444871	YES	YES	1.32133	FALSE	FALSE	TRUE	UP - SIMILAR	SYNCH
ENSG00000068831	RASGRP2	0.134958	0.321234	1	0.188261	0.798465	0.506464	YES	YES	1.39496	FALSE	FALSE	TRUE	UP - SIMILAR	SYNCH
ENSG00000113312	TTC1	1.14101	0.421938	0.984249	1.46425	0.797787	0.44799	YES	YES	1.28329	FALSE	FALSE	TRUE	UP - SIMILAR	SYNCH
ENSG00000172172	MRPL13	1.32504	0.434929	0.976652	1.67866	0.791941	0.451615	YES	YES	1.26687	FALSE	FALSE	TRUE	UP - SIMILAR	SYNCH
ENSG00000214194	LINC00998	1.23916	0.232558	1	1.79371	0.78676	0.451817	YES	YES	1.44752	FALSE	FALSE	TRUE	UP - SIMILAR	SYNCH
ENSG00000166669	ATF7IP2	0.263782	0.356904	1	0.350375	0.774123	0.488249	YES	YES	1.32827	FALSE	FALSE	TRUE	UP - SIMILAR	SYNCH
ENSG00000138758	SEPT11	0.956977	0.0818994	1	1.52178	0.773653	0.459059	YES	YES	1.59019	FALSE	FALSE	TRUE	UP - SIMILAR	SYNCH
ENSG00000116030	SUMO1	3.02429	0.198649	1	4.43459	0.773476	0.45275	YES	YES	1.46632	FALSE	FALSE	TRUE	UP - SIMILAR	SYNCH
ENSG00000013275	PSMC4	1.4416	0.44651	0.966627	1.78325	0.767909	0.461053	YES	YES	1.23699	FALSE	FALSE	TRUE	UP - SIMILAR	SYNCH
ENSG00000179526	SHARPIN	0.711598	0.0527971	1	1.15048	0.7673	0.466492	YES	YES	1.61676	FALSE	FALSE	TRUE	UP - SIMILAR	SYNCH
ENSG00000172500	FIBP	1.93849	0.290072	1	2.6618	0.766867	0.45921	YES	YES	1.37313	FALSE	FALSE	TRUE	UP - SIMILAR	SYNCH
ENSG00000113068	PFDN1	0.822019	0.0855281	1	1.29691	0.764773	0.464147	YES	YES	1.57771	FALSE	FALSE	TRUE	UP - SIMILAR	SYNCH
ENSG00000115350	POLE4	1.55202	0.462946	0.954418	1.89307	0.763564	0.465288	YES	YES	1.21975	FALSE	FALSE	TRUE	UP - SIMILAR	SYNCH
ENSG00000087302	C14orf166	2.42311	0.32308	1	3.24227	0.761786	0.462184	YES	YES	1.33806	FALSE	FALSE	TRUE	UP - SIMILAR	SYNCH
ENSG00000115677	HDLBP	0.840422	0.433675	0.979928	1.04067	0.755014	0.472641	YES	YES	1.23827	FALSE	FALSE	TRUE	UP - SIMILAR	SYNCH
ENSG00000232388	LINC00493	1.03059	0.0128478	1	1.69435	0.753555	0.47032	YES	YES	1.64406	FALSE	FALSE	TRUE	UP - SIMILAR	SYNCH
ENSG00000171222	SCAND1	1.88328	0.356904	1	2.43693	0.745286	0.473735	YES	YES	1.29398	FALSE	FALSE	TRUE	UP - SIMILAR	SYNCH
ENSG00000165280	VCP	1.73605	0.406387	0.991544	2.165	0.739772	0.478917	YES	YES	1.24708	FALSE	FALSE	TRUE	UP - SIMILAR	SYNCH
ENSG00000104979	C19orf53	4.58245	0.256504	1	6.31197	0.738455	0.475104	YES	YES	1.37742	FALSE	FALSE	TRUE	UP - SIMILAR	SYNCH
ENSG00000155959	VBP1	1.17168	0.305462	1	1.56361	0.738388	0.480412	YES	YES	1.3345	FALSE	FALSE	TRUE	UP - SIMILAR	SYNCH
ENSG00000022277	RTFDC1	1.49068	0.196487	1	2.13885	0.737233	0.478743	YES	YES	1.43482	FALSE	FALSE	TRUE	UP - SIMILAR	SYNCH
ENSG00000149923	PPP4C	2.03664	0.4506	0.961993	2.43693	0.722539	0.488249	YES	YES	1.19654	FALSE	FALSE	TRUE	UP - SIMILAR	SYNCH
ENSG00000170759	KIF5B	1.57042	0.0727892	1	2.41602	0.716245	0.488249	YES	YES	1.53845	FALSE	FALSE	TRUE	UP - SIMILAR	SYNCH
ENSG00000179632	MAF1	1.04899	0.101984	1	1.5793	0.712213	0.495713	YES	YES	1.50554	FALSE	FALSE	TRUE	UP - SIMILAR	SYNCH
ENSG00000126254	RBM42	0.932439	0.365502	1	1.1714	0.707884	0.501938	YES	YES	1.25628	FALSE	FALSE	TRUE	UP - SIMILAR	SYNCH
ENSG00000230055	CISD3	0.730002	0.272015	1	0.972682	0.700361	0.506063	YES	YES	1.33244	FALSE	FALSE	TRUE	UP - SIMILAR	SYNCH
ENSG00000241685	ARPC1A	0.766808	0.287473	1	1.00929	0.697911	0.50821	YES	YES	1.31622	FALSE	FALSE	TRUE	UP - SIMILAR	SYNCH
ENSG00000116863	ADPRHL2	0.668657	0.347792	1	0.841945	0.692109	0.511073	YES	YES	1.25916	FALSE	FALSE	TRUE	UP - SIMILAR	SYNCH
ENSG00000125991	ERGIC3	0.987649	0.308345	1	1.27599	0.692097	0.50883	YES	YES	1.29195	FALSE	FALSE	TRUE	UP - SIMILAR	SYNCH
ENSG00000065135	GNAI3	0.797481	0.17645	1	1.12434	0.688308	0.512122	YES	YES	1.40986	FALSE	FALSE	TRUE	UP - SIMILAR	SYNCH
ENSG00000125037	EMC3	0.803615	0.272328	1	1.06158	0.688167	0.513091	YES	YES	1.32101	FALSE	FALSE	TRUE	UP - SIMILAR	SYNCH
ENSG00000105619	TFPT	1.07353	0.0302147	1	1.6682	0.68666	0.508618	YES	YES	1.55394	FALSE	FALSE	TRUE	UP - SIMILAR	SYNCH
ENSG00000090060	PAPOLA	1.65631	0.231521	1	2.24344	0.686416	0.508067	YES	YES	1.35449	FALSE	FALSE	TRUE	UP - SIMILAR	SYNCH
ENSG00000143252	SDHC	1.50908	0.274353	1	1.98197	0.683389	0.50973	YES	YES	1.31336	FALSE	FALSE	TRUE	UP - SIMILAR	SYNCH
ENSG00000137106	GRHPR	0.932439	0.420879	0.98556	1.10342	0.674285	0.51775	YES	YES	1.18337	FALSE	FALSE	TRUE	UP - SIMILAR	SYNCH
ENSG00000246705	H2AFJ	1.65631	0.49494	0.936425	1.86169	0.673062	0.51654	YES	YES	1.124	FALSE	FALSE	TRUE	UP - SIMILAR	SYNCH
ENSG00000111142	METAP2	1.69311	0.295116	1	2.17023	0.668128	0.51775	YES	YES	1.2818	FALSE	FALSE	TRUE	UP - SIMILAR	SYNCH
ENSG00000119185	ITGB1BP1	1.39252	0.385957	1	1.67866	0.667635	0.51775	YES	YES	1.20548	FALSE	FALSE	TRUE	UP - SIMILAR	SYNCH
ENSG00000100811	YY1	1.15941	0.422573	0.984249	1.35966	0.662965	0.521726	YES	YES	1.17272	FALSE	FALSE	TRUE	UP - SIMILAR	SYNCH
ENSG00000196072	BLOC1S2	0.993784	0.353154	1	1.21324	0.652603	0.532589	YES	YES	1.22083	FALSE	FALSE	TRUE	UP - SIMILAR	SYNCH
ENSG00000187837	HIST1H1C	0.484623	0.106218	1	0.700749	0.651734	0.540946	YES	YES	1.44597	FALSE	FALSE	TRUE	UP - SIMILAR	SYNCH
ENSG00000105058	FAM32A	0.80975	0.0413671	1	1.21847	0.648519	0.533181	YES	YES	1.50475	FALSE	FALSE	TRUE	UP - SIMILAR	SYNCH
ENSG00000198356	ASNA1	1.62563	0.468961	0.950281	1.82509	0.645031	0.533296	YES	YES	1.12269	FALSE	FALSE	TRUE	UP - SIMILAR	SYNCH
ENSG00000180992	MRPL14	1.92622	0.220095	1	2.55198	0.641853	0.532949	YES	YES	1.32486	FALSE	FALSE	TRUE	UP - SIMILAR	SYNCH
ENSG00000257698	RP11-620J15.3	0.190168	0.428318	1	0.219638	0.635603	0.583688	YES	YES	1.15496	FALSE	FALSE	TRUE	UP - SIMILAR	SYNCH
ENSG00000182196	ARL6IP4	3.52118	0.163176	1	4.82157	0.634409	0.534929	YES	YES	1.3693	FALSE	FALSE	TRUE	UP - SIMILAR	SYNCH
ENSG00000204574	ABCF1	0.92017	0.0467788	1	1.36489	0.633096	0.540946	YES	YES	1.4833	FALSE	FALSE	TRUE	UP - SIMILAR	SYNCH
ENSG00000105700	KXD1	1.00605	0.091443	1	1.44333	0.628907	0.543289	YES	YES	1.43465	FALSE	FALSE	TRUE	UP - SIMILAR	SYNCH
ENSG00000114956	DGUOK	1.40479	0.265043	1	1.78848	0.627056	0.542336	YES	YES	1.27313	FALSE	FALSE	TRUE	UP - SIMILAR	SYNCH
ENSG00000115514	TXNDC9	0.748405	0.178906	1	1.00929	0.623927	0.546784	YES	YES	1.34859	FALSE	FALSE	TRUE	UP - SIMILAR	SYNCH
ENSG00000159720	ATP6V0D1	1.38639	0.0988858	1	1.96628	0.620263	0.546784	YES	YES	1.41828	FALSE	FALSE	TRUE	UP - SIMILAR	SYNCH
ENSG00000172216	CEBPB	0.318992	0.348679	1	0.381752	0.612682	0.57998	YES	YES	1.19674	FALSE	FALSE	TRUE	UP - SIMILAR	SYNCH
ENSG00000149600	COMMD7	1.22076	0.178648	1	1.6316	0.61195	0.550824	YES	YES	1.33654	FALSE	FALSE	TRUE	UP - SIMILAR	SYNCH
ENSG00000167397	VKORC1	1.01219	0.0403587	1	1.48517	0.610668	0.552722	YES	YES	1.46729	FALSE	FALSE	TRUE	UP - SIMILAR	SYNCH
ENSG00000115128	SF3B14	2.76664	0.177681	1	3.69201	0.61016	0.547714	YES	YES	1.33447	FALSE	FALSE	TRUE	UP - SIMILAR	SYNCH
ENSG00000134056	MRPS36	0.883363	0.386143	1	1.02498	0.609516	0.558653	YES	YES	1.16031	FALSE	FALSE	TRUE	UP - SIMILAR	SYNCH
ENSG00000143575	HAX1	2.18387	0.210976	1	2.8396	0.604647	0.553311	YES	YES	1.30026	FALSE	FALSE	TRUE	UP - SIMILAR	SYNCH
ENSG00000187145	MRPS21	2.12253	0.138675	1	2.8919	0.601363	0.555503	YES	YES	1.36248	FALSE	FALSE	TRUE	UP - SIMILAR	SYNCH
ENSG00000138757	G3BP2	0.877229	0.237788	1	1.11911	0.601184	0.560768	YES	YES	1.27573	FALSE	FALSE	TRUE	UP - SIMILAR	SYNCH
ENSG00000100243	CYB5R3	0.840422	0.125848	1	1.15048	0.592948	0.566413	YES	YES	1.36894	FALSE	FALSE	TRUE	UP - SIMILAR	SYNCH
ENSG00000101367	MAPRE1	1.17782	0.250393	1	1.47994	0.5921	0.5661	YES	YES	1.25651	FALSE	FALSE	TRUE	UP - SIMILAR	SYNCH
ENSG00000136732	GYPC	0.515295	0.0495535	1	0.742585	0.589487	0.573399	YES	YES	1.44109	FALSE	FALSE	TRUE	UP - SIMILAR	SYNCH
ENSG00000125844	RRBP1	0.852691	0.23826	1	1.07727	0.587006	0.572369	YES	YES	1.26338	FALSE	FALSE	TRUE	UP - SIMILAR	SYNCH
ENSG00000158417	EIF5B	2.59488	0.266388	1	3.2109	0.586668	0.564999	YES	YES	1.2374	FALSE	FALSE	TRUE	UP - SIMILAR	SYNCH
ENSG00000174886	NDUFA11	3.90766	0.450973	0.959373	4.26725	0.586047	0.563334	YES	YES	1.09202	FALSE	FALSE	TRUE	UP - SIMILAR	SYNCH
ENSG00000176101	SSNA1	1.8158	0.198688	1	2.33757	0.576923	0.572061	YES	YES	1.28735	FALSE	FALSE	TRUE	UP - SIMILAR	SYNCH
ENSG00000100883	SRP54	0.650253	0.459332	0.968256	0.700749	0.572157	0.58431	YES	YES	1.07766	FALSE	FALSE	TRUE	UP - SIMILAR	SYNCH
ENSG00000129235	TXNDC17	1.87715	0.170038	1	2.45262	0.57014	0.574226	YES	YES	1.30657	FALSE	FALSE	TRUE	UP - SIMILAR	SYNCH
ENSG00000137815	RTF1	1.55815	0.284027	1	1.88261	0.568053	0.576796	YES	YES	1.20823	FALSE	FALSE	TRUE	UP - SIMILAR	SYNCH
ENSG00000106245	BUD31	1.82807	0.127947	1	2.45262	0.567098	0.575733	YES	YES	1.34165	FALSE	FALSE	TRUE	UP - SIMILAR	SYNCH
ENSG00000233016	SNHG7	0.595043	0.48609	0.95142	0.627537	0.566651	0.594527	YES	YES	1.05461	FALSE	FALSE	TRUE	UP - SIMILAR	SYNCH
ENSG00000114902	SPCS1	3.13471	0.287556	1	3.75999	0.561579	0.579685	YES	YES	1.19947	FALSE	FALSE	TRUE	UP - SIMILAR	SYNCH
ENSG00000105185	PDCD5	2.49673	0.224025	1	3.122	0.559432	0.583144	YES	YES	1.25043	FALSE	FALSE	TRUE	UP - SIMILAR	SYNCH
ENSG00000164919	COX6C	4.91371	0.0579436	1	6.87153	0.559386	0.579531	YES	YES	1.39844	FALSE	FALSE	TRUE	UP - SIMILAR	SYNCH
ENSG00000139233	LLPH	0.938573	0.234499	1	1.16617	0.558582	0.587656	YES	YES	1.24249	FALSE	FALSE	TRUE	UP - SIMILAR	SYNCH
ENSG00000089063	TMEM230	1.89555	0.297503	1	2.2539	0.558015	0.584584	YES	YES	1.18905	FALSE	FALSE	TRUE	UP - SIMILAR	SYNCH
ENSG00000100380	ST13	2.09185	0.220284	1	2.61997	0.557843	0.583688	YES	YES	1.25246	FALSE	FALSE	TRUE	UP - SIMILAR	SYNCH
ENSG00000112419	PHACTR2	0.588909	0.298606	1	0.700749	0.557193	0.595529	YES	YES	1.18991	FALSE	FALSE	TRUE	UP - SIMILAR	SYNCH
ENSG00000186010	NDUFA13	2.07958	0.498373	0.931218	2.15454	0.554514	0.585545	YES	YES	1.03605	FALSE	FALSE	TRUE	UP - SIMILAR	SYNCH
ENSG00000215301	DDX3X	0.705464	0.334467	1	0.815798	0.551543	0.594664	YES	YES	1.1564	FALSE	FALSE	TRUE	UP - SIMILAR	SYNCH
ENSG00000177200	CHD9	0.570505	0.299909	1	0.674602	0.549016	0.600052	YES	YES	1.18246	FALSE	FALSE	TRUE	UP - SIMILAR	SYNCH
ENSG00000173915	USMG5	4.18371	0.094606	1	5.66352	0.547717	0.58791	YES	YES	1.35371	FALSE	FALSE	TRUE	UP - SIMILAR	SYNCH
ENSG00000006015	C19orf60	1.50908	0.28324	1	1.79371	0.542687	0.594646	YES	YES	1.18861	FALSE	FALSE	TRUE	UP - SIMILAR	SYNCH
ENSG00000134825	TMEM258	3.31875	0.302217	1	3.89073	0.542159	0.593294	YES	YES	1.17235	FALSE	FALSE	TRUE	UP - SIMILAR	SYNCH
ENSG00000065518	NDUFB4	3.07337	0.415014	0.984249	3.3364	0.54076	0.594646	YES	YES	1.08559	FALSE	FALSE	TRUE	UP - SIMILAR	SYNCH
ENSG00000128524	ATP6V1F	6.15287	0.424292	0.976652	6.63097	0.539509	0.59425	YES	YES	1.0777	FALSE	FALSE	TRUE	UP - SIMILAR	SYNCH
ENSG00000104131	EIF3J	1.34345	0.0525701	1	1.85646	0.53414	0.600348	YES	YES	1.38186	FALSE	FALSE	TRUE	UP - SIMILAR	SYNCH
ENSG00000170035	UBE2E3	1.07353	0.432108	0.979928	1.14525	0.530739	0.60616	YES	YES	1.06681	FALSE	FALSE	TRUE	UP - SIMILAR	SYNCH
ENSG00000091164	TXNL1	1.31278	0.461678	0.957849	1.37012	0.52808	0.604877	YES	YES	1.04368	FALSE	FALSE	TRUE	UP - SIMILAR	SYNCH
ENSG00000177971	IMP3	1.4232	0.369909	1	1.5793	0.527354	0.604877	YES	YES	1.10969	FALSE	FALSE	TRUE	UP - SIMILAR	SYNCH
ENSG00000177733	HNRNPA0	2.79118	0.352692	1	3.12722	0.525091	0.603676	YES	YES	1.12039	FALSE	FALSE	TRUE	UP - SIMILAR	SYNCH
ENSG00000085231	TAF9	1.91395	0.36096	1	2.12317	0.518196	0.610596	YES	YES	1.10931	FALSE	FALSE	TRUE	UP - SIMILAR	SYNCH
ENSG00000047315	POLR2B	0.558236	0.327273	1	0.632766	0.513625	0.623644	YES	YES	1.13351	FALSE	FALSE	TRUE	UP - SIMILAR	SYNCH
ENSG00000164985	PSIP1	1.12261	0.488409	0.945176	1.1348	0.50705	0.623223	YES	YES	1.01086	FALSE	FALSE	TRUE	UP - SIMILAR	SYNCH
ENSG00000186480	INSIG1	1.57656	0.175316	1	1.96628	0.505542	0.620407	YES	YES	1.2472	FALSE	FALSE	TRUE	UP - SIMILAR	SYNCH
ENSG00000185651	UBE2L3	3.26967	0.17522	1	4.07376	0.504863	0.616934	YES	YES	1.24592	FALSE	FALSE	TRUE	UP - SIMILAR	SYNCH
ENSG00000111775	COX6A1	3.37396	0.257797	1	3.9744	0.504424	0.617178	YES	YES	1.17796	FALSE	FALSE	TRUE	UP - SIMILAR	SYNCH
ENSG00000254999	BRK1	3.42303	0.00793659	1	4.77451	0.50439	0.616904	YES	YES	1.39482	FALSE	FALSE	TRUE	UP - SIMILAR	SYNCH
ENSG00000087365	SF3B2	2.01824	0.24051	1	2.40556	0.504052	0.618668	YES	YES	1.19191	FALSE	FALSE	TRUE	UP - SIMILAR	SYNCH
ENSG00000234545	FAM133B	0.822019	0.350764	1	0.909928	0.503259	0.624775	YES	YES	1.10694	FALSE	FALSE	TRUE	UP - SIMILAR	SYNCH
ENSG00000156411	C14orf2	6.31237	0.483709	0.937531	6.37996	0.503149	0.616934	YES	YES	1.01071	FALSE	FALSE	TRUE	UP - SIMILAR	SYNCH
ENSG00000077721	UBE2A	1.46	0.22886	1	1.75187	0.501782	0.622892	YES	YES	1.19991	FALSE	FALSE	TRUE	UP - SIMILAR	SYNCH
ENSG00000171530	TBCA	4.33093	0.363287	1	4.72221	0.49533	0.623534	YES	YES	1.09035	FALSE	FALSE	TRUE	UP - SIMILAR	SYNCH
ENSG00000163156	SCNM1	0.871094	0.369802	1	0.946535	0.494948	0.627985	YES	YES	1.0866	FALSE	FALSE	TRUE	UP - SIMILAR	SYNCH
ENSG00000108788	MLX	0.588909	0.46983	0.96445	0.59616	0.489349	0.638621	YES	YES	1.01231	FALSE	FALSE	TRUE	UP - SIMILAR	SYNCH
ENSG00000119013	NDUFB3	1.38025	0.320045	1	1.54269	0.487722	0.63076	YES	YES	1.11769	FALSE	FALSE	TRUE	UP - SIMILAR	SYNCH
ENSG00000105568	PPP2R1A	0.950842	0.35131	1	1.03544	0.479729	0.6367	YES	YES	1.08897	FALSE	FALSE	TRUE	UP - SIMILAR	SYNCH
ENSG00000124357	NAGK	0.680926	0.356904	1	0.737356	0.476197	0.646597	YES	YES	1.08287	FALSE	FALSE	TRUE	UP - SIMILAR	SYNCH
ENSG00000181991	MRPS11	1.33118	0.0795356	1	1.73618	0.475027	0.636425	YES	YES	1.30425	FALSE	FALSE	TRUE	UP - SIMILAR	SYNCH
ENSG00000167770	OTUB1	0.791346	0.0292034	1	1.06681	0.471696	0.642989	YES	YES	1.3481	FALSE	FALSE	TRUE	UP - SIMILAR	SYNCH
ENSG00000173933	RBM4	0.490757	0.115896	1	0.622307	0.466001	0.65311	YES	YES	1.26805	FALSE	FALSE	TRUE	UP - SIMILAR	SYNCH
ENSG00000139372	TDG	1.04286	0.239128	1	1.21324	0.465287	0.645608	YES	YES	1.16338	FALSE	FALSE	TRUE	UP - SIMILAR	SYNCH
ENSG00000105669	COPE	3.70522	0.0353374	1	4.92093	0.458891	0.645318	YES	YES	1.32811	FALSE	FALSE	TRUE	UP - SIMILAR	SYNCH
ENSG00000159377	PSMB4	1.2637	0.387858	1	1.32306	0.458375	0.650836	YES	YES	1.04697	FALSE	FALSE	TRUE	UP - SIMILAR	SYNCH
ENSG00000168175	MAPK1IP1L	0.871094	0.156028	1	1.06681	0.457365	0.655402	YES	YES	1.22468	FALSE	FALSE	TRUE	UP - SIMILAR	SYNCH
ENSG00000141027	NCOR1	1.17782	0.363943	1	1.24984	0.454258	0.655052	YES	YES	1.06115	FALSE	FALSE	TRUE	UP - SIMILAR	SYNCH
ENSG00000138085	ATRAID	1.13488	0.397425	0.99872	1.17663	0.45329	0.656178	YES	YES	1.03679	FALSE	FALSE	TRUE	UP - SIMILAR	SYNCH
ENSG00000160991	ORAI2	0.355799	0.348776	1	0.381752	0.451824	0.673903	YES	YES	1.07294	FALSE	FALSE	TRUE	UP - SIMILAR	SYNCH
ENSG00000172775	FAM192A	0.944708	0.28806	1	1.05112	0.447984	0.661466	YES	YES	1.11264	FALSE	FALSE	TRUE	UP - SIMILAR	SYNCH
ENSG00000126756	UXT	2.41698	0.250163	1	2.7507	0.444887	0.656506	YES	YES	1.13807	FALSE	FALSE	TRUE	UP - SIMILAR	SYNCH
ENSG00000188186	LAMTOR4	2.28816	0.325683	1	2.47354	0.444159	0.658666	YES	YES	1.08102	FALSE	FALSE	TRUE	UP - SIMILAR	SYNCH
ENSG00000162194	C11orf48	2.03664	0.309891	1	2.22253	0.442231	0.660375	YES	YES	1.09127	FALSE	FALSE	TRUE	UP - SIMILAR	SYNCH
ENSG00000125676	THOC2	0.766808	0.248008	1	0.873322	0.441764	0.666913	YES	YES	1.13891	FALSE	FALSE	TRUE	UP - SIMILAR	SYNCH
ENSG00000183648	NDUFB1	2.63169	0.331608	1	2.82392	0.439174	0.661141	YES	YES	1.07304	FALSE	FALSE	TRUE	UP - SIMILAR	SYNCH
ENSG00000164442	CITED2	0.208572	0.29936	1	0.230097	0.439125	0.69492	YES	YES	1.1032	FALSE	FALSE	TRUE	UP - SIMILAR	SYNCH
ENSG00000161203	AP2M1	2.62555	0.05511	1	3.39393	0.438101	0.660778	YES	YES	1.29265	FALSE	FALSE	TRUE	UP - SIMILAR	SYNCH
ENSG00000135940	COX5B	6.78472	0.204404	1	7.8965	0.432821	0.663043	YES	YES	1.16387	FALSE	FALSE	TRUE	UP - SIMILAR	SYNCH
ENSG00000130748	TMEM160	2.41698	0.237677	1	2.74547	0.429441	0.666913	YES	YES	1.13591	FALSE	FALSE	TRUE	UP - SIMILAR	SYNCH
ENSG00000131143	COX4I1	10.5206	0.0692121	1	13.3561	0.426246	0.666913	YES	YES	1.26952	FALSE	FALSE	TRUE	UP - SIMILAR	SYNCH
ENSG00000113141	IK	1.11034	0.137191	1	1.34397	0.421529	0.677699	YES	YES	1.21042	FALSE	FALSE	TRUE	UP - SIMILAR	SYNCH
ENSG00000125995	ROMO1	1.68698	0.120729	1	2.05518	0.415355	0.677457	YES	YES	1.21826	FALSE	FALSE	TRUE	UP - SIMILAR	SYNCH
ENSG00000169020	ATP5I	3.75429	0.150339	1	4.4712	0.412302	0.677854	YES	YES	1.19096	FALSE	FALSE	TRUE	UP - SIMILAR	SYNCH
ENSG00000156467	UQCRB	3.79723	0.0244097	1	4.92093	0.411156	0.678903	YES	YES	1.29593	FALSE	FALSE	TRUE	UP - SIMILAR	SYNCH
ENSG00000111011	RSRC2	1.21462	0.410389	0.992278	1.21324	0.410865	0.686202	YES	YES	0.998858	FALSE	FALSE	TRUE	UP - SIMILAR	SYNCH
ENSG00000125611	CHCHD5	1.12874	0.179672	1	1.31783	0.410709	0.686202	YES	YES	1.16752	FALSE	FALSE	TRUE	UP - SIMILAR	SYNCH
ENSG00000197894	ADH5	0.662522	0.0826829	1	0.821027	0.399765	0.699837	YES	YES	1.23924	FALSE	FALSE	TRUE	UP - SIMILAR	SYNCH
ENSG00000171490	RSL1D1	1.88328	0.480114	0.944781	1.77802	0.397209	0.692705	YES	YES	0.944108	FALSE	FALSE	TRUE	UP - SIMILAR	SYNCH
ENSG00000100442	FKBP3	1.82194	0.465016	0.953737	1.73618	0.395913	0.693868	YES	YES	0.952934	FALSE	FALSE	TRUE	UP - SIMILAR	SYNCH
ENSG00000173486	FKBP2	1.72379	0.22825	1	1.92445	0.393708	0.696002	YES	YES	1.11641	FALSE	FALSE	TRUE	UP - SIMILAR	SYNCH
ENSG00000166913	YWHAB	4.26959	0.0556592	1	5.34975	0.392529	0.692468	YES	YES	1.25299	FALSE	FALSE	TRUE	UP - SIMILAR	SYNCH
ENSG00000120675	DNAJC15	2.47219	0.315727	1	2.59382	0.389574	0.69724	YES	YES	1.0492	FALSE	FALSE	TRUE	UP - SIMILAR	SYNCH
ENSG00000150779	TIMM8B	2.51513	0.27332	1	2.7141	0.388819	0.697413	YES	YES	1.07911	FALSE	FALSE	TRUE	UP - SIMILAR	SYNCH
ENSG00000127184	COX7C	10.6801	0.292726	1	11.3532	0.386507	0.695821	YES	YES	1.06302	FALSE	FALSE	TRUE	UP - SIMILAR	SYNCH
ENSG00000167283	ATP5L	9.70473	0.259622	1	10.5478	0.386303	0.696002	YES	YES	1.08688	FALSE	FALSE	TRUE	UP - SIMILAR	SYNCH
ENSG00000105887	MTPN	1.42933	0.39745	0.999987	1.41196	0.381504	0.70767	YES	YES	0.987845	FALSE	FALSE	TRUE	UP - SIMILAR	SYNCH
ENSG00000142546	NOSIP	1.20236	0.416945	0.984281	1.1714	0.380309	0.709666	YES	YES	0.974256	FALSE	FALSE	TRUE	UP - SIMILAR	SYNCH
ENSG00000115540	MOB4	0.86496	0.284552	1	0.915158	0.369369	0.719592	YES	YES	1.05804	FALSE	FALSE	TRUE	UP - SIMILAR	SYNCH
ENSG00000159352	PSMD4	2.19	0.0964977	1	2.6252	0.367098	0.713516	YES	YES	1.19872	FALSE	FALSE	TRUE	UP - SIMILAR	SYNCH
ENSG00000143222	UFC1	1.92622	0.205526	1	2.14408	0.366501	0.714788	YES	YES	1.1131	FALSE	FALSE	TRUE	UP - SIMILAR	SYNCH
ENSG00000185475	TMEM179B	1.13488	0.122874	1	1.33352	0.362915	0.719012	YES	YES	1.17503	FALSE	FALSE	TRUE	UP - SIMILAR	SYNCH
ENSG00000105401	CDC37	1.95689	0.0567804	1	2.40033	0.361103	0.717056	YES	YES	1.2266	FALSE	FALSE	TRUE	UP - SIMILAR	SYNCH
ENSG00000140740	UQCRC2	1.77286	0.369623	1	1.7571	0.358627	0.720026	YES	YES	0.991112	FALSE	FALSE	TRUE	UP - SIMILAR	SYNCH
ENSG00000183172	SMDT1	1.60723	0.362734	1	1.60022	0.358415	0.721677	YES	YES	0.995638	FALSE	FALSE	TRUE	UP - SIMILAR	SYNCH
ENSG00000123144	C19orf43	4.22665	0.294714	1	4.36661	0.345651	0.726559	YES	YES	1.03311	FALSE	FALSE	TRUE	UP - SIMILAR	SYNCH
ENSG00000086065	CHMP5	2.15933	0.195384	1	2.38464	0.344614	0.728091	YES	YES	1.10434	FALSE	FALSE	TRUE	UP - SIMILAR	SYNCH
ENSG00000188612	SUMO2	8.05455	0.357204	1	7.96449	0.343249	0.726559	YES	YES	0.988818	FALSE	FALSE	TRUE	UP - SIMILAR	SYNCH
ENSG00000107874	CUEDC2	0.987649	0.1417	1	1.12957	0.341387	0.736599	YES	YES	1.14369	FALSE	FALSE	TRUE	UP - SIMILAR	SYNCH
ENSG00000166002	SMCO4	0.74227	0.0137753	1	0.925617	0.339821	0.73683	YES	YES	1.24701	FALSE	FALSE	TRUE	UP - SIMILAR	SYNCH
ENSG00000198171	DDRGK1	0.754539	0.0796611	1	0.899469	0.339562	0.737915	YES	YES	1.19208	FALSE	FALSE	TRUE	UP - SIMILAR	SYNCH
ENSG00000075415	SLC25A3	6.76632	0.417066	0.98109	6.40087	0.337254	0.730835	YES	YES	0.945991	FALSE	FALSE	TRUE	UP - SIMILAR	SYNCH
ENSG00000110696	C11orf58	3.60707	0.369952	1	3.51421	0.333739	0.735271	YES	YES	0.974256	FALSE	FALSE	TRUE	UP - SIMILAR	SYNCH
ENSG00000113575	PPP2CA	1.14715	0.0719074	1	1.36489	0.330077	0.743474	YES	YES	1.18982	FALSE	FALSE	TRUE	UP - SIMILAR	SYNCH
ENSG00000175482	POLD4	1.02446	0.230181	1	1.09296	0.327297	0.745799	YES	YES	1.06687	FALSE	FALSE	TRUE	UP - SIMILAR	SYNCH
ENSG00000177879	AP3S1	1.30051	0.274921	1	1.34397	0.325333	0.74505	YES	YES	1.03342	FALSE	FALSE	TRUE	UP - SIMILAR	SYNCH
ENSG00000112245	PTP4A1	0.730002	0.474508	0.95266	0.658914	0.324214	0.756787	YES	YES	0.902619	FALSE	FALSE	TRUE	UP - SIMILAR	SYNCH
ENSG00000075785	RAB7A	2.60101	0.290562	1	2.65657	0.324183	0.744157	YES	YES	1.02136	FALSE	FALSE	TRUE	UP - SIMILAR	SYNCH
ENSG00000099817	POLR2E	2.36177	0.204731	1	2.54152	0.315525	0.750336	YES	YES	1.07611	FALSE	FALSE	TRUE	UP - SIMILAR	SYNCH
ENSG00000168303	MPLKIP	0.797481	0.270757	1	0.821027	0.314771	0.759331	YES	YES	1.02953	FALSE	FALSE	TRUE	UP - SIMILAR	SYNCH
ENSG00000093010	COMT	1.53975	0.234239	1	1.62114	0.312304	0.75563	YES	YES	1.05286	FALSE	FALSE	TRUE	UP - SIMILAR	SYNCH
ENSG00000196504	PRPF40A	1.88942	0.367127	1	1.81463	0.309318	0.756187	YES	YES	0.960417	FALSE	FALSE	TRUE	UP - SIMILAR	SYNCH
ENSG00000081154	PCNP	1.47841	0.41741	0.984249	1.37012	0.306569	0.759331	YES	YES	0.926756	FALSE	FALSE	TRUE	UP - SIMILAR	SYNCH
ENSG00000168255	POLR2J3	0.674791	0.0638572	1	0.79488	0.305536	0.766582	YES	YES	1.17796	FALSE	FALSE	TRUE	UP - SIMILAR	SYNCH
ENSG00000054148	PHPT1	3.28807	0.0286885	1	3.95871	0.305509	0.756731	YES	YES	1.20396	FALSE	FALSE	TRUE	UP - SIMILAR	SYNCH
ENSG00000101457	DNTTIP1	1.02446	0.119423	1	1.16094	0.30534	0.761027	YES	YES	1.13323	FALSE	FALSE	TRUE	UP - SIMILAR	SYNCH
ENSG00000168214	RBPJ	0.950842	0.0821473	1	1.10342	0.302839	0.764227	YES	YES	1.16046	FALSE	FALSE	TRUE	UP - SIMILAR	SYNCH
ENSG00000167863	ATP5H	1.87715	0.106408	1	2.13885	0.301318	0.762099	YES	YES	1.13942	FALSE	FALSE	TRUE	UP - SIMILAR	SYNCH
ENSG00000139644	TMBIM6	4.80942	0.342386	1	4.66992	0.301133	0.759331	YES	YES	0.970994	FALSE	FALSE	TRUE	UP - SIMILAR	SYNCH
ENSG00000120616	EPC1	0.791346	0.188549	1	0.852404	0.299087	0.769634	YES	YES	1.07716	FALSE	FALSE	TRUE	UP - SIMILAR	SYNCH
ENSG00000183617	MRPL54	1.39866	0.046053	1	1.65774	0.298637	0.763529	YES	YES	1.18524	FALSE	FALSE	TRUE	UP - SIMILAR	SYNCH
ENSG00000135390	ATP5G2	6.03018	0.342361	1	5.82563	0.29359	0.763449	YES	YES	0.966079	FALSE	FALSE	TRUE	UP - SIMILAR	SYNCH
ENSG00000100603	SNW1	0.840422	0.287934	1	0.841945	0.291668	0.775376	YES	YES	1.00181	FALSE	FALSE	TRUE	UP - SIMILAR	SYNCH
ENSG00000112335	SNX3	4.7174	0.210858	1	4.95754	0.286764	0.769175	YES	YES	1.0509	FALSE	FALSE	TRUE	UP - SIMILAR	SYNCH
ENSG00000242372	EIF6	2.65009	0.214443	1	2.77162	0.282923	0.77351	YES	YES	1.04586	FALSE	FALSE	TRUE	UP - SIMILAR	SYNCH
ENSG00000140612	SEC11A	2.26362	0.218649	1	2.35849	0.281419	0.775376	YES	YES	1.04191	FALSE	FALSE	TRUE	UP - SIMILAR	SYNCH
ENSG00000134884	ARGLU1	2.04278	0.0645445	1	2.35326	0.275526	0.779046	YES	YES	1.15199	FALSE	FALSE	TRUE	UP - SIMILAR	SYNCH
ENSG00000086300	SNX10	0.527564	0.121861	1	0.585701	0.275383	0.790481	YES	YES	1.1102	FALSE	FALSE	TRUE	UP - SIMILAR	SYNCH
ENSG00000126267	COX6B1	7.43497	0.383751	1	6.87153	0.269127	0.781291	YES	YES	0.924217	FALSE	FALSE	TRUE	UP - SIMILAR	SYNCH
ENSG00000168259	DNAJC7	1.33118	0.0523265	1	1.53747	0.266413	0.788903	YES	YES	1.15496	FALSE	FALSE	TRUE	UP - SIMILAR	SYNCH
ENSG00000122674	CCZ1	0.460085	0.227687	1	0.470653	0.260607	0.810609	YES	YES	1.02297	FALSE	FALSE	TRUE	UP - SIMILAR	SYNCH
ENSG00000008988	RPS20	31.1201	0.483784	0.935682	26.7331	0.26034	0.787936	YES	YES	0.859028	FALSE	FALSE	TRUE	UP - SIMILAR	SYNCH
ENSG00000197111	PCBP2	2.95681	0.403634	0.989251	2.67749	0.258519	0.792896	YES	YES	0.905532	FALSE	FALSE	TRUE	UP - SIMILAR	SYNCH
ENSG00000102103	PQBP1	0.791346	0.137686	1	0.857634	0.256929	0.801232	YES	YES	1.08377	FALSE	FALSE	TRUE	UP - SIMILAR	SYNCH
ENSG00000063046	EIF4B	0.797481	0.359911	1	0.742585	0.25552	0.804822	YES	YES	0.931164	FALSE	FALSE	TRUE	UP - SIMILAR	SYNCH
ENSG00000134283	PPHLN1	1.19622	0.271174	1	1.18186	0.254686	0.801628	YES	YES	0.987995	FALSE	FALSE	TRUE	UP - SIMILAR	SYNCH
ENSG00000100201	DDX17	0.766808	0.351709	1	0.716438	0.252251	0.80488	YES	YES	0.934311	FALSE	FALSE	TRUE	UP - SIMILAR	SYNCH
ENSG00000175390	EIF3F	2.92614	0.368106	1	2.69841	0.250001	0.799323	YES	YES	0.922173	FALSE	FALSE	TRUE	UP - SIMILAR	SYNCH
ENSG00000184900	SUMO3	3.75429	0.305828	1	3.60834	0.249148	0.799075	YES	YES	0.961123	FALSE	FALSE	TRUE	UP - SIMILAR	SYNCH
ENSG00000135506	OS9	0.74227	0.0391388	1	0.852404	0.243222	0.812035	YES	YES	1.14837	FALSE	FALSE	TRUE	UP - SIMILAR	SYNCH
ENSG00000130313	PGLS	2.1716	0.161737	1	2.29051	0.242345	0.805284	YES	YES	1.05476	FALSE	FALSE	TRUE	UP - SIMILAR	SYNCH
ENSG00000090013	BLVRB	1.03672	0.226431	1	1.04589	0.240536	0.80824	YES	YES	1.00884	FALSE	FALSE	TRUE	UP - SIMILAR	SYNCH
ENSG00000213585	VDAC1	3.17765	0.158354	1	3.35209	0.239392	0.805966	YES	YES	1.0549	FALSE	FALSE	TRUE	UP - SIMILAR	SYNCH
ENSG00000078369	GNB1	0.86496	0.390859	1	0.779191	0.237597	0.818562	YES	YES	0.900841	FALSE	FALSE	TRUE	UP - SIMILAR	SYNCH
ENSG00000122545	SEPT7	2.08572	0.137096	1	2.22776	0.236202	0.810796	YES	YES	1.0681	FALSE	FALSE	TRUE	UP - SIMILAR	SYNCH
ENSG00000136709	WDR33	0.748405	0.185834	1	0.773962	0.235862	0.821553	YES	YES	1.03415	FALSE	FALSE	TRUE	UP - SIMILAR	SYNCH
ENSG00000132475	H3F3B	25.1697	0.297469	1	23.9824	0.228077	0.81254	YES	YES	0.952826	FALSE	FALSE	TRUE	UP - SIMILAR	SYNCH
ENSG00000147548	WHSC1L1	0.803615	0.19569	1	0.821027	0.22794	0.823143	YES	YES	1.02167	FALSE	FALSE	TRUE	UP - SIMILAR	SYNCH
ENSG00000079246	XRCC5	2.57034	0.29158	1	2.45785	0.227142	0.816846	YES	YES	0.956236	FALSE	FALSE	TRUE	UP - SIMILAR	SYNCH
ENSG00000004700	RECQL	0.441682	0.0858075	1	0.486341	0.226174	0.822028	YES	YES	1.10111	FALSE	FALSE	TRUE	UP - SIMILAR	SYNCH
ENSG00000007168	PAFAH1B1	0.699329	0.00361433	1	0.810568	0.220922	0.828198	YES	YES	1.15907	FALSE	FALSE	TRUE	UP - SIMILAR	SYNCH
ENSG00000163041	H3F3A	10.5267	0.465213	0.947023	8.91625	0.220781	0.819543	YES	YES	0.847009	FALSE	FALSE	TRUE	UP - SIMILAR	SYNCH
ENSG00000198938	MT-CO3	44.7448	0.287256	1	42.6882	0.219737	0.81945	YES	YES	0.954037	FALSE	FALSE	TRUE	UP - SIMILAR	SYNCH
ENSG00000120437	ACAT2	1.61336	0.456298	0.959983	1.37012	0.215788	0.829181	YES	YES	0.849233	FALSE	FALSE	TRUE	UP - SIMILAR	SYNCH
ENSG00000150977	RILPL2	1.17168	0.382171	1	1.04067	0.208062	0.83823	YES	YES	0.88818	FALSE	FALSE	TRUE	UP - SIMILAR	SYNCH
ENSG00000185825	BCAP31	1.59496	0.31595	1	1.47994	0.206684	0.835746	YES	YES	0.927885	FALSE	FALSE	TRUE	UP - SIMILAR	SYNCH
ENSG00000130811	EIF3G	2.66236	0.497174	0.930817	2.18592	0.20648	0.833131	YES	YES	0.821046	FALSE	FALSE	TRUE	UP - SIMILAR	SYNCH
ENSG00000123349	PFDN5	6.74791	0.219339	1	6.67281	0.204793	0.832138	YES	YES	0.98887	FALSE	FALSE	TRUE	UP - SIMILAR	SYNCH
ENSG00000153147	SMARCA5	0.963111	0.0949769	1	1.03544	0.202455	0.83955	YES	YES	1.07509	FALSE	FALSE	TRUE	UP - SIMILAR	SYNCH
ENSG00000112739	PRPF4B	0.490757	0.152434	1	0.507259	0.200421	0.849122	YES	YES	1.03362	FALSE	FALSE	TRUE	UP - SIMILAR	SYNCH
ENSG00000118579	MED28	1.19622	0.256328	1	1.15048	0.199873	0.843133	YES	YES	0.961765	FALSE	FALSE	TRUE	UP - SIMILAR	SYNCH
ENSG00000186184	POLR1D	1.34345	0.12399	1	1.41196	0.198571	0.842182	YES	YES	1.051	FALSE	FALSE	TRUE	UP - SIMILAR	SYNCH
ENSG00000125970	RALY	2.08572	0.307751	1	1.92445	0.190216	0.845708	YES	YES	0.922678	FALSE	FALSE	TRUE	UP - SIMILAR	SYNCH
ENSG00000089220	PEBP1	5.57623	0.218135	1	5.4648	0.190168	0.84301	YES	YES	0.980017	FALSE	FALSE	TRUE	UP - SIMILAR	SYNCH
ENSG00000072274	TFRC	0.318992	0.290803	1	0.29808	0.189951	0.866871	YES	YES	0.934443	FALSE	FALSE	TRUE	UP - SIMILAR	SYNCH
ENSG00000172809	RPL38	9.13422	0.357814	1	8.13706	0.188381	0.843288	YES	YES	0.890832	FALSE	FALSE	TRUE	UP - SIMILAR	SYNCH
ENSG00000042753	AP2S1	5.18362	0.112795	1	5.44388	0.18714	0.844148	YES	YES	1.05021	FALSE	FALSE	TRUE	UP - SIMILAR	SYNCH
ENSG00000116288	PARK7	6.29396	0.262494	1	5.95114	0.181441	0.849062	YES	YES	0.945532	FALSE	FALSE	TRUE	UP - SIMILAR	SYNCH
ENSG00000117523	PRRC2C	2.57648	0.198343	1	2.53629	0.176681	0.854343	YES	YES	0.984404	FALSE	FALSE	TRUE	UP - SIMILAR	SYNCH
ENSG00000198431	TXNRD1	0.674791	0.437907	0.97978	0.564783	0.175985	0.863502	YES	YES	0.836974	FALSE	FALSE	TRUE	UP - SIMILAR	SYNCH
ENSG00000126247	CAPNS1	1.15941	0.230319	1	1.11388	0.17214	0.865041	YES	YES	0.960725	FALSE	FALSE	TRUE	UP - SIMILAR	SYNCH
ENSG00000148484	RSU1	0.944708	0.0578904	1	1.01975	0.171048	0.865353	YES	YES	1.07943	FALSE	FALSE	TRUE	UP - SIMILAR	SYNCH
ENSG00000075142	SRI	1.83421	0.0050931	1	2.04995	0.170461	0.860398	YES	YES	1.11762	FALSE	FALSE	TRUE	UP - SIMILAR	SYNCH
ENSG00000115524	SF3B1	1.03059	0.481377	0.947023	0.831486	0.165032	0.872392	YES	YES	0.806806	FALSE	FALSE	TRUE	UP - SIMILAR	SYNCH
ENSG00000143420	ENSA	1.88328	0.230333	1	1.79894	0.16396	0.867541	YES	YES	0.955215	FALSE	FALSE	TRUE	UP - SIMILAR	SYNCH
ENSG00000115762	PLEKHB2	1.20849	0.367542	1	1.05112	0.162429	0.8716	YES	YES	0.869783	FALSE	FALSE	TRUE	UP - SIMILAR	SYNCH
ENSG00000167526	RPL13	57.1364	0.310078	1	51.5835	0.160484	0.864841	YES	YES	0.902813	FALSE	FALSE	TRUE	UP - SIMILAR	SYNCH
ENSG00000068697	LAPTM4A	1.16555	0.0129428	1	1.28645	0.159158	0.871174	YES	YES	1.10373	FALSE	FALSE	TRUE	UP - SIMILAR	SYNCH
ENSG00000204256	BRD2	0.815884	0.303109	1	0.737356	0.154426	0.880978	YES	YES	0.903751	FALSE	FALSE	TRUE	UP - SIMILAR	SYNCH
ENSG00000070961	ATP2B1	0.840422	0.418387	0.986733	0.700749	0.150829	0.884838	YES	YES	0.833807	FALSE	FALSE	TRUE	UP - SIMILAR	SYNCH
ENSG00000183011	LSMD1	2.68076	0.460338	0.954456	2.165	0.145196	0.880109	YES	YES	0.807607	FALSE	FALSE	TRUE	UP - SIMILAR	SYNCH
ENSG00000114857	NKTR	0.644119	0.479963	0.953737	0.512488	0.1434	0.895933	YES	YES	0.795642	FALSE	FALSE	TRUE	UP - SIMILAR	SYNCH
ENSG00000058272	PPP1R12A	0.63185	0.0109639	1	0.69029	0.140573	0.895249	YES	YES	1.09249	FALSE	FALSE	TRUE	UP - SIMILAR	SYNCH
ENSG00000129559	NEDD8	4.74194	0.139653	1	4.72221	0.135115	0.88711	YES	YES	0.99584	FALSE	FALSE	TRUE	UP - SIMILAR	SYNCH
ENSG00000170906	NDUFA3	1.2637	0.0718973	1	1.31783	0.134542	0.891489	YES	YES	1.04283	FALSE	FALSE	TRUE	UP - SIMILAR	SYNCH
ENSG00000067829	IDH3G	0.969246	0.0664979	1	1.00929	0.126561	0.901789	YES	YES	1.04131	FALSE	FALSE	TRUE	UP - SIMILAR	SYNCH
ENSG00000165637	VDAC2	3.29421	0.329457	1	2.86575	0.124677	0.896384	YES	YES	0.869936	FALSE	FALSE	TRUE	UP - SIMILAR	SYNCH
ENSG00000141552	ANAPC11	3.49665	0.409533	0.984249	2.88144	0.124345	0.896312	YES	YES	0.824058	FALSE	FALSE	TRUE	UP - SIMILAR	SYNCH
ENSG00000122705	CLTA	3.52118	0.188323	1	3.36778	0.123946	0.896312	YES	YES	0.956434	FALSE	FALSE	TRUE	UP - SIMILAR	SYNCH
ENSG00000134287	ARF3	1.1042	0.208311	1	1.04067	0.121609	0.9052	YES	YES	0.942457	FALSE	FALSE	TRUE	UP - SIMILAR	SYNCH
ENSG00000164346	NSA2	1.55202	0.418439	0.984249	1.26553	0.117735	0.906918	YES	YES	0.81541	FALSE	FALSE	TRUE	UP - SIMILAR	SYNCH
ENSG00000067182	TNFRSF1A	0.564371	0.377261	1	0.470653	0.110086	0.925051	YES	YES	0.833942	FALSE	FALSE	TRUE	UP - SIMILAR	SYNCH
ENSG00000133112	TPT1	18.6549	0.0536238	1	19.2915	0.104934	0.9098	YES	YES	1.03413	FALSE	FALSE	TRUE	UP - SIMILAR	SYNCH
ENSG00000067560	RHOA	3.85244	0.135793	1	3.76522	0.103371	0.913431	YES	YES	0.977359	FALSE	FALSE	TRUE	UP - SIMILAR	SYNCH
ENSG00000145425	RPS3A	26.7769	0.394139	0.992278	21.9795	0.103069	0.910673	YES	YES	0.820836	FALSE	FALSE	TRUE	UP - SIMILAR	SYNCH
ENSG00000233927	RPS28	26.1083	0.00269265	1	27.9097	0.103008	0.911243	YES	YES	1.069	FALSE	FALSE	TRUE	UP - SIMILAR	SYNCH
ENSG00000125691	RPL23	13.2198	0.301392	1	11.5362	0.101259	0.912854	YES	YES	0.872649	FALSE	FALSE	TRUE	UP - SIMILAR	SYNCH
ENSG00000138071	ACTR2	1.46614	0.16162	1	1.4015	0.0959555	0.921896	YES	YES	0.955912	FALSE	FALSE	TRUE	UP - SIMILAR	SYNCH
ENSG00000101558	VAPA	2.52127	0.0312457	1	2.6252	0.0920278	0.922977	YES	YES	1.04122	FALSE	FALSE	TRUE	UP - SIMILAR	SYNCH
ENSG00000111530	CAND1	0.723867	0.114343	1	0.711208	0.0882996	0.932767	YES	YES	0.982512	FALSE	FALSE	TRUE	UP - SIMILAR	SYNCH
ENSG00000114391	RPL24	13.5326	0.27409	1	11.8918	0.0842846	0.92562	YES	YES	0.878751	FALSE	FALSE	TRUE	UP - SIMILAR	SYNCH
ENSG00000169714	CNBP	2.75438	0.0930604	1	2.72978	0.0810075	0.930812	YES	YES	0.991072	FALSE	FALSE	TRUE	UP - SIMILAR	SYNCH
ENSG00000116251	RPL22	10.6372	0.34611	1	8.86396	0.0774774	0.930623	YES	YES	0.833301	FALSE	FALSE	TRUE	UP - SIMILAR	SYNCH
ENSG00000088832	FKBP1A	5.7848	0.203207	1	5.30791	0.0773916	0.931347	YES	YES	0.917562	FALSE	FALSE	TRUE	UP - SIMILAR	SYNCH
ENSG00000213523	SRA1	1.17168	0.293863	1	1.00929	0.0743919	0.93828	YES	YES	0.8614	FALSE	FALSE	TRUE	UP - SIMILAR	SYNCH
ENSG00000149806	FAU	24.0594	0.27376	1	20.9806	0.0725738	0.933526	YES	YES	0.872036	FALSE	FALSE	TRUE	UP - SIMILAR	SYNCH
ENSG00000198668	CALM1	5.74186	0.184001	1	5.29223	0.0648058	0.940074	YES	YES	0.921692	FALSE	FALSE	TRUE	UP - SIMILAR	SYNCH
ENSG00000065427	KARS	1.11034	0.476812	0.947023	0.836716	0.0596054	0.954998	YES	YES	0.753568	FALSE	FALSE	TRUE	UP - SIMILAR	SYNCH
ENSG00000132963	POMP	9.89489	0.0584057	1	9.88893	0.0589553	0.944668	YES	YES	0.999398	FALSE	FALSE	TRUE	UP - SIMILAR	SYNCH
ENSG00000180353	HCLS1	1.50908	0.39075	1	1.20278	0.0563783	0.950901	YES	YES	0.797028	FALSE	FALSE	TRUE	UP - SIMILAR	SYNCH
ENSG00000137076	TLN1	1.17782	0.143178	1	1.10865	0.0544846	0.952339	YES	YES	0.941273	FALSE	FALSE	TRUE	UP - SIMILAR	SYNCH
ENSG00000137818	RPLP1	71.7794	0.0611348	1	71.1156	0.0489167	0.951809	YES	YES	0.990752	FALSE	FALSE	TRUE	UP - SIMILAR	SYNCH
ENSG00000172354	GNB2	1.91395	0.153249	1	1.77802	0.0454009	0.959945	YES	YES	0.928978	FALSE	FALSE	TRUE	UP - SIMILAR	SYNCH
ENSG00000110700	RPS13	28.4148	0.497015	0.928034	20.8656	0.0403008	0.959269	YES	YES	0.73432	FALSE	FALSE	TRUE	UP - SIMILAR	SYNCH
ENSG00000171863	RPS7	25.6482	0.209764	1	22.8319	0.0391033	0.960668	YES	YES	0.890194	FALSE	FALSE	TRUE	UP - SIMILAR	SYNCH
ENSG00000180370	PAK2	1.23303	0.215	1	1.09296	0.0377466	0.969733	YES	YES	0.886403	FALSE	FALSE	TRUE	UP - SIMILAR	SYNCH
ENSG00000160446	ZDHHC12	2.49673	0.345803	1	2.02381	0.036308	0.966752	YES	YES	0.810583	FALSE	FALSE	TRUE	UP - SIMILAR	SYNCH
ENSG00000100387	RBX1	6.26329	0.20684	1	5.57462	0.0358833	0.965014	YES	YES	0.890046	FALSE	FALSE	TRUE	UP - SIMILAR	SYNCH
ENSG00000134419	RPS15A	36.1872	0.394224	0.992278	28.2235	0.0272646	0.9698	YES	YES	0.779929	FALSE	FALSE	TRUE	UP - SIMILAR	SYNCH
ENSG00000156482	RPL30	19.0966	0.377491	1	15.0557	0.0266051	0.970869	YES	YES	0.788395	FALSE	FALSE	TRUE	UP - SIMILAR	SYNCH
ENSG00000135842	FAM129A	0.791346	0.282198	1	0.664143	0.0243336	0.979037	YES	YES	0.839257	FALSE	FALSE	TRUE	UP - SIMILAR	SYNCH
ENSG00000167522	ANKRD11	0.760674	0.0895045	1	0.726897	0.0225108	0.985176	YES	YES	0.955596	FALSE	FALSE	TRUE	UP - SIMILAR	SYNCH
ENSG00000139218	SCAF11	1.34958	0.383457	1	1.05635	0.0224103	0.981038	YES	YES	0.782726	FALSE	FALSE	TRUE	UP - SIMILAR	SYNCH
ENSG00000187109	NAP1L1	3.88312	0.0398111	1	3.8332	0.0217963	0.975226	YES	YES	0.987146	FALSE	FALSE	TRUE	UP - SIMILAR	SYNCH
ENSG00000124588	NQO2	1.06126	0.287736	1	0.883781	0.0183679	0.983654	YES	YES	0.832764	FALSE	FALSE	TRUE	UP - SIMILAR	SYNCH
ENSG00000023318	ERP44	0.748405	0.410122	0.992442	0.570013	0.0093234	0.993889	YES	YES	0.761637	FALSE	FALSE	TRUE	UP - SIMILAR	SYNCH
ENSG00000115268	RPS15	49.5542	0.339926	1	39.5453	0.00709363	0.985551	YES	YES	0.79802	FALSE	FALSE	TRUE	UP - SIMILAR	SYNCH
ENSG00000139684	ESD	2.15933	0.269682	1	1.80417	0.00511211	0.991261	YES	YES	0.835521	FALSE	FALSE	TRUE	UP - SIMILAR	SYNCH
ENSG00000160310	PRMT2	1.75446	0.374837	1	1.35966	-0.00102558	0.999149	YES	NO	0.774976	FALSE	FALSE	TRUE	UP - SIMILAR	SYNCH
ENSG00000063177	RPL18	27.556	0.3965	0.991779	20.8185	-0.0176451	1	YES	NO	0.755498	FALSE	FALSE	TRUE	UP - SIMILAR	SYNCH
ENSG00000105372	RPS19	79.5518	0.414945	0.98097	59.3284	-0.018481	1	YES	NO	0.745783	FALSE	FALSE	TRUE	UP - SIMILAR	SYNCH
ENSG00000166441	RPL27A	41.5917	0.45434	0.953737	29.6302	-0.047094	1	YES	NO	0.712407	FALSE	FALSE	TRUE	UP - SIMILAR	SYNCH
ENSG00000178927	C17orf62	0.86496	0.420475	0.988496	0.606619	-0.101786	1	YES	NO	0.701326	FALSE	FALSE	TRUE	UP - SIMILAR	SYNCH
ENSG00000138326	RPS24	18.4034	0.405345	0.984455	12.9377	-0.11543	1	YES	NO	0.703007	FALSE	FALSE	TRUE	UP - SIMILAR	SYNCH
ENSG00000141522	ARHGDIA	3.55186	0.467954	0.947023	2.35849	-0.137017	1	YES	NO	0.664017	FALSE	FALSE	TRUE	UP - SIMILAR	SYNCH
ENSG00000070756	PABPC1	3.88312	0.443363	0.96445	2.61997	-0.137922	1	YES	NO	0.674707	FALSE	FALSE	TRUE	UP - SIMILAR	SYNCH
ENSG00000104529	EEF1D	9.33666	0.489931	0.93221	6.09757	-0.140201	1	YES	NO	0.653078	FALSE	FALSE	TRUE	UP - SIMILAR	SYNCH
ENSG00000188846	RPL14	25.1084	0.459351	0.95142	16.5722	-0.155089	1	YES	NO	0.660027	FALSE	FALSE	TRUE	UP - SIMILAR	SYNCH
ENSG00000099977	DDT	2.51513	0.469468	0.947023	1.64205	-0.160174	1	YES	NO	0.65287	FALSE	FALSE	TRUE	UP - SIMILAR	SYNCH
ENSG00000204628	GNB2L1	21.1578	0.418969	0.979304	13.3979	-0.256338	1	YES	NO	0.633238	FALSE	FALSE	TRUE	UP - SIMILAR	SYNCH
ENSG00000177105	RHOG	4.99959	0.483663	0.937625	2.91805	-0.311871	1	YES	NO	0.583657	FALSE	FALSE	TRUE	UP - SIMILAR	SYNCH
ENSG00000163660	CCNL1	1.34958	0.394379	0.999013	0.810568	-0.356116	1	YES	NO	0.600607	FALSE	FALSE	TRUE	UP - SIMILAR	SYNCH
ENSG00000085662	AKR1B1	0.717733	1.42363	0.320919	1.10342	2.10891	0.0117424	YES	YES	1.53737	FALSE	FALSE	TRUE	UP - SIMILAR	SYNCH
ENSG00000006625	GGCT	1.09807	1.88893	0.0695383	1.14003	1.96466	0.0252154	YES	YES	1.03821	FALSE	FALSE	TRUE	UP - SIMILAR	SYNCH
ENSG00000129197	RPAIN	0.895632	0.955763	0.621179	1.64205	1.89817	0.0305451	YES	YES	1.8334	FALSE	FALSE	TRUE	UP - SIMILAR	SYNCH
ENSG00000102978	POLR2C	0.570505	0.891144	0.674135	1.09296	1.89627	0.0337661	YES	YES	1.91577	FALSE	FALSE	TRUE	UP - SIMILAR	SYNCH
ENSG00000153130	SCOC	0.570505	0.827893	0.71998	1.12957	1.88155	0.0357399	YES	YES	1.97994	FALSE	FALSE	TRUE	UP - SIMILAR	SYNCH
ENSG00000063241	ISOC2	1.09807	0.910514	0.646961	2.01335	1.85163	0.0370604	YES	YES	1.83353	FALSE	FALSE	TRUE	UP - SIMILAR	SYNCH
ENSG00000125863	MKKS	0.97538	1.38895	0.331905	1.28645	1.82998	0.0433971	YES	YES	1.31892	FALSE	FALSE	TRUE	UP - SIMILAR	SYNCH
ENSG00000121073	SLC35B1	0.601178	0.902661	0.66731	1.09296	1.82608	0.0446462	YES	YES	1.81803	FALSE	FALSE	TRUE	UP - SIMILAR	SYNCH
ENSG00000182512	GLRX5	1.73605	1.89865	0.0619087	1.61068	1.79676	0.0482788	YES	YES	0.927781	FALSE	FALSE	TRUE	UP - SIMILAR	SYNCH
ENSG00000186395	KRT10	1.46614	1.27064	0.405815	2.03949	1.79269	0.0487602	YES	YES	1.39107	FALSE	FALSE	TRUE	UP - SIMILAR	SYNCH
ENSG00000262814	MRPL12	3.09177	1.94187	0.0477088	1.79894	1.11636	0.293007	YES	YES	0.581847	FALSE	FALSE	TRUE	UP - SIMILAR	SYNCH
ENSG00000113460	BRIX1	1.09194	1.99257	0.0425113	0.606619	1.09796	0.309486	YES	YES	0.555545	FALSE	FALSE	TRUE	UP - SIMILAR	SYNCH
ENSG00000171960	PPIH	1.13488	1.99136	0.0426873	0.585701	0.985211	0.366804	YES	YES	0.516092	FALSE	FALSE	TRUE	UP - SIMILAR	SYNCH
ENSG00000100216	TOMM22	2.71143	1.2359	0.421676	3.80706	1.77252	0.0501545	YES	YES	1.40407	FALSE	FALSE	TRUE	UP - SIMILAR	SYNCH
ENSG00000105472	CLEC11A	0.147227	1.17171	0.613582	0.214408	1.73858	0.156807	YES	YES	1.45631	FALSE	FALSE	TRUE	UP - SIMILAR	SYNCH
ENSG00000145247	OCIAD2	0.950842	0.743453	0.774223	1.8094	1.73371	0.0627972	YES	YES	1.90294	FALSE	FALSE	TRUE	UP - SIMILAR	SYNCH
ENSG00000128609	NDUFA5	0.938573	0.873263	0.675414	1.60022	1.69722	0.0698283	YES	YES	1.70495	FALSE	FALSE	TRUE	UP - SIMILAR	SYNCH
ENSG00000145050	MANF	1.88328	1.53687	0.220134	2.06564	1.69317	0.0707569	YES	YES	1.09683	FALSE	FALSE	TRUE	UP - SIMILAR	SYNCH
ENSG00000129055	ANAPC13	0.601178	0.698618	0.804834	1.15048	1.69225	0.0741986	YES	YES	1.91372	FALSE	FALSE	TRUE	UP - SIMILAR	SYNCH
ENSG00000172336	POP7	1.36799	1.19115	0.458753	1.87215	1.68453	0.0725458	YES	YES	1.36855	FALSE	FALSE	TRUE	UP - SIMILAR	SYNCH
ENSG00000182552	RWDD4	0.570505	0.789724	0.751785	1.01452	1.67245	0.0796497	YES	YES	1.77828	FALSE	FALSE	TRUE	UP - SIMILAR	SYNCH
ENSG00000198168	SVIP	1.52748	0.688482	0.801581	2.86575	1.65585	0.0784207	YES	YES	1.87613	FALSE	FALSE	TRUE	UP - SIMILAR	SYNCH
ENSG00000116898	MRPS15	2.02437	1.11959	0.499707	2.81346	1.63557	0.0841465	YES	YES	1.38979	FALSE	FALSE	TRUE	UP - SIMILAR	SYNCH
ENSG00000122873	CISD1	1.01219	1.18015	0.464567	1.33875	1.61892	0.0935514	YES	YES	1.32263	FALSE	FALSE	TRUE	UP - SIMILAR	SYNCH
ENSG00000127774	EMC6	1.86488	0.616245	0.849735	3.56127	1.60853	0.0916124	YES	YES	1.90965	FALSE	FALSE	TRUE	UP - SIMILAR	SYNCH
ENSG00000119421	NDUFA8	0.956977	0.574062	0.884043	1.88261	1.60803	0.0937167	YES	YES	1.96725	FALSE	FALSE	TRUE	UP - SIMILAR	SYNCH
ENSG00000104522	TSTA3	0.662522	0.746367	0.780992	1.16094	1.6054	0.0959576	YES	YES	1.75231	FALSE	FALSE	TRUE	UP - SIMILAR	SYNCH
ENSG00000106399	RPA3	2.15933	1.91609	0.0574191	1.73618	1.58981	0.101033	YES	YES	0.804038	FALSE	FALSE	TRUE	UP - SIMILAR	SYNCH
ENSG00000137100	DCTN3	1.14715	0.524912	0.916714	2.28528	1.57709	0.101739	YES	YES	1.99215	FALSE	FALSE	TRUE	UP - SIMILAR	SYNCH
ENSG00000141030	COPS3	1.06126	1.70982	0.132885	0.962223	1.57047	0.111461	YES	YES	0.906677	FALSE	FALSE	TRUE	UP - SIMILAR	SYNCH
ENSG00000079785	DDX1	0.846556	1.19718	0.464368	1.07204	1.56812	0.11077	YES	YES	1.26636	FALSE	FALSE	TRUE	UP - SIMILAR	SYNCH
ENSG00000169019	COMMD8	0.74227	0.820777	0.721379	1.20278	1.56184	0.111692	YES	YES	1.62041	FALSE	FALSE	TRUE	UP - SIMILAR	SYNCH
ENSG00000090520	DNAJB11	1.15941	1.74234	0.121392	0.962223	1.466	0.156295	YES	YES	0.829922	FALSE	FALSE	TRUE	UP - SIMILAR	SYNCH
ENSG00000117862	TXNDC12	0.907901	1.16001	0.484471	1.09296	1.4518	0.156807	YES	YES	1.20383	FALSE	FALSE	TRUE	UP - SIMILAR	SYNCH
ENSG00000134049	IER3IP1	0.852691	0.566601	0.888675	1.52178	1.44825	0.154001	YES	YES	1.78468	FALSE	FALSE	TRUE	UP - SIMILAR	SYNCH
ENSG00000105677	TMEM147	2.12866	1.26422	0.405243	2.35326	1.42788	0.160433	YES	YES	1.10551	FALSE	FALSE	TRUE	UP - SIMILAR	SYNCH
ENSG00000243147	MRPL33	1.18395	1.00898	0.576589	1.53747	1.415	0.16837	YES	YES	1.29859	FALSE	FALSE	TRUE	UP - SIMILAR	SYNCH
ENSG00000088833	NSFL1C	0.815884	0.929684	0.634969	1.11388	1.40956	0.17344	YES	YES	1.36524	FALSE	FALSE	TRUE	UP - SIMILAR	SYNCH
ENSG00000142684	ZNF593	1.23916	0.705513	0.792999	1.95582	1.40402	0.170535	YES	YES	1.57834	FALSE	FALSE	TRUE	UP - SIMILAR	SYNCH
ENSG00000086598	TMED2	1.85874	0.696303	0.793843	2.93896	1.39842	0.170535	YES	YES	1.58116	FALSE	FALSE	TRUE	UP - SIMILAR	SYNCH
ENSG00000165389	SPTSSA	0.993784	1.01743	0.573258	1.2603	1.3866	0.182147	YES	YES	1.26819	FALSE	FALSE	TRUE	UP - SIMILAR	SYNCH
ENSG00000174851	YIF1A	1.03672	0.929958	0.634102	1.38581	1.37819	0.184576	YES	YES	1.33672	FALSE	FALSE	TRUE	UP - SIMILAR	SYNCH
ENSG00000184207	PGP	1.71765	1.23394	0.424984	1.87215	1.37496	0.183079	YES	YES	1.08995	FALSE	FALSE	TRUE	UP - SIMILAR	SYNCH
ENSG00000125656	CLPP	1.52748	0.550899	0.89859	2.61997	1.37311	0.181681	YES	YES	1.71522	FALSE	FALSE	TRUE	UP - SIMILAR	SYNCH
ENSG00000004779	NDUFAB1	3.26354	1.30859	0.364993	3.35732	1.36197	0.186014	YES	YES	1.02874	FALSE	FALSE	TRUE	UP - SIMILAR	SYNCH
ENSG00000023734	STRAP	1.23303	0.630626	0.840555	1.9872	1.35882	0.188689	YES	YES	1.61164	FALSE	FALSE	TRUE	UP - SIMILAR	SYNCH
ENSG00000108671	PSMD11	1.45387	1.23711	0.42577	1.56361	1.35737	0.193458	YES	YES	1.07548	FALSE	FALSE	TRUE	UP - SIMILAR	SYNCH
ENSG00000160087	UBE2J2	0.754539	0.523	0.927968	1.30737	1.35662	0.193577	YES	YES	1.73267	FALSE	FALSE	TRUE	UP - SIMILAR	SYNCH
ENSG00000110917	MLEC	2.22681	1.85754	0.0734675	1.58976	1.34764	0.200647	YES	YES	0.713918	FALSE	FALSE	TRUE	UP - SIMILAR	SYNCH
ENSG00000108344	PSMD3	1.19622	1.2277	0.431289	1.28645	1.34745	0.199552	YES	YES	1.07543	FALSE	FALSE	TRUE	UP - SIMILAR	SYNCH
ENSG00000167797	CDK2AP2	1.32504	0.973643	0.606015	1.68389	1.34575	0.198905	YES	YES	1.27082	FALSE	FALSE	TRUE	UP - SIMILAR	SYNCH
ENSG00000137714	FDX1	0.68706	0.696936	0.804803	1.04067	1.329	0.212236	YES	YES	1.51466	FALSE	FALSE	TRUE	UP - SIMILAR	SYNCH
ENSG00000158716	DUSP23	0.644119	0.525592	0.923989	1.08773	1.31873	0.217925	YES	YES	1.68871	FALSE	FALSE	TRUE	UP - SIMILAR	SYNCH
ENSG00000095380	NANS	1.09807	1.23182	0.437	1.14525	1.3044	0.22548	YES	YES	1.04297	FALSE	FALSE	TRUE	UP - SIMILAR	SYNCH
ENSG00000113013	HSPA9	1.38025	1.69743	0.136197	1.06158	1.30408	0.225709	YES	YES	0.769121	FALSE	FALSE	TRUE	UP - SIMILAR	SYNCH
ENSG00000162980	ARL5A	1.74219	1.6041	0.178992	1.42242	1.30282	0.221064	YES	YES	0.816454	FALSE	FALSE	TRUE	UP - SIMILAR	SYNCH
ENSG00000159199	ATP5G1	3.26354	1.55691	0.20077	2.74547	1.30167	0.218445	YES	YES	0.841257	FALSE	FALSE	TRUE	UP - SIMILAR	SYNCH
ENSG00000166557	TMED3	1.17168	1.14234	0.49086	1.29168	1.29886	0.222986	YES	YES	1.10241	FALSE	FALSE	TRUE	UP - SIMILAR	SYNCH
ENSG00000169976	SF3B5	3.05496	0.590231	0.862749	4.84772	1.29533	0.218435	YES	YES	1.58683	FALSE	FALSE	TRUE	UP - SIMILAR	SYNCH
ENSG00000128463	EMC4	1.33731	0.860653	0.679051	1.76233	1.28597	0.226247	YES	YES	1.31782	FALSE	FALSE	TRUE	UP - SIMILAR	SYNCH
ENSG00000137038	TMEM261	0.717733	0.708875	0.794159	1.04589	1.28222	0.227466	YES	YES	1.45722	FALSE	FALSE	TRUE	UP - SIMILAR	SYNCH
ENSG00000057757	PITHD1	0.650253	0.58291	0.884285	1.03021	1.2801	0.227466	YES	YES	1.58431	FALSE	FALSE	TRUE	UP - SIMILAR	SYNCH
ENSG00000108829	LRRC59	1.65631	1.3759	0.331393	1.54269	1.27655	0.227466	YES	YES	0.931407	FALSE	FALSE	TRUE	UP - SIMILAR	SYNCH
ENSG00000179918	SEPHS2	0.999918	1.07147	0.542418	1.1348	1.27107	0.227466	YES	YES	1.13489	FALSE	FALSE	TRUE	UP - SIMILAR	SYNCH
ENSG00000173692	PSMD1	1.18395	1.12661	0.499707	1.29168	1.26694	0.227466	YES	YES	1.09099	FALSE	FALSE	TRUE	UP - SIMILAR	SYNCH
ENSG00000173141	MRP63	2.9016	0.860504	0.674135	3.76522	1.26342	0.227466	YES	YES	1.29763	FALSE	FALSE	TRUE	UP - SIMILAR	SYNCH
ENSG00000159210	SNF8	2.01824	0.856416	0.679021	2.6252	1.26242	0.227466	YES	YES	1.30074	FALSE	FALSE	TRUE	UP - SIMILAR	SYNCH
ENSG00000169738	DCXR	2.3311	1.17162	0.464567	2.45785	1.26098	0.227466	YES	YES	1.05438	FALSE	FALSE	TRUE	UP - SIMILAR	SYNCH
ENSG00000140307	GTF2A2	1.69925	0.622016	0.843996	2.57813	1.25799	0.227466	YES	YES	1.51722	FALSE	FALSE	TRUE	UP - SIMILAR	SYNCH
ENSG00000119414	PPP6C	0.705464	0.704211	0.797045	1.01452	1.25709	0.227466	YES	YES	1.43809	FALSE	FALSE	TRUE	UP - SIMILAR	SYNCH
ENSG00000168439	STIP1	1.22076	1.63047	0.172024	0.946535	1.25007	0.23299	YES	YES	0.775366	FALSE	FALSE	TRUE	UP - SIMILAR	SYNCH
ENSG00000037241	RPL26L1	1.39252	1.05615	0.544557	1.57407	1.25003	0.227466	YES	YES	1.13037	FALSE	FALSE	TRUE	UP - SIMILAR	SYNCH
ENSG00000088205	DDX18	1.61336	1.19362	0.456337	1.66297	1.24814	0.227722	YES	YES	1.03075	FALSE	FALSE	TRUE	UP - SIMILAR	SYNCH
ENSG00000151552	QDPR	0.907901	0.667362	0.82277	1.32829	1.24678	0.228405	YES	YES	1.46303	FALSE	FALSE	TRUE	UP - SIMILAR	SYNCH
ENSG00000139343	SNRPF	3.33102	1.71542	0.119375	2.43693	1.24459	0.227466	YES	YES	0.731589	FALSE	FALSE	TRUE	UP - SIMILAR	SYNCH
ENSG00000135624	CCT7	2.58874	1.39959	0.307851	2.32189	1.24258	0.227466	YES	YES	0.896916	FALSE	FALSE	TRUE	UP - SIMILAR	SYNCH
ENSG00000180304	OAZ2	1.39866	1.1323	0.499564	1.49563	1.24223	0.231165	YES	YES	1.06933	FALSE	FALSE	TRUE	UP - SIMILAR	SYNCH
ENSG00000134779	TPGS2	1.07353	1.40592	0.315953	0.951764	1.23093	0.241667	YES	YES	0.886573	FALSE	FALSE	TRUE	UP - SIMILAR	SYNCH
ENSG00000115286	NDUFS7	2.57034	0.946715	0.613582	3.08016	1.22906	0.230017	YES	YES	1.19835	FALSE	FALSE	TRUE	UP - SIMILAR	SYNCH
ENSG00000112237	CCNC	0.803615	0.865905	0.685866	1.01452	1.22399	0.243318	YES	YES	1.26244	FALSE	FALSE	TRUE	UP - SIMILAR	SYNCH
ENSG00000171421	MRPL36	0.950842	0.604219	0.862602	1.42765	1.22179	0.241667	YES	YES	1.50145	FALSE	FALSE	TRUE	UP - SIMILAR	SYNCH
ENSG00000136950	ARPC5L	1.82194	1.38027	0.323668	1.62637	1.21583	0.243245	YES	YES	0.892658	FALSE	FALSE	TRUE	UP - SIMILAR	SYNCH
ENSG00000169139	UBE2V2	1.19009	0.790671	0.736956	1.56361	1.20945	0.243318	YES	YES	1.31386	FALSE	FALSE	TRUE	UP - SIMILAR	SYNCH
ENSG00000160818	GPATCH4	1.28824	1.8521	0.0769639	0.841945	1.20766	0.252747	YES	YES	0.653563	FALSE	FALSE	TRUE	UP - SIMILAR	SYNCH
ENSG00000100142	POLR2F	1.87101	0.869152	0.671455	2.32712	1.20662	0.243393	YES	YES	1.24377	FALSE	FALSE	TRUE	UP - SIMILAR	SYNCH
ENSG00000055950	MRPL43	1.17782	0.642264	0.837162	1.70481	1.20557	0.245203	YES	YES	1.44743	FALSE	FALSE	TRUE	UP - SIMILAR	SYNCH
ENSG00000184990	SIVA1	4.31866	1.87658	0.0627199	2.77685	1.20509	0.243318	YES	YES	0.642988	FALSE	FALSE	TRUE	UP - SIMILAR	SYNCH
ENSG00000080824	HSP90AA1	19.4708	1.23894	0.414342	18.9098	1.20338	0.241808	YES	YES	0.971186	FALSE	FALSE	TRUE	UP - SIMILAR	SYNCH
ENSG00000114686	MRPL3	1.16555	1.61624	0.178992	0.883781	1.20188	0.255857	YES	YES	0.758253	FALSE	FALSE	TRUE	UP - SIMILAR	SYNCH
ENSG00000108055	SMC3	1.51521	1.73895	0.113862	1.05635	1.1947	0.257602	YES	YES	0.697165	FALSE	FALSE	TRUE	UP - SIMILAR	SYNCH
ENSG00000140365	COMMD4	0.981515	1.22541	0.43997	0.956994	1.19465	0.259337	YES	YES	0.975017	FALSE	FALSE	TRUE	UP - SIMILAR	SYNCH
ENSG00000125445	MRPS7	1.46614	0.85904	0.679107	1.81463	1.18837	0.254709	YES	YES	1.23769	FALSE	FALSE	TRUE	UP - SIMILAR	SYNCH
ENSG00000174780	SRP72	1.22076	1.1248	0.503372	1.26553	1.18699	0.257619	YES	YES	1.03668	FALSE	FALSE	TRUE	UP - SIMILAR	SYNCH
ENSG00000150753	CCT5	2.03051	1.84745	0.0763485	1.3126	1.18553	0.261988	YES	YES	0.646438	FALSE	FALSE	TRUE	UP - SIMILAR	SYNCH
ENSG00000013306	SLC25A39	2.26362	1.01904	0.562737	2.51015	1.1836	0.25512	YES	YES	1.10891	FALSE	FALSE	TRUE	UP - SIMILAR	SYNCH
ENSG00000160209	PDXK	0.484623	0.658484	0.846194	0.685061	1.18155	0.276728	YES	YES	1.4136	FALSE	FALSE	TRUE	UP - SIMILAR	SYNCH
ENSG00000108010	GLRX3	0.92017	0.64076	0.83869	1.3126	1.18082	0.261303	YES	YES	1.42647	FALSE	FALSE	TRUE	UP - SIMILAR	SYNCH
ENSG00000008282	SYPL1	0.453951	1.40853	0.34207	0.386981	1.17367	0.290664	YES	YES	0.852474	FALSE	FALSE	TRUE	UP - SIMILAR	SYNCH
ENSG00000127884	ECHS1	1.84034	1.0371	0.549542	1.99766	1.16903	0.262125	YES	YES	1.08548	FALSE	FALSE	TRUE	UP - SIMILAR	SYNCH
ENSG00000105258	POLR2I	1.70538	0.775131	0.743987	2.19638	1.16387	0.265807	YES	YES	1.28791	FALSE	FALSE	TRUE	UP - SIMILAR	SYNCH
ENSG00000137692	DCUN1D5	1.09194	0.781171	0.746307	1.39104	1.15233	0.276029	YES	YES	1.27392	FALSE	FALSE	TRUE	UP - SIMILAR	SYNCH
ENSG00000163170	BOLA3	1.06126	0.967725	0.612095	1.19232	1.15039	0.279435	YES	YES	1.12349	FALSE	FALSE	TRUE	UP - SIMILAR	SYNCH
ENSG00000133983	COX16	1.57656	0.711219	0.788595	2.09179	1.14391	0.278089	YES	YES	1.32681	FALSE	FALSE	TRUE	UP - SIMILAR	SYNCH
ENSG00000184983	NDUFA6	2.36177	0.763735	0.750917	3.02264	1.14311	0.275127	YES	YES	1.27982	FALSE	FALSE	TRUE	UP - SIMILAR	SYNCH
ENSG00000035141	FAM136A	1.11034	0.858564	0.683093	1.33352	1.1413	0.280092	YES	YES	1.201	FALSE	FALSE	TRUE	UP - SIMILAR	SYNCH
ENSG00000198937	CCDC167	0.901767	0.510089	0.929312	1.36489	1.13714	0.284196	YES	YES	1.51358	FALSE	FALSE	TRUE	UP - SIMILAR	SYNCH
ENSG00000175416	CLTB	1.50294	0.879012	0.669641	1.77279	1.13522	0.284183	YES	YES	1.17955	FALSE	FALSE	TRUE	UP - SIMILAR	SYNCH
ENSG00000196465	MYL6B	0.650253	0.903167	0.668495	0.753044	1.1296	0.294811	YES	YES	1.15808	FALSE	FALSE	TRUE	UP - SIMILAR	SYNCH
ENSG00000147419	CCDC25	0.705464	0.690848	0.811431	0.941305	1.12907	0.290664	YES	YES	1.33431	FALSE	FALSE	TRUE	UP - SIMILAR	SYNCH
ENSG00000130165	ELOF1	0.785212	0.597943	0.87479	1.11388	1.12778	0.28935	YES	YES	1.41857	FALSE	FALSE	TRUE	UP - SIMILAR	SYNCH
ENSG00000130731	C16orf13	0.993784	0.811549	0.721727	1.21847	1.12466	0.29131	YES	YES	1.22609	FALSE	FALSE	TRUE	UP - SIMILAR	SYNCH
ENSG00000197345	MRPL21	1.71152	0.95103	0.613582	1.90876	1.123	0.28857	YES	YES	1.11524	FALSE	FALSE	TRUE	UP - SIMILAR	SYNCH
ENSG00000174547	MRPL11	2.14093	1.38312	0.322079	1.79371	1.12179	0.29028	YES	YES	0.837818	FALSE	FALSE	TRUE	UP - SIMILAR	SYNCH
ENSG00000116221	MRPL37	1.21462	1.20543	0.448883	1.14003	1.11667	0.294834	YES	YES	0.938582	FALSE	FALSE	TRUE	UP - SIMILAR	SYNCH
ENSG00000166226	CCT2	2.47219	1.41904	0.296844	2.01335	1.11437	0.292294	YES	YES	0.814398	FALSE	FALSE	TRUE	UP - SIMILAR	SYNCH
ENSG00000044574	HSPA5	3.26354	1.75021	0.122201	2.14408	1.1143	0.305776	YES	YES	0.656982	FALSE	FALSE	TRUE	UP - SIMILAR	SYNCH
ENSG00000123562	MORF4L2	1.73605	0.870466	0.670582	2.02904	1.11275	0.293049	YES	YES	1.16876	FALSE	FALSE	TRUE	UP - SIMILAR	SYNCH
ENSG00000165283	STOML2	2.69917	1.23283	0.422378	2.47354	1.10809	0.292635	YES	YES	0.916409	FALSE	FALSE	TRUE	UP - SIMILAR	SYNCH
ENSG00000130770	ATPIF1	1.9753	0.520852	0.916519	2.8919	1.09981	0.300067	YES	YES	1.46403	FALSE	FALSE	TRUE	UP - SIMILAR	SYNCH
ENSG00000111786	SRSF9	3.36169	1.1215	0.496398	3.28934	1.09619	0.298678	YES	YES	0.978478	FALSE	FALSE	TRUE	UP - SIMILAR	SYNCH
ENSG00000170855	TRIAP1	0.86496	0.86849	0.679261	0.998829	1.09096	0.309486	YES	YES	1.15477	FALSE	FALSE	TRUE	UP - SIMILAR	SYNCH
ENSG00000004142	POLDIP2	1.1042	0.94078	0.628045	1.21324	1.08921	0.30868	YES	YES	1.09874	FALSE	FALSE	TRUE	UP - SIMILAR	SYNCH
ENSG00000071462	WBSCR22	1.12874	0.754637	0.757859	1.4015	1.08625	0.308049	YES	YES	1.24165	FALSE	FALSE	TRUE	UP - SIMILAR	SYNCH
ENSG00000182551	ADI1	1.79126	0.669759	0.814848	2.3428	1.07992	0.309486	YES	YES	1.30791	FALSE	FALSE	TRUE	UP - SIMILAR	SYNCH
ENSG00000103202	NME4	3.04883	1.42577	0.289584	2.41602	1.07934	0.309486	YES	YES	0.792441	FALSE	FALSE	TRUE	UP - SIMILAR	SYNCH
ENSG00000163636	PSMD6	1.07353	0.631911	0.845089	1.43288	1.07098	0.309486	YES	YES	1.33473	FALSE	FALSE	TRUE	UP - SIMILAR	SYNCH
ENSG00000105618	PRPF31	0.963111	0.604417	0.864398	1.30737	1.0682	0.309486	YES	YES	1.35744	FALSE	FALSE	TRUE	UP - SIMILAR	SYNCH
ENSG00000149485	FADS1	0.527564	0.766758	0.772379	0.643225	1.06807	0.320124	YES	YES	1.21924	FALSE	FALSE	TRUE	UP - SIMILAR	SYNCH
ENSG00000173418	NAA20	1.38639	1.19133	0.455714	1.27076	1.06651	0.309486	YES	YES	0.916598	FALSE	FALSE	TRUE	UP - SIMILAR	SYNCH
ENSG00000136930	PSMB7	3.22673	1.18645	0.453015	2.95988	1.06305	0.309486	YES	YES	0.917301	FALSE	FALSE	TRUE	UP - SIMILAR	SYNCH
ENSG00000106244	PDAP1	1.96916	0.712277	0.784868	2.47354	1.06189	0.309486	YES	YES	1.25614	FALSE	FALSE	TRUE	UP - SIMILAR	SYNCH
ENSG00000065268	WDR18	1.05513	1.3506	0.345952	0.868092	1.0618	0.315526	YES	YES	0.822736	FALSE	FALSE	TRUE	UP - SIMILAR	SYNCH
ENSG00000137288	UQCC2	1.72379	1.118	0.503372	1.65251	1.06115	0.311861	YES	YES	0.958654	FALSE	FALSE	TRUE	UP - SIMILAR	SYNCH
ENSG00000117748	RPA2	0.926304	0.562758	0.892667	1.28122	1.05401	0.316909	YES	YES	1.38315	FALSE	FALSE	TRUE	UP - SIMILAR	SYNCH
ENSG00000196642	RABL6	1.23303	1.48019	0.259276	0.925617	1.05159	0.319719	YES	YES	0.750686	FALSE	FALSE	TRUE	UP - SIMILAR	SYNCH
ENSG00000111832	RWDD1	2.22068	0.686107	0.799506	2.80823	1.04561	0.316015	YES	YES	1.26458	FALSE	FALSE	TRUE	UP - SIMILAR	SYNCH
ENSG00000163950	SLBP	2.38631	1.85223	0.0722471	1.4015	1.04376	0.321069	YES	YES	0.587309	FALSE	FALSE	TRUE	UP - SIMILAR	SYNCH
ENSG00000166794	PPIB	3.99354	1.36026	0.331905	3.22136	1.0411	0.318107	YES	YES	0.806642	FALSE	FALSE	TRUE	UP - SIMILAR	SYNCH
ENSG00000172301	COPRS	0.797481	0.562816	0.896158	1.09296	1.03951	0.324794	YES	YES	1.37052	FALSE	FALSE	TRUE	UP - SIMILAR	SYNCH
ENSG00000143870	PDIA6	2.46606	1.4123	0.30099	1.91922	1.0385	0.321037	YES	YES	0.778254	FALSE	FALSE	TRUE	UP - SIMILAR	SYNCH
ENSG00000103342	GSPT1	1.33731	1.15095	0.483076	1.23416	1.03629	0.325408	YES	YES	0.922862	FALSE	FALSE	TRUE	UP - SIMILAR	SYNCH
ENSG00000257727	CNPY2	1.07353	1.18565	0.46323	0.967452	1.03494	0.328499	YES	YES	0.901187	FALSE	FALSE	TRUE	UP - SIMILAR	SYNCH
ENSG00000224877	C17orf89	1.92009	1.18441	0.4592	1.73096	1.03443	0.323615	YES	YES	0.901498	FALSE	FALSE	TRUE	UP - SIMILAR	SYNCH
ENSG00000213619	NDUFS3	2.19614	1.30653	0.36952	1.82509	1.03292	0.324614	YES	YES	0.831043	FALSE	FALSE	TRUE	UP - SIMILAR	SYNCH
ENSG00000157916	RER1	1.7974	0.593768	0.863732	2.38987	1.02747	0.324492	YES	YES	1.32963	FALSE	FALSE	TRUE	UP - SIMILAR	SYNCH
ENSG00000142168	SOD1	4.8953	0.870532	0.668495	5.40205	1.02612	0.323615	YES	YES	1.10352	FALSE	FALSE	TRUE	UP - SIMILAR	SYNCH
ENSG00000181924	COA4	1.20849	1.0363	0.555974	1.19232	1.02229	0.333271	YES	YES	0.98662	FALSE	FALSE	TRUE	UP - SIMILAR	SYNCH
ENSG00000110717	NDUFS8	3.22059	1.04201	0.544557	3.16383	1.02214	0.326851	YES	YES	0.982375	FALSE	FALSE	TRUE	UP - SIMILAR	SYNCH
ENSG00000134809	TIMM10	1.72379	1.53558	0.220011	1.2237	1.02128	0.335277	YES	YES	0.709889	FALSE	FALSE	TRUE	UP - SIMILAR	SYNCH
ENSG00000166902	MRPL16	1.1042	1.05958	0.544557	1.07204	1.02124	0.333293	YES	YES	0.970873	FALSE	FALSE	TRUE	UP - SIMILAR	SYNCH
ENSG00000175756	AURKAIP1	5.51489	0.848552	0.679189	6.15509	1.02115	0.324853	YES	YES	1.11609	FALSE	FALSE	TRUE	UP - SIMILAR	SYNCH
ENSG00000163319	MRPS18C	1.22076	0.710043	0.791216	1.49563	1.02073	0.331656	YES	YES	1.22516	FALSE	FALSE	TRUE	UP - SIMILAR	SYNCH
ENSG00000198856	OSTC	1.56429	0.757442	0.757859	1.85123	1.01675	0.333271	YES	YES	1.18343	FALSE	FALSE	TRUE	UP - SIMILAR	SYNCH
ENSG00000072506	HSD17B10	2.15933	0.962448	0.606491	2.22776	1.01617	0.332424	YES	YES	1.03169	FALSE	FALSE	TRUE	UP - SIMILAR	SYNCH
ENSG00000128626	MRPS12	2.58261	0.932419	0.623321	2.7141	1.01404	0.331182	YES	YES	1.05091	FALSE	FALSE	TRUE	UP - SIMILAR	SYNCH
ENSG00000117410	ATP6V0B	6.18968	0.8424	0.684638	6.88722	1.01032	0.332798	YES	YES	1.11269	FALSE	FALSE	TRUE	UP - SIMILAR	SYNCH
ENSG00000128340	RAC2	0.736136	1.34575	0.376159	0.585701	1.00648	0.363802	YES	YES	0.795642	FALSE	FALSE	TRUE	UP - SIMILAR	SYNCH
ENSG00000143612	C1orf43	1.42933	0.625554	0.843988	1.83032	1.00224	0.342815	YES	YES	1.28054	FALSE	FALSE	TRUE	UP - SIMILAR	SYNCH
ENSG00000165678	GHITM	2.98135	0.883544	0.660663	3.2109	1.002	0.339374	YES	YES	1.07699	FALSE	FALSE	TRUE	UP - SIMILAR	SYNCH
ENSG00000179958	DCTPP1	3.06723	1.83907	0.0751015	1.76756	1.00173	0.34459	YES	YES	0.576272	FALSE	FALSE	TRUE	UP - SIMILAR	SYNCH
ENSG00000149547	EI24	1.63177	1.16021	0.472336	1.45902	0.997661	0.346852	YES	YES	0.894136	FALSE	FALSE	TRUE	UP - SIMILAR	SYNCH
ENSG00000029993	HMGB3	1.16555	1.73199	0.124057	0.716438	0.997097	0.360409	YES	YES	0.614679	FALSE	FALSE	TRUE	UP - SIMILAR	SYNCH
ENSG00000070423	RNF126	1.37412	1.27073	0.405243	1.14003	0.994687	0.349437	YES	YES	0.82964	FALSE	FALSE	TRUE	UP - SIMILAR	SYNCH
ENSG00000162385	MAGOH	1.69925	1.15802	0.47177	1.51655	0.992665	0.349072	YES	YES	0.892482	FALSE	FALSE	TRUE	UP - SIMILAR	SYNCH
ENSG00000084623	EIF3I	2.88933	0.715748	0.782282	3.44622	0.987074	0.347813	YES	YES	1.19274	FALSE	FALSE	TRUE	UP - SIMILAR	SYNCH
ENSG00000010256	UQCRC1	2.01824	1.09321	0.517528	1.87215	0.986282	0.350005	YES	YES	0.927616	FALSE	FALSE	TRUE	UP - SIMILAR	SYNCH
ENSG00000147454	SLC25A37	0.184034	0.950353	0.716785	0.188261	0.983577	0.424787	YES	YES	1.02297	FALSE	FALSE	TRUE	UP - SIMILAR	SYNCH
ENSG00000130414	NDUFA10	1.23916	1.08186	0.528366	1.15571	0.982861	0.356615	YES	YES	0.932657	FALSE	FALSE	TRUE	UP - SIMILAR	SYNCH
ENSG00000005075	POLR2J	2.53353	0.590339	0.863732	3.27365	0.981004	0.350005	YES	YES	1.29213	FALSE	FALSE	TRUE	UP - SIMILAR	SYNCH
ENSG00000115233	PSMD14	1.60723	1.025	0.560372	1.55315	0.97967	0.357412	YES	YES	0.966354	FALSE	FALSE	TRUE	UP - SIMILAR	SYNCH
ENSG00000116459	ATP5F1	2.28202	1.37281	0.327001	1.75187	0.978499	0.356727	YES	YES	0.767685	FALSE	FALSE	TRUE	UP - SIMILAR	SYNCH
ENSG00000129351	ILF3	1.37412	1.82652	0.0858982	0.784421	0.977009	0.365404	YES	YES	0.570853	FALSE	FALSE	TRUE	UP - SIMILAR	SYNCH
ENSG00000136718	IMP4	1.37412	1.56852	0.200167	0.925617	0.974619	0.366145	YES	YES	0.673607	FALSE	FALSE	TRUE	UP - SIMILAR	SYNCH
ENSG00000111196	MAGOHB	1.25757	1.78174	0.102149	0.737356	0.974113	0.366804	YES	YES	0.586336	FALSE	FALSE	TRUE	UP - SIMILAR	SYNCH
ENSG00000100138	NHP2L1	5.2511	1.48892	0.23933	3.72338	0.972658	0.355611	YES	YES	0.709067	FALSE	FALSE	TRUE	UP - SIMILAR	SYNCH
ENSG00000205981	DNAJC19	1.06126	1.12015	0.508688	0.956994	0.970186	0.364352	YES	YES	0.90175	FALSE	FALSE	TRUE	UP - SIMILAR	SYNCH
ENSG00000170348	TMED10	1.38639	1.09535	0.523711	1.27076	0.970151	0.363802	YES	YES	0.916598	FALSE	FALSE	TRUE	UP - SIMILAR	SYNCH
ENSG00000101365	IDH3B	1.22076	0.997008	0.58699	1.19232	0.967411	0.363802	YES	YES	0.976704	FALSE	FALSE	TRUE	UP - SIMILAR	SYNCH
ENSG00000175166	PSMD2	2.21454	1.16369	0.465315	1.9349	0.96616	0.362826	YES	YES	0.873727	FALSE	FALSE	TRUE	UP - SIMILAR	SYNCH
ENSG00000115484	CCT4	2.73597	1.29591	0.37657	2.19115	0.966114	0.362662	YES	YES	0.800867	FALSE	FALSE	TRUE	UP - SIMILAR	SYNCH
ENSG00000160194	NDUFV3	0.895632	0.698595	0.799506	1.06681	0.965572	0.366804	YES	YES	1.19113	FALSE	FALSE	TRUE	UP - SIMILAR	SYNCH
ENSG00000145494	NDUFS6	4.35547	1.17099	0.460942	3.78091	0.963681	0.360406	YES	YES	0.868083	FALSE	FALSE	TRUE	UP - SIMILAR	SYNCH
ENSG00000107438	PDLIM1	0.429413	1.73566	0.173631	0.256244	0.961674	0.407057	YES	YES	0.596732	FALSE	FALSE	TRUE	UP - SIMILAR	SYNCH
ENSG00000174744	BRMS1	0.797481	0.550932	0.905705	1.04589	0.960678	0.366804	YES	YES	1.3115	FALSE	FALSE	TRUE	UP - SIMILAR	SYNCH
ENSG00000099956	SMARCB1	1.26983	0.671808	0.814848	1.53224	0.958845	0.366216	YES	YES	1.20664	FALSE	FALSE	TRUE	UP - SIMILAR	SYNCH
ENSG00000185627	PSMD13	1.69311	0.978065	0.600182	1.66297	0.957109	0.366804	YES	YES	0.982198	FALSE	FALSE	TRUE	UP - SIMILAR	SYNCH
ENSG00000141759	TXNL4A	1.75446	0.948738	0.614076	1.7571	0.957103	0.366602	YES	YES	1.00151	FALSE	FALSE	TRUE	UP - SIMILAR	SYNCH
ENSG00000103018	CYB5B	0.907901	0.784811	0.747644	1.01452	0.956388	0.366804	YES	YES	1.11743	FALSE	FALSE	TRUE	UP - SIMILAR	SYNCH
ENSG00000173171	MTX1	0.987649	0.695047	0.799506	1.1714	0.955775	0.366804	YES	YES	1.18605	FALSE	FALSE	TRUE	UP - SIMILAR	SYNCH
ENSG00000108528	SLC25A11	1.05513	0.833815	0.706682	1.14003	0.955386	0.366804	YES	YES	1.08046	FALSE	FALSE	TRUE	UP - SIMILAR	SYNCH
ENSG00000163382	APOA1BP	0.969246	0.665013	0.82277	1.1714	0.953698	0.366804	YES	YES	1.20857	FALSE	FALSE	TRUE	UP - SIMILAR	SYNCH
ENSG00000146731	CCT6A	3.0427	1.40766	0.299963	2.24344	0.951737	0.366804	YES	YES	0.737321	FALSE	FALSE	TRUE	UP - SIMILAR	SYNCH
ENSG00000145337	PYURF	1.71152	0.70821	0.786892	2.00289	0.949897	0.366804	YES	YES	1.17024	FALSE	FALSE	TRUE	UP - SIMILAR	SYNCH
ENSG00000112081	SRSF3	7.98708	1.37721	0.317479	5.99298	0.947804	0.366804	YES	YES	0.750334	FALSE	FALSE	TRUE	UP - SIMILAR	SYNCH
ENSG00000196976	LAGE3	1.78513	1.14999	0.482243	1.55315	0.946038	0.368941	YES	YES	0.870051	FALSE	FALSE	TRUE	UP - SIMILAR	SYNCH
ENSG00000181817	LSM10	1.2453	0.686245	0.805315	1.47471	0.94505	0.367724	YES	YES	1.18422	FALSE	FALSE	TRUE	UP - SIMILAR	SYNCH
ENSG00000198791	CNOT7	0.944708	0.611333	0.859458	1.17663	0.944618	0.370442	YES	YES	1.2455	FALSE	FALSE	TRUE	UP - SIMILAR	SYNCH
ENSG00000163956	LRPAP1	1.56429	0.664474	0.819403	1.87738	0.943619	0.369262	YES	YES	1.20015	FALSE	FALSE	TRUE	UP - SIMILAR	SYNCH
ENSG00000129128	SPCS3	1.34958	1.12817	0.499564	1.18709	0.940662	0.374762	YES	YES	0.879598	FALSE	FALSE	TRUE	UP - SIMILAR	SYNCH
ENSG00000103415	HMOX2	0.883363	0.666075	0.82277	1.05635	0.938475	0.375306	YES	YES	1.19583	FALSE	FALSE	TRUE	UP - SIMILAR	SYNCH
ENSG00000064601	CTSA	1.09807	0.703636	0.797045	1.27599	0.93378	0.379416	YES	YES	1.16203	FALSE	FALSE	TRUE	UP - SIMILAR	SYNCH
ENSG00000143727	ACP1	1.98757	1.07604	0.528366	1.79894	0.931779	0.375306	YES	YES	0.905096	FALSE	FALSE	TRUE	UP - SIMILAR	SYNCH
ENSG00000118705	RPN2	1.30664	1.25936	0.413505	1.04589	0.92913	0.38342	YES	YES	0.800445	FALSE	FALSE	TRUE	UP - SIMILAR	SYNCH
ENSG00000163882	POLR2H	1.49681	1.18217	0.46094	1.2603	0.928589	0.380571	YES	YES	0.841993	FALSE	FALSE	TRUE	UP - SIMILAR	SYNCH
ENSG00000121579	NAA50	0.97538	1.42173	0.313706	0.700749	0.927541	0.391305	YES	YES	0.718437	FALSE	FALSE	TRUE	UP - SIMILAR	SYNCH
ENSG00000060688	SNRNP40	1.12261	1.55799	0.210109	0.737356	0.926556	0.388723	YES	YES	0.656824	FALSE	FALSE	TRUE	UP - SIMILAR	SYNCH
ENSG00000230989	HSBP1	2.59488	0.569842	0.878308	3.27888	0.926272	0.37613	YES	YES	1.2636	FALSE	FALSE	TRUE	UP - SIMILAR	SYNCH
ENSG00000131368	MRPS25	1.38025	1.94013	0.0521117	0.705979	0.921307	0.39115	YES	YES	0.511484	FALSE	FALSE	TRUE	UP - SIMILAR	SYNCH
ENSG00000140374	ETFA	1.16555	0.601788	0.861258	1.43811	0.921267	0.384029	YES	YES	1.23384	FALSE	FALSE	TRUE	UP - SIMILAR	SYNCH
ENSG00000164167	LSM6	1.55815	0.860862	0.677546	1.61068	0.916303	0.384874	YES	YES	1.03371	FALSE	FALSE	TRUE	UP - SIMILAR	SYNCH
ENSG00000167085	PHB	3.73589	1.42439	0.287591	2.6618	0.916282	0.38346	YES	YES	0.712495	FALSE	FALSE	TRUE	UP - SIMILAR	SYNCH
ENSG00000242485	MRPL20	4.1469	0.9189	0.629582	4.12082	0.915629	0.382153	YES	YES	0.993712	FALSE	FALSE	TRUE	UP - SIMILAR	SYNCH
ENSG00000165672	PRDX3	1.74219	0.99292	0.587322	1.64728	0.914434	0.386305	YES	YES	0.945526	FALSE	FALSE	TRUE	UP - SIMILAR	SYNCH
ENSG00000026297	RNASET2	1.53975	1.15458	0.48449	1.30737	0.913681	0.392476	YES	YES	0.849078	FALSE	FALSE	TRUE	UP - SIMILAR	SYNCH
ENSG00000106355	LSM5	4.46589	1.14496	0.475242	3.80706	0.910101	0.385294	YES	YES	0.852474	FALSE	FALSE	TRUE	UP - SIMILAR	SYNCH
ENSG00000104872	PIH1D1	1.06126	0.782196	0.743521	1.15048	0.908242	0.392476	YES	YES	1.08407	FALSE	FALSE	TRUE	UP - SIMILAR	SYNCH
ENSG00000163468	CCT3	3.03656	1.30973	0.364614	2.31666	0.906252	0.389327	YES	YES	0.762921	FALSE	FALSE	TRUE	UP - SIMILAR	SYNCH
ENSG00000103035	PSMD7	2.89547	0.713111	0.783077	3.27888	0.905633	0.388129	YES	YES	1.13242	FALSE	FALSE	TRUE	UP - SIMILAR	SYNCH
ENSG00000104660	LEPROTL1	0.987649	0.947139	0.623767	0.956994	0.904959	0.399129	YES	YES	0.968961	FALSE	FALSE	TRUE	UP - SIMILAR	SYNCH
ENSG00000188229	TUBB4B	5.84001	0.998781	0.573594	5.4648	0.90493	0.387281	YES	YES	0.935751	FALSE	FALSE	TRUE	UP - SIMILAR	SYNCH
ENSG00000177889	UBE2N	1.96916	0.528408	0.909785	2.52061	0.903344	0.389497	YES	YES	1.28004	FALSE	FALSE	TRUE	UP - SIMILAR	SYNCH
ENSG00000144034	TPRKB	1.1042	1.48329	0.264967	0.747815	0.899134	0.405141	YES	YES	0.677243	FALSE	FALSE	TRUE	UP - SIMILAR	SYNCH
ENSG00000183291	SEP15	1.41093	0.902937	0.651716	1.4015	0.898331	0.395506	YES	YES	0.993317	FALSE	FALSE	TRUE	UP - SIMILAR	SYNCH
ENSG00000115875	SRSF7	4.64379	1.24551	0.411712	3.67632	0.898271	0.392476	YES	YES	0.791663	FALSE	FALSE	TRUE	UP - SIMILAR	SYNCH
ENSG00000186298	PPP1CC	1.18395	0.947964	0.620001	1.14003	0.896492	0.399234	YES	YES	0.962898	FALSE	FALSE	TRUE	UP - SIMILAR	SYNCH
ENSG00000172115	CYCS	7.42884	1.42704	0.284333	5.21378	0.895792	0.393213	YES	YES	0.70183	FALSE	FALSE	TRUE	UP - SIMILAR	SYNCH
ENSG00000164405	UQCRQ	6.04858	0.650477	0.821346	7.09117	0.895146	0.392096	YES	YES	1.17237	FALSE	FALSE	TRUE	UP - SIMILAR	SYNCH
ENSG00000166136	NDUFB8	3.63774	0.675212	0.805315	4.19404	0.8946	0.393213	YES	YES	1.15292	FALSE	FALSE	TRUE	UP - SIMILAR	SYNCH
ENSG00000163444	TMEM183A	1.19009	1.22481	0.437314	0.951764	0.893422	0.402792	YES	YES	0.799744	FALSE	FALSE	TRUE	UP - SIMILAR	SYNCH
ENSG00000064490	RFXANK	1.36799	1.18872	0.458753	1.11911	0.891572	0.401199	YES	YES	0.818069	FALSE	FALSE	TRUE	UP - SIMILAR	SYNCH
ENSG00000131876	SNRPA1	1.90782	1.58999	0.184409	1.19755	0.888456	0.404219	YES	YES	0.627706	FALSE	FALSE	TRUE	UP - SIMILAR	SYNCH
ENSG00000127483	HP1BP3	0.944708	0.752239	0.762907	1.03021	0.886654	0.407057	YES	YES	1.0905	FALSE	FALSE	TRUE	UP - SIMILAR	SYNCH
ENSG00000109919	MTCH2	2.03664	1.08784	0.519183	1.77279	0.884524	0.403776	YES	YES	0.870448	FALSE	FALSE	TRUE	UP - SIMILAR	SYNCH
ENSG00000125870	SNRPB2	3.07337	0.662143	0.815278	3.55081	0.884415	0.39956	YES	YES	1.15535	FALSE	FALSE	TRUE	UP - SIMILAR	SYNCH
ENSG00000153071	DAB2	0.245379	0.596459	0.905705	0.29808	0.883592	0.438521	YES	YES	1.21478	FALSE	FALSE	TRUE	UP - SIMILAR	SYNCH
ENSG00000143621	ILF2	2.60715	1.60902	0.171584	1.61068	0.882596	0.404219	YES	YES	0.617793	FALSE	FALSE	TRUE	UP - SIMILAR	SYNCH
ENSG00000070010	UFD1L	1.35572	0.686187	0.804803	1.53747	0.87966	0.406275	YES	YES	1.13406	FALSE	FALSE	TRUE	UP - SIMILAR	SYNCH
ENSG00000104763	ASAH1	0.656388	0.532304	0.921116	0.826257	0.878946	0.414705	YES	YES	1.25879	FALSE	FALSE	TRUE	UP - SIMILAR	SYNCH
ENSG00000109180	OCIAD1	1.07967	0.575432	0.8835	1.31783	0.877971	0.408378	YES	YES	1.22059	FALSE	FALSE	TRUE	UP - SIMILAR	SYNCH
ENSG00000130332	LSM7	3.17765	1.41983	0.292337	2.21207	0.876683	0.407057	YES	YES	0.696132	FALSE	FALSE	TRUE	UP - SIMILAR	SYNCH
ENSG00000112110	MRPL18	2.22068	1.29571	0.37657	1.67343	0.873796	0.408423	YES	YES	0.753568	FALSE	FALSE	TRUE	UP - SIMILAR	SYNCH
ENSG00000106028	SSBP1	3.6132	1.06332	0.532247	3.16906	0.871502	0.407484	YES	YES	0.877078	FALSE	FALSE	TRUE	UP - SIMILAR	SYNCH
ENSG00000103507	BCKDK	0.730002	0.570942	0.8892	0.88901	0.86876	0.414705	YES	YES	1.21782	FALSE	FALSE	TRUE	UP - SIMILAR	SYNCH
ENSG00000143543	JTB	3.79723	1.26366	0.399764	2.91282	0.868629	0.409487	YES	YES	0.767089	FALSE	FALSE	TRUE	UP - SIMILAR	SYNCH
ENSG00000107937	GTPBP4	1.25143	1.29901	0.381172	0.936076	0.866317	0.415515	YES	YES	0.748004	FALSE	FALSE	TRUE	UP - SIMILAR	SYNCH
ENSG00000146701	MDH2	3.44144	1.293	0.374592	2.58336	0.86506	0.412921	YES	YES	0.750663	FALSE	FALSE	TRUE	UP - SIMILAR	SYNCH
ENSG00000138777	PPA2	0.987649	0.815223	0.720553	1.01452	0.860134	0.419054	YES	YES	1.0272	FALSE	FALSE	TRUE	UP - SIMILAR	SYNCH
ENSG00000197006	METTL9	2.50286	1.86203	0.0695383	1.29168	0.857368	0.416313	YES	YES	0.516081	FALSE	FALSE	TRUE	UP - SIMILAR	SYNCH
ENSG00000143771	CNIH4	0.846556	1.03642	0.564883	0.747815	0.855071	0.428095	YES	YES	0.883361	FALSE	FALSE	TRUE	UP - SIMILAR	SYNCH
ENSG00000111639	MRPL51	4.18371	0.5439	0.89859	5.13011	0.854833	0.414705	YES	YES	1.22621	FALSE	FALSE	TRUE	UP - SIMILAR	SYNCH
ENSG00000152082	MZT2B	4.90757	1.81064	0.0823611	2.61474	0.854627	0.414705	YES	YES	0.532796	FALSE	FALSE	TRUE	UP - SIMILAR	SYNCH
ENSG00000154582	TCEB1	2.53353	0.97131	0.602374	2.33234	0.852442	0.414705	YES	YES	0.920589	FALSE	FALSE	TRUE	UP - SIMILAR	SYNCH
ENSG00000127445	PIN1	2.35564	0.794333	0.724155	2.43693	0.850704	0.414705	YES	YES	1.03451	FALSE	FALSE	TRUE	UP - SIMILAR	SYNCH
ENSG00000116161	CACYBP	2.75438	1.61633	0.171007	1.65774	0.850195	0.421188	YES	YES	0.601858	FALSE	FALSE	TRUE	UP - SIMILAR	SYNCH
ENSG00000161057	PSMC2	1.45387	1.26752	0.4061	1.09819	0.84965	0.424705	YES	YES	0.755357	FALSE	FALSE	TRUE	UP - SIMILAR	SYNCH
ENSG00000160256	FAM207A	1.72379	1.09506	0.518667	1.45902	0.849416	0.421551	YES	YES	0.846407	FALSE	FALSE	TRUE	UP - SIMILAR	SYNCH
ENSG00000163479	SSR2	2.57648	0.521271	0.916302	3.19521	0.848526	0.414705	YES	YES	1.24015	FALSE	FALSE	TRUE	UP - SIMILAR	SYNCH
ENSG00000165609	NUDT5	1.71152	1.0551	0.544557	1.48517	0.847046	0.422165	YES	YES	0.867751	FALSE	FALSE	TRUE	UP - SIMILAR	SYNCH
ENSG00000117362	APH1A	1.67471	1.17262	0.464567	1.34397	0.846471	0.422227	YES	YES	0.802512	FALSE	FALSE	TRUE	UP - SIMILAR	SYNCH
ENSG00000168701	TMEM208	1.36799	0.78843	0.736956	1.41719	0.84637	0.423516	YES	YES	1.03597	FALSE	FALSE	TRUE	UP - SIMILAR	SYNCH
ENSG00000117118	SDHB	1.34345	1.08101	0.529181	1.14525	0.846153	0.425486	YES	YES	0.852474	FALSE	FALSE	TRUE	UP - SIMILAR	SYNCH
ENSG00000120438	TCP1	2.45992	1.56225	0.20077	1.52701	0.84402	0.42527	YES	YES	0.620754	FALSE	FALSE	TRUE	UP - SIMILAR	SYNCH
ENSG00000074071	MRPS34	3.17152	1.51592	0.22461	2.02904	0.843771	0.422031	YES	YES	0.639768	FALSE	FALSE	TRUE	UP - SIMILAR	SYNCH
ENSG00000156261	CCT8	3.45984	1.18971	0.450775	2.73501	0.840526	0.421956	YES	YES	0.790503	FALSE	FALSE	TRUE	UP - SIMILAR	SYNCH
ENSG00000066044	ELAVL1	1.19622	0.695208	0.797045	1.3126	0.838799	0.428095	YES	YES	1.09729	FALSE	FALSE	TRUE	UP - SIMILAR	SYNCH
ENSG00000090273	NUDC	3.29421	1.13055	0.488659	2.69318	0.832401	0.428184	YES	YES	0.81755	FALSE	FALSE	TRUE	UP - SIMILAR	SYNCH
ENSG00000147684	NDUFB9	2.99975	0.818054	0.709066	3.01741	0.832334	0.427823	YES	YES	1.00588	FALSE	FALSE	TRUE	UP - SIMILAR	SYNCH
ENSG00000173113	TRMT112	2.89547	0.539536	0.90406	3.50898	0.832327	0.425831	YES	YES	1.21189	FALSE	FALSE	TRUE	UP - SIMILAR	SYNCH
ENSG00000167004	PDIA3	1.84034	0.652281	0.825682	2.05518	0.822528	0.433477	YES	YES	1.11674	FALSE	FALSE	TRUE	UP - SIMILAR	SYNCH
ENSG00000096384	HSP90AB1	13.5572	1.38326	0.315953	9.31892	0.820878	0.43163	YES	YES	0.687379	FALSE	FALSE	TRUE	UP - SIMILAR	SYNCH
ENSG00000118363	SPCS2	2.63169	0.768895	0.746119	2.7141	0.820438	0.4331	YES	YES	1.03131	FALSE	FALSE	TRUE	UP - SIMILAR	SYNCH
ENSG00000154518	ATP5G3	9.44708	1.38373	0.312727	6.48455	0.819275	0.43163	YES	YES	0.686408	FALSE	FALSE	TRUE	UP - SIMILAR	SYNCH
ENSG00000074842	C19orf10	3.18379	0.881118	0.66437	3.04355	0.818882	0.43441	YES	YES	0.955953	FALSE	FALSE	TRUE	UP - SIMILAR	SYNCH
ENSG00000161980	POLR3K	1.2453	1.31758	0.368285	0.88901	0.814455	0.444871	YES	YES	0.713894	FALSE	FALSE	TRUE	UP - SIMILAR	SYNCH
ENSG00000167978	SRRM2	2.55807	0.506306	0.926023	3.13245	0.814176	0.436653	YES	YES	1.22454	FALSE	FALSE	TRUE	UP - SIMILAR	SYNCH
ENSG00000151366	NDUFC2	4.04875	1.04412	0.544557	3.45668	0.811549	0.437206	YES	YES	0.853766	FALSE	FALSE	TRUE	UP - SIMILAR	SYNCH
ENSG00000099800	TIMM13	3.27581	1.33799	0.340965	2.29574	0.805853	0.443788	YES	YES	0.700817	FALSE	FALSE	TRUE	UP - SIMILAR	SYNCH
ENSG00000108826	MRPL27	1.93236	0.677	0.806317	2.09702	0.804344	0.443714	YES	YES	1.08521	FALSE	FALSE	TRUE	UP - SIMILAR	SYNCH
ENSG00000140990	NDUFB10	3.0611	0.628462	0.837292	3.43053	0.804237	0.441682	YES	YES	1.12069	FALSE	FALSE	TRUE	UP - SIMILAR	SYNCH
ENSG00000141543	EIF4A3	1.6379	1.56426	0.201642	0.98837	0.804081	0.450853	YES	YES	0.603437	FALSE	FALSE	TRUE	UP - SIMILAR	SYNCH
ENSG00000105849	TWISTNB	0.68706	0.674101	0.82277	0.747815	0.80401	0.451817	YES	YES	1.08843	FALSE	FALSE	TRUE	UP - SIMILAR	SYNCH
ENSG00000138430	OLA1	1.11647	0.912075	0.643415	1.03544	0.80377	0.44846	YES	YES	0.927417	FALSE	FALSE	TRUE	UP - SIMILAR	SYNCH
ENSG00000120265	PCMT1	1.74832	0.981147	0.596103	1.54792	0.803331	0.44607	YES	YES	0.885376	FALSE	FALSE	TRUE	UP - SIMILAR	SYNCH
ENSG00000169692	AGPAT2	1.0858	0.589031	0.873361	1.24984	0.803328	0.447316	YES	YES	1.15108	FALSE	FALSE	TRUE	UP - SIMILAR	SYNCH
ENSG00000119705	SLIRP	3.44144	1.29687	0.373038	2.47354	0.803258	0.444262	YES	YES	0.718753	FALSE	FALSE	TRUE	UP - SIMILAR	SYNCH
ENSG00000120333	MRPS14	0.895632	0.588346	0.878308	1.03021	0.80109	0.449912	YES	YES	1.15026	FALSE	FALSE	TRUE	UP - SIMILAR	SYNCH
ENSG00000100591	AHSA1	1.38639	1.32133	0.364993	0.977911	0.799932	0.451817	YES	YES	0.705366	FALSE	FALSE	TRUE	UP - SIMILAR	SYNCH
ENSG00000181610	MRPS23	1.30664	0.911844	0.644026	1.20801	0.798913	0.44823	YES	YES	0.924514	FALSE	FALSE	TRUE	UP - SIMILAR	SYNCH
ENSG00000189043	NDUFA4	8.66187	0.945491	0.613582	7.82329	0.79786	0.444112	YES	YES	0.903188	FALSE	FALSE	TRUE	UP - SIMILAR	SYNCH
ENSG00000088930	XRN2	1.07967	0.847924	0.695291	1.04067	0.797323	0.45171	YES	YES	0.963877	FALSE	FALSE	TRUE	UP - SIMILAR	SYNCH
ENSG00000053371	AKR7A2	1.20236	0.907006	0.649301	1.11388	0.797098	0.451022	YES	YES	0.926413	FALSE	FALSE	TRUE	UP - SIMILAR	SYNCH
ENSG00000171202	TMEM126A	1.4232	1.25496	0.413505	1.04589	0.795818	0.451005	YES	YES	0.734891	FALSE	FALSE	TRUE	UP - SIMILAR	SYNCH
ENSG00000153037	SRP19	1.44773	0.685488	0.804831	1.55315	0.795256	0.44799	YES	YES	1.07282	FALSE	FALSE	TRUE	UP - SIMILAR	SYNCH
ENSG00000173674	EIF1AX	3.50278	1.20101	0.440693	2.66703	0.795114	0.447136	YES	YES	0.761404	FALSE	FALSE	TRUE	UP - SIMILAR	SYNCH
ENSG00000125835	SNRPB	7.4043	1.69856	0.121727	4.06853	0.791959	0.446918	YES	YES	0.549482	FALSE	FALSE	TRUE	UP - SIMILAR	SYNCH
ENSG00000101084	C20orf24	2.63782	1.36821	0.331905	1.79371	0.790391	0.451817	YES	YES	0.679997	FALSE	FALSE	TRUE	UP - SIMILAR	SYNCH
ENSG00000118855	MFSD1	0.858825	1.28287	0.412065	0.617078	0.790379	0.460467	YES	YES	0.718514	FALSE	FALSE	TRUE	UP - SIMILAR	SYNCH
ENSG00000114867	EIF4G1	1.12261	1.33474	0.357304	0.779191	0.789317	0.455506	YES	YES	0.694091	FALSE	FALSE	TRUE	UP - SIMILAR	SYNCH
ENSG00000099341	PSMD8	3.24513	0.528191	0.908639	3.84889	0.788362	0.448825	YES	YES	1.18605	FALSE	FALSE	TRUE	UP - SIMILAR	SYNCH
ENSG00000173436	MINOS1	2.57034	0.812477	0.716785	2.52061	0.788274	0.451005	YES	YES	0.98065	FALSE	FALSE	TRUE	UP - SIMILAR	SYNCH
ENSG00000011304	PTBP1	1.01219	1.63807	0.169683	0.575242	0.787804	0.4606	YES	YES	0.568316	FALSE	FALSE	TRUE	UP - SIMILAR	SYNCH
ENSG00000159228	CBR1	1.0858	0.642813	0.835924	1.19232	0.786779	0.451817	YES	YES	1.0981	FALSE	FALSE	TRUE	UP - SIMILAR	SYNCH
ENSG00000009954	BAZ1B	1.15328	1.79612	0.0978176	0.59093	0.785619	0.463548	YES	YES	0.512391	FALSE	FALSE	TRUE	UP - SIMILAR	SYNCH
ENSG00000179218	CALR	6.36144	1.72958	0.113574	3.40439	0.782365	0.451817	YES	YES	0.53516	FALSE	FALSE	TRUE	UP - SIMILAR	SYNCH
ENSG00000182220	ATP6AP2	1.1042	0.585428	0.878308	1.25507	0.780695	0.456649	YES	YES	1.13663	FALSE	FALSE	TRUE	UP - SIMILAR	SYNCH
ENSG00000134001	EIF2S1	1.19622	1.23096	0.427968	0.883781	0.780198	0.459674	YES	YES	0.738811	FALSE	FALSE	TRUE	UP - SIMILAR	SYNCH
ENSG00000225921	NOL7	2.03664	0.611848	0.849858	2.26959	0.778552	0.45275	YES	YES	1.11438	FALSE	FALSE	TRUE	UP - SIMILAR	SYNCH
ENSG00000250479	CHCHD10	1.50908	0.771765	0.748572	1.50609	0.77341	0.4606	YES	YES	0.998018	FALSE	FALSE	TRUE	UP - SIMILAR	SYNCH
ENSG00000198900	TOP1	1.03059	0.807824	0.727307	1.00406	0.773056	0.461414	YES	YES	0.974256	FALSE	FALSE	TRUE	UP - SIMILAR	SYNCH
ENSG00000100941	PNN	1.36185	1.27368	0.405815	0.972682	0.771554	0.464534	YES	YES	0.714235	FALSE	FALSE	TRUE	UP - SIMILAR	SYNCH
ENSG00000100632	ERH	5.77867	1.22003	0.425756	4.26202	0.765812	0.459059	YES	YES	0.737544	FALSE	FALSE	TRUE	UP - SIMILAR	SYNCH
ENSG00000182004	SNRPE	5.2511	1.39584	0.306092	3.44622	0.763648	0.460817	YES	YES	0.656285	FALSE	FALSE	TRUE	UP - SIMILAR	SYNCH
ENSG00000166598	HSP90B1	3.24513	1.55028	0.210709	1.92445	0.762996	0.466837	YES	YES	0.593025	FALSE	FALSE	TRUE	UP - SIMILAR	SYNCH
ENSG00000147649	MTDH	4.64379	1.12766	0.489821	3.6188	0.757074	0.46377	YES	YES	0.779276	FALSE	FALSE	TRUE	UP - SIMILAR	SYNCH
ENSG00000111642	CHD4	1.01832	1.17398	0.466646	0.768733	0.756133	0.476064	YES	YES	0.754902	FALSE	FALSE	TRUE	UP - SIMILAR	SYNCH
ENSG00000160201	U2AF1	4.12236	1.17462	0.459551	3.11154	0.755683	0.4658	YES	YES	0.754795	FALSE	FALSE	TRUE	UP - SIMILAR	SYNCH
ENSG00000151465	CDC123	1.779	0.847237	0.68618	1.6682	0.755565	0.468381	YES	YES	0.937721	FALSE	FALSE	TRUE	UP - SIMILAR	SYNCH
ENSG00000167515	TRAPPC2L	1.79126	0.900174	0.647902	1.62114	0.75525	0.470165	YES	YES	0.905024	FALSE	FALSE	TRUE	UP - SIMILAR	SYNCH
ENSG00000176731	C8orf59	0.748405	0.782525	0.750917	0.732126	0.753323	0.48309	YES	YES	0.978249	FALSE	FALSE	TRUE	UP - SIMILAR	SYNCH
ENSG00000082515	MRPL22	1.58883	1.26159	0.409544	1.12957	0.752442	0.475824	YES	YES	0.710944	FALSE	FALSE	TRUE	UP - SIMILAR	SYNCH
ENSG00000136521	NDUFB5	1.38025	0.601945	0.858727	1.52178	0.751944	0.472221	YES	YES	1.10253	FALSE	FALSE	TRUE	UP - SIMILAR	SYNCH
ENSG00000131795	RBM8A	3.66228	0.629709	0.836788	3.95871	0.751106	0.46819	YES	YES	1.08094	FALSE	FALSE	TRUE	UP - SIMILAR	SYNCH
ENSG00000178952	TUFM	3.14085	1.34072	0.338142	2.11794	0.75046	0.470707	YES	YES	0.67432	FALSE	FALSE	TRUE	UP - SIMILAR	SYNCH
ENSG00000136522	MRPL47	1.70538	1.25629	0.413505	1.21324	0.748117	0.476287	YES	YES	0.711417	FALSE	FALSE	TRUE	UP - SIMILAR	SYNCH
ENSG00000154473	BUB3	1.57656	1.18822	0.460014	1.1714	0.746003	0.47884	YES	YES	0.743012	FALSE	FALSE	TRUE	UP - SIMILAR	SYNCH
ENSG00000134375	TIMM17A	1.53362	0.591482	0.868585	1.69435	0.744622	0.476064	YES	YES	1.10481	FALSE	FALSE	TRUE	UP - SIMILAR	SYNCH
ENSG00000175334	BANF1	2.84639	0.661079	0.815278	2.99126	0.740117	0.475801	YES	YES	1.05089	FALSE	FALSE	TRUE	UP - SIMILAR	SYNCH
ENSG00000189306	RRP7A	1.86488	1.58586	0.186605	1.06158	0.737219	0.486619	YES	YES	0.569251	FALSE	FALSE	TRUE	UP - SIMILAR	SYNCH
ENSG00000188820	FAM26F	1.0858	1.43824	0.314941	0.679831	0.73685	0.497789	YES	YES	0.626111	FALSE	FALSE	TRUE	UP - SIMILAR	SYNCH
ENSG00000145354	CISD2	1.40479	0.600905	0.861674	1.53224	0.734709	0.482342	YES	YES	1.09072	FALSE	FALSE	TRUE	UP - SIMILAR	SYNCH
ENSG00000145833	DDX46	2.26362	1.08817	0.519183	1.78325	0.734302	0.482342	YES	YES	0.787788	FALSE	FALSE	TRUE	UP - SIMILAR	SYNCH
ENSG00000205937	RNPS1	2.83412	1.03579	0.545353	2.31143	0.734205	0.480412	YES	YES	0.81557	FALSE	FALSE	TRUE	UP - SIMILAR	SYNCH
ENSG00000239900	ADSL	1.05513	1.35312	0.345124	0.69552	0.730195	0.495713	YES	YES	0.65918	FALSE	FALSE	TRUE	UP - SIMILAR	SYNCH
ENSG00000099797	TECR	1.39252	1.60392	0.181501	0.779191	0.729923	0.493321	YES	YES	0.559553	FALSE	FALSE	TRUE	UP - SIMILAR	SYNCH
ENSG00000139180	NDUFA9	1.41706	0.598838	0.863732	1.54269	0.729785	0.486303	YES	YES	1.08866	FALSE	FALSE	TRUE	UP - SIMILAR	SYNCH
ENSG00000105364	MRPL4	1.91395	1.41171	0.30185	1.21324	0.727988	0.488249	YES	YES	0.633891	FALSE	FALSE	TRUE	UP - SIMILAR	SYNCH
ENSG00000175634	RPS6KB2	1.38639	1.05167	0.544557	1.11388	0.727688	0.488249	YES	YES	0.803438	FALSE	FALSE	TRUE	UP - SIMILAR	SYNCH
ENSG00000100220	RTCB	1.65631	1.10245	0.515791	1.28122	0.721207	0.493321	YES	YES	0.773541	FALSE	FALSE	TRUE	UP - SIMILAR	SYNCH
ENSG00000100410	PHF5A	1.11034	0.867092	0.679021	1.00406	0.720665	0.493124	YES	YES	0.904282	FALSE	FALSE	TRUE	UP - SIMILAR	SYNCH
ENSG00000182154	MRPL41	4.22051	0.610263	0.849486	4.52872	0.720459	0.488249	YES	YES	1.07303	FALSE	FALSE	TRUE	UP - SIMILAR	SYNCH
ENSG00000137210	TMEM14B	2.30042	0.746434	0.757859	2.2539	0.72043	0.488249	YES	YES	0.979777	FALSE	FALSE	TRUE	UP - SIMILAR	SYNCH
ENSG00000049860	HEXB	0.662522	0.805895	0.737892	0.622307	0.715779	0.506464	YES	YES	0.9393	FALSE	FALSE	TRUE	UP - SIMILAR	SYNCH
ENSG00000167088	SNRPD1	6.3185	1.38512	0.312727	4.04238	0.714569	0.488249	YES	YES	0.639769	FALSE	FALSE	TRUE	UP - SIMILAR	SYNCH
ENSG00000162910	MRPL55	3.18992	1.39198	0.311174	2.02904	0.713091	0.493321	YES	YES	0.636077	FALSE	FALSE	TRUE	UP - SIMILAR	SYNCH
ENSG00000102030	NAA10	1.93849	1.21253	0.436221	1.38581	0.711948	0.495244	YES	YES	0.714891	FALSE	FALSE	TRUE	UP - SIMILAR	SYNCH
ENSG00000197223	C1D	1.04899	0.623909	0.849858	1.10865	0.710091	0.500503	YES	YES	1.05687	FALSE	FALSE	TRUE	UP - SIMILAR	SYNCH
ENSG00000124783	SSR1	1.65017	1.07884	0.528366	1.28645	0.7094	0.498466	YES	YES	0.779586	FALSE	FALSE	TRUE	UP - SIMILAR	SYNCH
ENSG00000089053	ANAPC5	1.74219	0.889449	0.657779	1.53747	0.706564	0.498851	YES	YES	0.882491	FALSE	FALSE	TRUE	UP - SIMILAR	SYNCH
ENSG00000105379	ETFB	2.12866	1.41248	0.301376	1.32829	0.704953	0.500984	YES	YES	0.624001	FALSE	FALSE	TRUE	UP - SIMILAR	SYNCH
ENSG00000107581	EIF3A	2.00597	0.770343	0.745678	1.91399	0.70451	0.499304	YES	YES	0.954145	FALSE	FALSE	TRUE	UP - SIMILAR	SYNCH
ENSG00000081870	HSPB11	1.47227	0.623535	0.845089	1.54792	0.70238	0.502455	YES	YES	1.05138	FALSE	FALSE	TRUE	UP - SIMILAR	SYNCH
ENSG00000120992	LYPLA1	1.23303	0.943166	0.623321	1.04589	0.700823	0.507364	YES	YES	0.848233	FALSE	FALSE	TRUE	UP - SIMILAR	SYNCH
ENSG00000137133	HINT2	1.34345	0.800574	0.7268	1.24984	0.696663	0.507423	YES	YES	0.930325	FALSE	FALSE	TRUE	UP - SIMILAR	SYNCH
ENSG00000138668	HNRNPD	2.66849	1.37101	0.327308	1.69958	0.694591	0.506464	YES	YES	0.636906	FALSE	FALSE	TRUE	UP - SIMILAR	SYNCH
ENSG00000154723	ATP5J	6.25716	0.665959	0.809959	6.35381	0.693643	0.501347	YES	YES	1.01545	FALSE	FALSE	TRUE	UP - SIMILAR	SYNCH
ENSG00000241837	ATP5O	4.09782	0.585343	0.86641	4.38753	0.69202	0.502484	YES	YES	1.0707	FALSE	FALSE	TRUE	UP - SIMILAR	SYNCH
ENSG00000100219	XBP1	0.969246	0.698766	0.798605	0.962223	0.691496	0.511061	YES	YES	0.992754	FALSE	FALSE	TRUE	UP - SIMILAR	SYNCH
ENSG00000134453	RBM17	2.04278	0.864464	0.674135	1.81463	0.691453	0.506464	YES	YES	0.888314	FALSE	FALSE	TRUE	UP - SIMILAR	SYNCH
ENSG00000120533	ENY2	3.93219	0.750179	0.757859	3.75476	0.685643	0.506701	YES	YES	0.954877	FALSE	FALSE	TRUE	UP - SIMILAR	SYNCH
ENSG00000071994	PDCD2	1.12261	0.854404	0.689845	0.998829	0.683633	0.513844	YES	YES	0.889741	FALSE	FALSE	TRUE	UP - SIMILAR	SYNCH
ENSG00000232119	MCTS1	1.17782	0.827278	0.709541	1.06681	0.683215	0.513844	YES	YES	0.905754	FALSE	FALSE	TRUE	UP - SIMILAR	SYNCH
ENSG00000197858	GPAA1	1.11034	1.06596	0.542418	0.857634	0.682967	0.51733	YES	YES	0.772407	FALSE	FALSE	TRUE	UP - SIMILAR	SYNCH
ENSG00000175193	PARL	1.22689	0.857593	0.684011	1.08773	0.681507	0.51573	YES	YES	0.886573	FALSE	FALSE	TRUE	UP - SIMILAR	SYNCH
ENSG00000100804	PSMB5	3.01202	0.561429	0.883999	3.25273	0.680621	0.50973	YES	YES	1.07992	FALSE	FALSE	TRUE	UP - SIMILAR	SYNCH
ENSG00000161547	SRSF2	5.36766	1.26816	0.393332	3.6188	0.678154	0.510981	YES	YES	0.674185	FALSE	FALSE	TRUE	UP - SIMILAR	SYNCH
ENSG00000101182	PSMA7	11.5021	0.726643	0.769979	11.0865	0.676266	0.509877	YES	YES	0.963864	FALSE	FALSE	TRUE	UP - SIMILAR	SYNCH
ENSG00000152234	ATP5A1	4.75421	1.27499	0.388285	3.18475	0.675324	0.51321	YES	YES	0.66988	FALSE	FALSE	TRUE	UP - SIMILAR	SYNCH
ENSG00000129084	PSMA1	4.23892	0.97882	0.59211	3.45145	0.67483	0.513091	YES	YES	0.81423	FALSE	FALSE	TRUE	UP - SIMILAR	SYNCH
ENSG00000172590	MRPL52	2.07345	0.786154	0.734478	1.91922	0.674762	0.515883	YES	YES	0.925615	FALSE	FALSE	TRUE	UP - SIMILAR	SYNCH
ENSG00000184164	CRELD2	1.50294	0.587048	0.873277	1.58976	0.674693	0.51775	YES	YES	1.05776	FALSE	FALSE	TRUE	UP - SIMILAR	SYNCH
ENSG00000112667	DNPH1	0.944708	1.27122	0.413505	0.632766	0.673537	0.529784	YES	YES	0.669801	FALSE	FALSE	TRUE	UP - SIMILAR	SYNCH
ENSG00000065000	AP3D1	1.01832	1.06947	0.542281	0.779191	0.672452	0.521726	YES	YES	0.765172	FALSE	FALSE	TRUE	UP - SIMILAR	SYNCH
ENSG00000134186	PRPF38B	1.11647	0.721626	0.783238	1.07727	0.671957	0.517837	YES	YES	0.964888	FALSE	FALSE	TRUE	UP - SIMILAR	SYNCH
ENSG00000143799	PARP1	2.45992	0.914878	0.634969	2.08133	0.668734	0.51775	YES	YES	0.846096	FALSE	FALSE	TRUE	UP - SIMILAR	SYNCH
ENSG00000126453	BCL2L12	1.15328	1.35621	0.337751	0.726897	0.665912	0.52739	YES	YES	0.630287	FALSE	FALSE	TRUE	UP - SIMILAR	SYNCH
ENSG00000099783	HNRNPM	2.95068	0.954575	0.612971	2.42648	0.665584	0.51775	YES	YES	0.822345	FALSE	FALSE	TRUE	UP - SIMILAR	SYNCH
ENSG00000138398	PPIG	2.01824	0.848757	0.684011	1.77802	0.663256	0.519841	YES	YES	0.880976	FALSE	FALSE	TRUE	UP - SIMILAR	SYNCH
ENSG00000179950	PUF60	1.2637	0.812855	0.718754	1.14003	0.662778	0.525409	YES	YES	0.902133	FALSE	FALSE	TRUE	UP - SIMILAR	SYNCH
ENSG00000087191	PSMC5	2.84639	1.16979	0.464567	2.02381	0.6611	0.520522	YES	YES	0.711007	FALSE	FALSE	TRUE	UP - SIMILAR	SYNCH
ENSG00000167272	POP5	1.20236	1.01983	0.567774	0.941305	0.657158	0.530074	YES	YES	0.782884	FALSE	FALSE	TRUE	UP - SIMILAR	SYNCH
ENSG00000090487	SPG21	1.36185	0.944516	0.620684	1.11911	0.654596	0.529045	YES	YES	0.821754	FALSE	FALSE	TRUE	UP - SIMILAR	SYNCH
ENSG00000078668	VDAC3	2.91387	1.11839	0.499564	2.13362	0.654272	0.525409	YES	YES	0.73223	FALSE	FALSE	TRUE	UP - SIMILAR	SYNCH
ENSG00000269893	SNHG8	0.791346	0.888877	0.674158	0.674602	0.654019	0.535789	YES	YES	0.852474	FALSE	FALSE	TRUE	UP - SIMILAR	SYNCH
ENSG00000143106	PSMA5	2.06732	0.883873	0.664219	1.76756	0.653464	0.527239	YES	YES	0.855004	FALSE	FALSE	TRUE	UP - SIMILAR	SYNCH
ENSG00000143256	PFDN2	3.58253	0.882677	0.660663	3.06447	0.652958	0.524781	YES	YES	0.855393	FALSE	FALSE	TRUE	UP - SIMILAR	SYNCH
ENSG00000167792	NDUFV1	1.25757	1.0984	0.519183	0.930846	0.651313	0.534037	YES	YES	0.740197	FALSE	FALSE	TRUE	UP - SIMILAR	SYNCH
ENSG00000127922	SHFM1	3.09791	0.505092	0.927322	3.40439	0.650015	0.525409	YES	YES	1.09893	FALSE	FALSE	TRUE	UP - SIMILAR	SYNCH
ENSG00000198015	MRPL42	0.86496	0.723306	0.786892	0.821027	0.648846	0.53858	YES	YES	0.949209	FALSE	FALSE	TRUE	UP - SIMILAR	SYNCH
ENSG00000182180	MRPS16	1.76673	0.902915	0.646961	1.48517	0.647066	0.533362	YES	YES	0.840634	FALSE	FALSE	TRUE	UP - SIMILAR	SYNCH
ENSG00000137547	MRPL15	1.07353	0.788597	0.737808	0.972682	0.644893	0.538533	YES	YES	0.906058	FALSE	FALSE	TRUE	UP - SIMILAR	SYNCH
ENSG00000126457	PRMT1	2.96908	0.985796	0.588258	2.35849	0.644684	0.530494	YES	YES	0.794351	FALSE	FALSE	TRUE	UP - SIMILAR	SYNCH
ENSG00000103275	UBE2I	3.11631	0.674608	0.806317	3.04355	0.643524	0.529996	YES	YES	0.976653	FALSE	FALSE	TRUE	UP - SIMILAR	SYNCH
ENSG00000115307	AUP1	1.90168	0.902555	0.646961	1.59499	0.643289	0.533341	YES	YES	0.838724	FALSE	FALSE	TRUE	UP - SIMILAR	SYNCH
ENSG00000008018	PSMB1	5.85228	0.901511	0.64143	4.91047	0.642812	0.529565	YES	YES	0.83907	FALSE	FALSE	TRUE	UP - SIMILAR	SYNCH
ENSG00000101361	NOP56	2.00597	1.42123	0.296605	1.19232	0.640689	0.539253	YES	YES	0.594386	FALSE	FALSE	TRUE	UP - SIMILAR	SYNCH
ENSG00000113712	CSNK1A1	1.4232	0.540757	0.905705	1.51655	0.639004	0.535744	YES	YES	1.06559	FALSE	FALSE	TRUE	UP - SIMILAR	SYNCH
ENSG00000182944	EWSR1	1.2637	0.747441	0.763857	1.1714	0.637869	0.53858	YES	YES	0.926962	FALSE	FALSE	TRUE	UP - SIMILAR	SYNCH
ENSG00000069275	NUCKS1	3.2574	0.785593	0.73118	2.93896	0.635877	0.535698	YES	YES	0.902242	FALSE	FALSE	TRUE	UP - SIMILAR	SYNCH
ENSG00000164054	SHISA5	0.595043	1.21592	0.461818	0.402669	0.635659	0.560195	YES	YES	0.676706	FALSE	FALSE	TRUE	UP - SIMILAR	SYNCH
ENSG00000127022	CANX	1.22689	1.32146	0.367907	0.773962	0.63281	0.546784	YES	YES	0.630831	FALSE	FALSE	TRUE	UP - SIMILAR	SYNCH
ENSG00000117450	PRDX1	8.3122	0.555253	0.884908	8.72799	0.632549	0.535663	YES	YES	1.05002	FALSE	FALSE	TRUE	UP - SIMILAR	SYNCH
ENSG00000178982	EIF3K	5.47194	1.25791	0.402915	3.59788	0.63037	0.538308	YES	YES	0.657514	FALSE	FALSE	TRUE	UP - SIMILAR	SYNCH
ENSG00000106682	EIF4H	1.47841	0.657271	0.82277	1.44333	0.625099	0.545304	YES	YES	0.976277	FALSE	FALSE	TRUE	UP - SIMILAR	SYNCH
ENSG00000158864	NDUFS2	1.49068	0.600929	0.861075	1.51132	0.625037	0.545103	YES	YES	1.01385	FALSE	FALSE	TRUE	UP - SIMILAR	SYNCH
ENSG00000147872	PLIN2	0.478488	0.570011	0.908324	0.49157	0.611529	0.573399	YES	YES	1.02734	FALSE	FALSE	TRUE	UP - SIMILAR	SYNCH
ENSG00000240972	MIF	4.3432	1.26026	0.402915	2.81346	0.610429	0.548881	YES	YES	0.647784	FALSE	FALSE	TRUE	UP - SIMILAR	SYNCH
ENSG00000160679	CHTOP	0.963111	0.698052	0.802301	0.904699	0.607976	0.561134	YES	YES	0.93935	FALSE	FALSE	TRUE	UP - SIMILAR	SYNCH
ENSG00000143742	SRP9	1.96303	0.68248	0.802394	1.86169	0.60713	0.55327	YES	YES	0.948377	FALSE	FALSE	TRUE	UP - SIMILAR	SYNCH
ENSG00000179271	GADD45GIP1	5.00572	0.663119	0.812019	4.80066	0.604755	0.55081	YES	YES	0.959033	FALSE	FALSE	TRUE	UP - SIMILAR	SYNCH
ENSG00000174695	TMEM167A	2.3495	0.7302	0.772005	2.15454	0.60466	0.554497	YES	YES	0.917022	FALSE	FALSE	TRUE	UP - SIMILAR	SYNCH
ENSG00000133872	TMEM66	1.71765	0.720341	0.782996	1.58453	0.603596	0.557464	YES	YES	0.922499	FALSE	FALSE	TRUE	UP - SIMILAR	SYNCH
ENSG00000115241	PPM1G	4.09169	1.2949	0.372072	2.57813	0.603055	0.55496	YES	YES	0.630089	FALSE	FALSE	TRUE	UP - SIMILAR	SYNCH
ENSG00000134851	TMEM165	1.36799	0.666105	0.816653	1.30737	0.60198	0.560196	YES	YES	0.955688	FALSE	FALSE	TRUE	UP - SIMILAR	SYNCH
ENSG00000215021	PHB2	2.20841	1.23738	0.421676	1.44333	0.601803	0.557879	YES	YES	0.653563	FALSE	FALSE	TRUE	UP - SIMILAR	SYNCH
ENSG00000232112	TMA7	6.33077	0.535153	0.90406	6.59959	0.601366	0.553089	YES	YES	1.04246	FALSE	FALSE	TRUE	UP - SIMILAR	SYNCH
ENSG00000185624	P4HB	2.43538	0.628665	0.83821	2.38464	0.601078	0.556523	YES	YES	0.979164	FALSE	FALSE	TRUE	UP - SIMILAR	SYNCH
ENSG00000170860	LSM3	3.18992	0.713911	0.782996	2.94419	0.598094	0.557306	YES	YES	0.922967	FALSE	FALSE	TRUE	UP - SIMILAR	SYNCH
ENSG00000108424	KPNB1	2.12866	1.38917	0.315953	1.25507	0.597026	0.562285	YES	YES	0.589607	FALSE	FALSE	TRUE	UP - SIMILAR	SYNCH
ENSG00000116560	SFPQ	2.41698	1.52716	0.220011	1.30214	0.596707	0.564007	YES	YES	0.538746	FALSE	FALSE	TRUE	UP - SIMILAR	SYNCH
ENSG00000147155	EBP	1.61336	1.5642	0.203519	0.847175	0.595561	0.568695	YES	YES	0.525098	FALSE	FALSE	TRUE	UP - SIMILAR	SYNCH
ENSG00000163938	GNL3	1.15328	1.59941	0.189523	0.59093	0.594721	0.571997	YES	YES	0.512391	FALSE	FALSE	TRUE	UP - SIMILAR	SYNCH
ENSG00000161981	SNRNP25	4.25119	1.59721	0.174784	2.18592	0.594014	0.561497	YES	YES	0.514191	FALSE	FALSE	TRUE	UP - SIMILAR	SYNCH
ENSG00000184076	UQCR10	7.15279	0.538168	0.900484	7.3997	0.592943	0.558842	YES	YES	1.03452	FALSE	FALSE	TRUE	UP - SIMILAR	SYNCH
ENSG00000090266	NDUFB2	4.44135	0.636056	0.832032	4.2934	0.589471	0.561471	YES	YES	0.966687	FALSE	FALSE	TRUE	UP - SIMILAR	SYNCH
ENSG00000168288	MMADHC	1.39866	0.522183	0.917404	1.45902	0.588365	0.567515	YES	YES	1.04316	FALSE	FALSE	TRUE	UP - SIMILAR	SYNCH
ENSG00000168653	NDUFS5	5.00572	0.516711	0.916519	5.22424	0.584427	0.563966	YES	YES	1.04365	FALSE	FALSE	TRUE	UP - SIMILAR	SYNCH
ENSG00000146540	C7orf50	2.08572	1.53184	0.220011	1.10865	0.581478	0.573033	YES	YES	0.531543	FALSE	FALSE	TRUE	UP - SIMILAR	SYNCH
ENSG00000100764	PSMC1	1.94463	0.728517	0.77272	1.7571	0.580765	0.570081	YES	YES	0.903569	FALSE	FALSE	TRUE	UP - SIMILAR	SYNCH
ENSG00000143761	ARF1	2.80959	0.642226	0.829621	2.67226	0.571183	0.573399	YES	YES	0.951123	FALSE	FALSE	TRUE	UP - SIMILAR	SYNCH
ENSG00000188529	SRSF10	1.00605	1.33299	0.364245	0.601389	0.564478	0.593294	YES	YES	0.597771	FALSE	FALSE	TRUE	UP - SIMILAR	SYNCH
ENSG00000099624	ATP5D	6.01178	0.967359	0.599352	4.57579	0.562052	0.577873	YES	YES	0.761137	FALSE	FALSE	TRUE	UP - SIMILAR	SYNCH
ENSG00000047410	TPR	1.17782	0.661999	0.820974	1.09819	0.560829	0.585407	YES	YES	0.932393	FALSE	FALSE	TRUE	UP - SIMILAR	SYNCH
ENSG00000179262	RAD23A	2.48446	0.712523	0.783695	2.23821	0.560335	0.583367	YES	YES	0.900886	FALSE	FALSE	TRUE	UP - SIMILAR	SYNCH
ENSG00000092201	SUPT16H	1.36799	1.16494	0.470876	0.909928	0.557294	0.592788	YES	YES	0.665159	FALSE	FALSE	TRUE	UP - SIMILAR	SYNCH
ENSG00000132341	RAN	12.1278	1.26006	0.396339	7.58274	0.556589	0.581888	YES	YES	0.625234	FALSE	FALSE	TRUE	UP - SIMILAR	SYNCH
ENSG00000169021	UQCRFS1	4.37387	0.678496	0.801568	4.01101	0.552958	0.585028	YES	YES	0.917037	FALSE	FALSE	TRUE	UP - SIMILAR	SYNCH
ENSG00000147123	NDUFB11	4.07942	0.870784	0.668495	3.28411	0.55	0.588162	YES	YES	0.805043	FALSE	FALSE	TRUE	UP - SIMILAR	SYNCH
ENSG00000122034	GTF3A	1.9753	1.20068	0.446365	1.27599	0.54825	0.593736	YES	YES	0.645974	FALSE	FALSE	TRUE	UP - SIMILAR	SYNCH
ENSG00000249915	PDCD6	2.77891	0.889528	0.654627	2.19638	0.541209	0.594664	YES	YES	0.790373	FALSE	FALSE	TRUE	UP - SIMILAR	SYNCH
ENSG00000165916	PSMC3	3.17152	1.32205	0.35489	1.88261	0.5406	0.596225	YES	YES	0.593599	FALSE	FALSE	TRUE	UP - SIMILAR	SYNCH
ENSG00000116670	MAD2L2	1.23303	0.516236	0.922954	1.24984	0.539272	0.600052	YES	YES	1.01364	FALSE	FALSE	TRUE	UP - SIMILAR	SYNCH
ENSG00000065548	ZC3H15	1.95689	0.504663	0.927968	1.99766	0.538645	0.598561	YES	YES	1.02083	FALSE	FALSE	TRUE	UP - SIMILAR	SYNCH
ENSG00000142507	PSMB6	4.57631	0.62652	0.837292	4.30386	0.538641	0.594646	YES	YES	0.940464	FALSE	FALSE	TRUE	UP - SIMILAR	SYNCH
ENSG00000160075	SSU72	2.82185	0.563858	0.881721	2.76639	0.537799	0.595343	YES	YES	0.980345	FALSE	FALSE	TRUE	UP - SIMILAR	SYNCH
ENSG00000130706	ADRM1	3.47211	0.859707	0.674035	2.78731	0.534739	0.599338	YES	YES	0.802771	FALSE	FALSE	TRUE	UP - SIMILAR	SYNCH
ENSG00000169223	LMAN2	1.90168	0.586013	0.870376	1.83032	0.532317	0.600394	YES	YES	0.962471	FALSE	FALSE	TRUE	UP - SIMILAR	SYNCH
ENSG00000110955	ATP5B	5.90136	1.05111	0.541335	4.16266	0.531154	0.600052	YES	YES	0.705373	FALSE	FALSE	TRUE	UP - SIMILAR	SYNCH
ENSG00000069329	VPS35	1.57656	1.15014	0.482243	1.04067	0.530976	0.604877	YES	YES	0.660087	FALSE	FALSE	TRUE	UP - SIMILAR	SYNCH
ENSG00000100519	PSMC6	1.779	1.2505	0.415461	1.09819	0.529713	0.607383	YES	YES	0.617309	FALSE	FALSE	TRUE	UP - SIMILAR	SYNCH
ENSG00000155115	GTF3C6	3.72976	0.812098	0.713964	3.08016	0.529644	0.600052	YES	YES	0.825834	FALSE	FALSE	TRUE	UP - SIMILAR	SYNCH
ENSG00000112695	COX7A2	9.50229	0.552397	0.886943	9.32938	0.528805	0.600052	YES	YES	0.981803	FALSE	FALSE	TRUE	UP - SIMILAR	SYNCH
ENSG00000204435	CSNK2B	2.97522	0.924565	0.627589	2.27482	0.526428	0.603865	YES	YES	0.76459	FALSE	FALSE	TRUE	UP - SIMILAR	SYNCH
ENSG00000142864	SERBP1	6.5148	1.37807	0.316581	3.68678	0.52332	0.604877	YES	YES	0.565908	FALSE	FALSE	TRUE	UP - SIMILAR	SYNCH
ENSG00000100348	TXN2	2.28816	1.14144	0.482243	1.50609	0.517601	0.612028	YES	YES	0.65821	FALSE	FALSE	TRUE	UP - SIMILAR	SYNCH
ENSG00000145912	NHP2	3.42917	1.19729	0.444297	2.17546	0.517197	0.610596	YES	YES	0.634399	FALSE	FALSE	TRUE	UP - SIMILAR	SYNCH
ENSG00000126067	PSMB2	3.71749	0.920101	0.629988	2.82914	0.514939	0.61032	YES	YES	0.761037	FALSE	FALSE	TRUE	UP - SIMILAR	SYNCH
ENSG00000143321	HDGF	0.963111	1.25335	0.424083	0.585701	0.5119	0.627587	YES	YES	0.608134	FALSE	FALSE	TRUE	UP - SIMILAR	SYNCH
ENSG00000133226	SRRM1	2.91387	0.775006	0.740747	2.4317	0.50829	0.616934	YES	YES	0.834527	FALSE	FALSE	TRUE	UP - SIMILAR	SYNCH
ENSG00000096746	HNRNPH3	1.30664	0.936361	0.628045	0.977911	0.50671	0.624296	YES	YES	0.748416	FALSE	FALSE	TRUE	UP - SIMILAR	SYNCH
ENSG00000100124	ANKRD54	0.294454	0.902266	0.814848	0.224867	0.505634	0.633842	YES	YES	0.763675	FALSE	FALSE	TRUE	UP - SIMILAR	SYNCH
ENSG00000196591	HDAC2	1.37412	0.826524	0.709066	1.10342	0.502312	0.624296	YES	YES	0.803	FALSE	FALSE	TRUE	UP - SIMILAR	SYNCH
ENSG00000116350	SRSF4	1.01832	0.525554	0.919818	0.998829	0.499329	0.625651	YES	YES	0.980859	FALSE	FALSE	TRUE	UP - SIMILAR	SYNCH
ENSG00000007080	CCDC124	1.41093	0.504226	0.929312	1.4015	0.497068	0.625144	YES	YES	0.993317	FALSE	FALSE	TRUE	UP - SIMILAR	SYNCH
ENSG00000111669	TPI1	15.2196	0.908025	0.634102	11.5205	0.494631	0.622384	YES	YES	0.756953	FALSE	FALSE	TRUE	UP - SIMILAR	SYNCH
ENSG00000124562	SNRPC	2.18387	0.619718	0.843988	2.00289	0.494015	0.624775	YES	YES	0.917128	FALSE	FALSE	TRUE	UP - SIMILAR	SYNCH
ENSG00000136819	C9orf78	1.34345	0.775125	0.746119	1.10865	0.491759	0.628403	YES	YES	0.825226	FALSE	FALSE	TRUE	UP - SIMILAR	SYNCH
ENSG00000162521	RBBP4	0.950842	0.954533	0.616333	0.69552	0.491063	0.63516	YES	YES	0.731478	FALSE	FALSE	TRUE	UP - SIMILAR	SYNCH
ENSG00000106153	CHCHD2	15.5386	1.07479	0.521565	10.4956	0.48943	0.624543	YES	YES	0.67545	FALSE	FALSE	TRUE	UP - SIMILAR	SYNCH
ENSG00000173726	TOMM20	1.38025	0.57267	0.879207	1.30214	0.48882	0.631851	YES	YES	0.943405	FALSE	FALSE	TRUE	UP - SIMILAR	SYNCH
ENSG00000224032	EPB41L4A-AS1	0.349665	0.598392	0.899222	0.324227	0.487296	0.655402	YES	YES	0.927252	FALSE	FALSE	TRUE	UP - SIMILAR	SYNCH
ENSG00000100028	SNRPD3	3.0611	1.07232	0.528199	2.06564	0.486179	0.628893	YES	YES	0.674804	FALSE	FALSE	TRUE	UP - SIMILAR	SYNCH
ENSG00000196419	XRCC6	2.51513	0.995836	0.578296	1.77802	0.480063	0.635098	YES	YES	0.70693	FALSE	FALSE	TRUE	UP - SIMILAR	SYNCH
ENSG00000151247	EIF4E	2.06732	0.661028	0.818597	1.82509	0.47842	0.635453	YES	YES	0.882829	FALSE	FALSE	TRUE	UP - SIMILAR	SYNCH
ENSG00000015479	MATR3	0.963111	0.548996	0.905705	0.915158	0.47549	0.641351	YES	YES	0.95021	FALSE	FALSE	TRUE	UP - SIMILAR	SYNCH
ENSG00000065978	YBX1	21.7528	1.12346	0.488883	14.0673	0.472304	0.635033	YES	YES	0.646688	FALSE	FALSE	TRUE	UP - SIMILAR	SYNCH
ENSG00000197728	RPS26	15.692	0.925102	0.623321	11.5676	0.47193	0.635218	YES	YES	0.737167	FALSE	FALSE	TRUE	UP - SIMILAR	SYNCH
ENSG00000110321	EIF4G2	2.63782	0.743054	0.761874	2.19115	0.46944	0.639961	YES	YES	0.830666	FALSE	FALSE	TRUE	UP - SIMILAR	SYNCH
ENSG00000228300	C19orf24	1.32504	0.648629	0.829621	1.1714	0.467975	0.645318	YES	YES	0.884047	FALSE	FALSE	TRUE	UP - SIMILAR	SYNCH
ENSG00000084754	HADHA	1.22076	0.905923	0.649421	0.904699	0.461861	0.652496	YES	YES	0.741095	FALSE	FALSE	TRUE	UP - SIMILAR	SYNCH
ENSG00000128534	NAA38	1.72992	0.749106	0.758124	1.42242	0.460321	0.648204	YES	YES	0.822244	FALSE	FALSE	TRUE	UP - SIMILAR	SYNCH
ENSG00000244038	DDOST	1.34345	0.919976	0.635499	0.983141	0.456928	0.655473	YES	YES	0.731804	FALSE	FALSE	TRUE	UP - SIMILAR	SYNCH
ENSG00000015475	BID	2.61328	0.945557	0.618427	1.87215	0.450015	0.655426	YES	YES	0.716398	FALSE	FALSE	TRUE	UP - SIMILAR	SYNCH
ENSG00000140497	SCAMP2	1.03672	0.951154	0.617794	0.737356	0.445823	0.667643	YES	YES	0.711236	FALSE	FALSE	TRUE	UP - SIMILAR	SYNCH
ENSG00000130985	UBA1	0.527564	0.548473	0.917404	0.49157	0.445126	0.669115	YES	YES	0.931774	FALSE	FALSE	TRUE	UP - SIMILAR	SYNCH
ENSG00000179091	CYC1	4.74808	0.711783	0.782996	3.94825	0.439745	0.658964	YES	YES	0.831548	FALSE	FALSE	TRUE	UP - SIMILAR	SYNCH
ENSG00000180879	SSR4	4.11623	0.740538	0.760728	3.35209	0.437249	0.661141	YES	YES	0.81436	FALSE	FALSE	TRUE	UP - SIMILAR	SYNCH
ENSG00000131174	COX7B	4.17757	0.854743	0.676746	3.14291	0.432654	0.666348	YES	YES	0.75233	FALSE	FALSE	TRUE	UP - SIMILAR	SYNCH
ENSG00000136527	TRA2B	3.01816	0.910811	0.635499	2.18592	0.431715	0.666913	YES	YES	0.724256	FALSE	FALSE	TRUE	UP - SIMILAR	SYNCH
ENSG00000110958	PTGES3	4.1469	0.958428	0.606592	2.90236	0.427692	0.667643	YES	YES	0.699886	FALSE	FALSE	TRUE	UP - SIMILAR	SYNCH
ENSG00000102144	PGK1	4.41068	1.09924	0.508688	2.803	0.422841	0.670577	YES	YES	0.635502	FALSE	FALSE	TRUE	UP - SIMILAR	SYNCH
ENSG00000128309	MPST	1.20236	0.877736	0.671455	0.883781	0.421646	0.680984	YES	YES	0.735041	FALSE	FALSE	TRUE	UP - SIMILAR	SYNCH
ENSG00000169224	GCSAML	0.0429413	1.08842	0.837531	0.0261474	0.420486	0.779233	YES	YES	0.60891	FALSE	FALSE	TRUE	UP - SIMILAR	SYNCH
ENSG00000108294	PSMB3	5.63757	0.888824	0.651527	4.10514	0.417684	0.672935	YES	YES	0.728174	FALSE	FALSE	TRUE	UP - SIMILAR	SYNCH
ENSG00000205581	HMGN1	10.3979	1.18135	0.451794	6.19693	0.407369	0.680813	YES	YES	0.595977	FALSE	FALSE	TRUE	UP - SIMILAR	SYNCH
ENSG00000143977	SNRPG	7.41657	1.30872	0.359397	4.0633	0.406822	0.682241	YES	YES	0.547868	FALSE	FALSE	TRUE	UP - SIMILAR	SYNCH
ENSG00000152795	HNRNPDL	5.30631	0.896399	0.645773	3.81229	0.405126	0.683591	YES	YES	0.718443	FALSE	FALSE	TRUE	UP - SIMILAR	SYNCH
ENSG00000111229	ARPC3	8.15271	0.633014	0.83329	6.98135	0.404889	0.683054	YES	YES	0.856323	FALSE	FALSE	TRUE	UP - SIMILAR	SYNCH
ENSG00000165629	ATP5C1	2.99975	0.814497	0.713964	2.27482	0.404584	0.686479	YES	YES	0.758336	FALSE	FALSE	TRUE	UP - SIMILAR	SYNCH
ENSG00000172922	RNASEH2C	2.26362	1.16408	0.465315	1.35966	0.403387	0.688829	YES	YES	0.600659	FALSE	FALSE	TRUE	UP - SIMILAR	SYNCH
ENSG00000184752	NDUFA12	2.95681	0.810126	0.716785	2.24344	0.401029	0.688297	YES	YES	0.758737	FALSE	FALSE	TRUE	UP - SIMILAR	SYNCH
ENSG00000131238	PPT1	0.797481	0.54712	0.908324	0.721667	0.40083	0.699837	YES	YES	0.904934	FALSE	FALSE	TRUE	UP - SIMILAR	SYNCH
ENSG00000124795	DEK	4.57018	1.33966	0.337233	2.44216	0.400294	0.688297	YES	YES	0.53437	FALSE	FALSE	TRUE	UP - SIMILAR	SYNCH
ENSG00000169689	STRA13	2.09185	1.14827	0.476561	1.26553	0.398638	0.692451	YES	YES	0.604982	FALSE	FALSE	TRUE	UP - SIMILAR	SYNCH
ENSG00000204392	LSM2	2.77891	0.976956	0.59329	1.88261	0.397706	0.691223	YES	YES	0.677463	FALSE	FALSE	TRUE	UP - SIMILAR	SYNCH
ENSG00000176340	COX8A	5.31858	1.06137	0.532224	3.40439	0.396066	0.690019	YES	YES	0.640093	FALSE	FALSE	TRUE	UP - SIMILAR	SYNCH
ENSG00000147274	RBMX	2.03664	1.05723	0.544016	1.30214	0.391179	0.699554	YES	YES	0.639355	FALSE	FALSE	TRUE	UP - SIMILAR	SYNCH
ENSG00000120742	SERP1	4.17144	0.513744	0.918126	3.8332	0.39081	0.694605	YES	YES	0.918917	FALSE	FALSE	TRUE	UP - SIMILAR	SYNCH
ENSG00000165233	C9orf89	0.828153	0.529121	0.920561	0.753044	0.389974	0.706346	YES	YES	0.909306	FALSE	FALSE	TRUE	UP - SIMILAR	SYNCH
ENSG00000147140	NONO	1.53975	1.40703	0.307976	0.779191	0.387531	0.706923	YES	YES	0.50605	FALSE	FALSE	TRUE	UP - SIMILAR	SYNCH
ENSG00000107262	BAG1	1.74219	1.2492	0.417631	0.977911	0.386756	0.705883	YES	YES	0.561312	FALSE	FALSE	TRUE	UP - SIMILAR	SYNCH
ENSG00000082898	XPO1	0.938573	0.868398	0.677292	0.674602	0.379442	0.717397	YES	YES	0.718753	FALSE	FALSE	TRUE	UP - SIMILAR	SYNCH
ENSG00000116473	RAP1A	1.02446	0.882598	0.669641	0.726897	0.374255	0.715215	YES	YES	0.709544	FALSE	FALSE	TRUE	UP - SIMILAR	SYNCH
ENSG00000114573	ATP6V1A	0.613447	0.897748	0.669641	0.428817	0.368428	0.727859	YES	YES	0.699029	FALSE	FALSE	TRUE	UP - SIMILAR	SYNCH
ENSG00000169813	HNRNPF	2.53353	1.22519	0.425756	1.42765	0.36814	0.714898	YES	YES	0.5635	FALSE	FALSE	TRUE	UP - SIMILAR	SYNCH
ENSG00000130755	GMFG	1.4416	1.09165	0.525608	0.883781	0.363335	0.724121	YES	YES	0.613056	FALSE	FALSE	TRUE	UP - SIMILAR	SYNCH
ENSG00000128789	PSMG2	1.77286	0.67319	0.80894	1.43288	0.358898	0.721677	YES	YES	0.808228	FALSE	FALSE	TRUE	UP - SIMILAR	SYNCH
ENSG00000125743	SNRPD2	4.84623	0.842176	0.684011	3.48806	0.354004	0.720026	YES	YES	0.719747	FALSE	FALSE	TRUE	UP - SIMILAR	SYNCH
ENSG00000170027	YWHAG	0.871094	0.567524	0.894039	0.753044	0.353411	0.72966	YES	YES	0.864481	FALSE	FALSE	TRUE	UP - SIMILAR	SYNCH
ENSG00000164754	RAD21	1.20849	0.88791	0.664897	0.841945	0.352105	0.72966	YES	YES	0.696692	FALSE	FALSE	TRUE	UP - SIMILAR	SYNCH
ENSG00000175826	CTDNEP1	1.03059	1.30383	0.381172	0.543865	0.350768	0.735337	YES	YES	0.527722	FALSE	FALSE	TRUE	UP - SIMILAR	SYNCH
ENSG00000170144	HNRNPA3	3.17152	1.03913	0.544557	1.99766	0.350501	0.726008	YES	YES	0.629874	FALSE	FALSE	TRUE	UP - SIMILAR	SYNCH
ENSG00000131508	UBE2D2	2.66236	0.579682	0.872942	2.27482	0.348254	0.726559	YES	YES	0.854438	FALSE	FALSE	TRUE	UP - SIMILAR	SYNCH
ENSG00000153310	FAM49B	2.45992	0.939096	0.618427	1.65251	0.347753	0.728022	YES	YES	0.671775	FALSE	FALSE	TRUE	UP - SIMILAR	SYNCH
ENSG00000117592	PRDX6	2.04278	0.70302	0.791216	1.60545	0.346925	0.728022	YES	YES	0.785914	FALSE	FALSE	TRUE	UP - SIMILAR	SYNCH
ENSG00000163714	U2SURP	1.57656	0.638974	0.835755	1.29168	0.345027	0.731647	YES	YES	0.819304	FALSE	FALSE	TRUE	UP - SIMILAR	SYNCH
ENSG00000214026	MRPL23	3.75429	1.09	0.514094	2.27482	0.342752	0.730149	YES	YES	0.605925	FALSE	FALSE	TRUE	UP - SIMILAR	SYNCH
ENSG00000104852	SNRNP70	2.03051	1.1413	0.483326	1.18709	0.340896	0.736036	YES	YES	0.584627	FALSE	FALSE	TRUE	UP - SIMILAR	SYNCH
ENSG00000170791	CHCHD7	1.22689	0.808878	0.724155	0.89424	0.340631	0.739837	YES	YES	0.728865	FALSE	FALSE	TRUE	UP - SIMILAR	SYNCH
ENSG00000089280	FUS	3.4353	1.2836	0.384617	1.82509	0.337171	0.735227	YES	YES	0.531274	FALSE	FALSE	TRUE	UP - SIMILAR	SYNCH
ENSG00000071553	ATP6AP1	0.987649	0.726082	0.785667	0.758274	0.335632	0.743059	YES	YES	0.767756	FALSE	FALSE	TRUE	UP - SIMILAR	SYNCH
ENSG00000169756	LIMS1	0.68706	0.664014	0.831724	0.549095	0.333551	0.74881	YES	YES	0.799194	FALSE	FALSE	TRUE	UP - SIMILAR	SYNCH
ENSG00000120694	HSPH1	1.6379	0.729506	0.7756	1.24984	0.329549	0.744352	YES	YES	0.763076	FALSE	FALSE	TRUE	UP - SIMILAR	SYNCH
ENSG00000137876	RSL24D1	2.49673	0.517457	0.918209	2.19638	0.329408	0.74121	YES	YES	0.879703	FALSE	FALSE	TRUE	UP - SIMILAR	SYNCH
ENSG00000204220	PFDN6	1.31278	0.52721	0.916691	1.14525	0.326664	0.745523	YES	YES	0.872392	FALSE	FALSE	TRUE	UP - SIMILAR	SYNCH
ENSG00000241468	ATP5J2	6.18354	0.510029	0.919818	5.42296	0.31745	0.745799	YES	YES	0.876999	FALSE	FALSE	TRUE	UP - SIMILAR	SYNCH
ENSG00000108848	LUC7L3	1.18395	0.739116	0.772505	0.88901	0.315459	0.759483	YES	YES	0.750884	FALSE	FALSE	TRUE	UP - SIMILAR	SYNCH
ENSG00000131051	RBM39	3.18379	0.529701	0.908639	2.7507	0.314798	0.749892	YES	YES	0.863972	FALSE	FALSE	TRUE	UP - SIMILAR	SYNCH
ENSG00000163931	TKT	1.93236	1.29304	0.387377	1.00406	0.314659	0.758364	YES	YES	0.519603	FALSE	FALSE	TRUE	UP - SIMILAR	SYNCH
ENSG00000183431	SF3A3	1.38639	1.07778	0.529181	0.826257	0.307834	0.764113	YES	YES	0.595977	FALSE	FALSE	TRUE	UP - SIMILAR	SYNCH
ENSG00000029363	BCLAF1	1.40479	0.629321	0.840676	1.12957	0.307543	0.760149	YES	YES	0.80408	FALSE	FALSE	TRUE	UP - SIMILAR	SYNCH
ENSG00000173660	UQCRH	8.23245	1.20676	0.434484	4.50781	0.305983	0.755667	YES	YES	0.547565	FALSE	FALSE	TRUE	UP - SIMILAR	SYNCH
ENSG00000124614	RPS10	7.47178	0.6305	0.83552	5.98775	0.30339	0.757049	YES	YES	0.801382	FALSE	FALSE	TRUE	UP - SIMILAR	SYNCH
ENSG00000211450	C11orf31	4.64379	1.23423	0.421354	2.48923	0.301696	0.760035	YES	YES	0.536034	FALSE	FALSE	TRUE	UP - SIMILAR	SYNCH
ENSG00000100567	PSMA3	4.58858	1.21732	0.427624	2.484	0.299811	0.762099	YES	YES	0.541344	FALSE	FALSE	TRUE	UP - SIMILAR	SYNCH
ENSG00000130830	MPP1	0.263782	0.919682	0.705725	0.172573	0.298254	0.810609	YES	YES	0.654224	FALSE	FALSE	TRUE	UP - SIMILAR	SYNCH
ENSG00000117448	AKR1A1	1.39252	0.53115	0.909975	1.18709	0.296292	0.76909	YES	YES	0.852474	FALSE	FALSE	TRUE	UP - SIMILAR	SYNCH
ENSG00000119707	RBM25	1.76673	0.564298	0.884908	1.46425	0.287544	0.772969	YES	YES	0.828794	FALSE	FALSE	TRUE	UP - SIMILAR	SYNCH
ENSG00000112514	CUTA	1.37412	0.643327	0.832764	1.07727	0.283916	0.776466	YES	YES	0.783972	FALSE	FALSE	TRUE	UP - SIMILAR	SYNCH
ENSG00000204568	MRPS18B	1.14715	0.960473	0.613582	0.726897	0.283448	0.783526	YES	YES	0.633657	FALSE	FALSE	TRUE	UP - SIMILAR	SYNCH
ENSG00000130520	LSM4	3.99967	0.976936	0.59211	2.50492	0.280338	0.775893	YES	YES	0.626281	FALSE	FALSE	TRUE	UP - SIMILAR	SYNCH
ENSG00000102898	NUTF2	1.2821	0.612463	0.855196	1.01975	0.274595	0.784157	YES	YES	0.79537	FALSE	FALSE	TRUE	UP - SIMILAR	SYNCH
ENSG00000168066	SF1	1.7974	0.837966	0.697694	1.22893	0.274091	0.784313	YES	YES	0.683725	FALSE	FALSE	TRUE	UP - SIMILAR	SYNCH
ENSG00000164022	AIMP1	1.36185	0.662312	0.820589	1.04589	0.272286	0.787511	YES	YES	0.767995	FALSE	FALSE	TRUE	UP - SIMILAR	SYNCH
ENSG00000168385	SEPT2	1.11647	0.519323	0.922954	0.941305	0.268077	0.790481	YES	YES	0.843106	FALSE	FALSE	TRUE	UP - SIMILAR	SYNCH
ENSG00000196954	CASP4	0.717733	0.823997	0.718754	0.49157	0.264621	0.799552	YES	YES	0.684894	FALSE	FALSE	TRUE	UP - SIMILAR	SYNCH
ENSG00000125977	EIF2S2	3.67455	0.705583	0.785264	2.72456	0.262593	0.788958	YES	YES	0.741467	FALSE	FALSE	TRUE	UP - SIMILAR	SYNCH
ENSG00000108774	RAB5C	3.06723	0.608518	0.849858	2.42648	0.262345	0.790224	YES	YES	0.791096	FALSE	FALSE	TRUE	UP - SIMILAR	SYNCH
ENSG00000143013	LMO4	0.723867	0.859404	0.718754	0.481112	0.255419	0.800681	YES	YES	0.664641	FALSE	FALSE	TRUE	UP - SIMILAR	SYNCH
ENSG00000165119	HNRNPK	4.44749	0.950928	0.612532	2.77685	0.25	0.799323	YES	YES	0.624364	FALSE	FALSE	TRUE	UP - SIMILAR	SYNCH
ENSG00000172531	PPP1CA	4.3432	0.578475	0.872942	3.47237	0.248026	0.80011	YES	YES	0.799495	FALSE	FALSE	TRUE	UP - SIMILAR	SYNCH
ENSG00000089006	SNX5	0.705464	0.857333	0.701478	0.465423	0.242552	0.820573	YES	YES	0.659741	FALSE	FALSE	TRUE	UP - SIMILAR	SYNCH
ENSG00000106615	RHEB	2.02437	0.502567	0.929312	1.69435	0.240441	0.80824	YES	YES	0.836974	FALSE	FALSE	TRUE	UP - SIMILAR	SYNCH
ENSG00000104903	LYL1	0.251513	0.835063	0.770474	0.167343	0.239291	0.839511	YES	YES	0.665346	FALSE	FALSE	TRUE	UP - SIMILAR	SYNCH
ENSG00000162244	RPL29	32.347	0.900259	0.63898	20.7453	0.239224	0.804698	YES	YES	0.641336	FALSE	FALSE	TRUE	UP - SIMILAR	SYNCH
ENSG00000100418	DESI1	0.834287	0.752816	0.767964	0.585701	0.230063	0.82436	YES	YES	0.702037	FALSE	FALSE	TRUE	UP - SIMILAR	SYNCH
ENSG00000143119	CD53	1.49068	1.24524	0.427417	0.753044	0.227084	0.822973	YES	YES	0.50517	FALSE	FALSE	TRUE	UP - SIMILAR	SYNCH
ENSG00000130741	EIF2S3	0.86496	0.8982	0.667763	0.549095	0.225476	0.828076	YES	YES	0.634821	FALSE	FALSE	TRUE	UP - SIMILAR	SYNCH
ENSG00000112306	RPS12	46.579	0.596979	0.854179	36.12	0.220873	0.818562	YES	YES	0.775456	FALSE	FALSE	TRUE	UP - SIMILAR	SYNCH
ENSG00000145741	BTF3	10.8212	0.693959	0.791216	7.74485	0.198151	0.8375	YES	YES	0.715711	FALSE	FALSE	TRUE	UP - SIMILAR	SYNCH
ENSG00000189159	HN1	4.68673	0.573678	0.874904	3.63448	0.197873	0.839499	YES	YES	0.775484	FALSE	FALSE	TRUE	UP - SIMILAR	SYNCH
ENSG00000077312	SNRPA	1.21462	1.16563	0.472455	0.632766	0.195557	0.849133	YES	YES	0.520956	FALSE	FALSE	TRUE	UP - SIMILAR	SYNCH
ENSG00000177156	TALDO1	6.26942	0.672075	0.805315	4.53918	0.193674	0.840249	YES	YES	0.724019	FALSE	FALSE	TRUE	UP - SIMILAR	SYNCH
ENSG00000089157	RPLP0	26.2248	0.764206	0.743632	17.822	0.190727	0.841328	YES	YES	0.679586	FALSE	FALSE	TRUE	UP - SIMILAR	SYNCH
ENSG00000171858	RPS21	9.60657	0.953042	0.608523	5.73673	0.185411	0.845755	YES	YES	0.597167	FALSE	FALSE	TRUE	UP - SIMILAR	SYNCH
ENSG00000147526	TACC1	1.11034	0.644357	0.836352	0.810568	0.179505	0.860738	YES	YES	0.730019	FALSE	FALSE	TRUE	UP - SIMILAR	SYNCH
ENSG00000091039	OSBPL8	1.19622	0.877096	0.671558	0.737356	0.160105	0.874538	YES	YES	0.616404	FALSE	FALSE	TRUE	UP - SIMILAR	SYNCH
ENSG00000149100	EIF3M	2.21454	0.715185	0.782996	1.52178	0.159509	0.8716	YES	YES	0.687174	FALSE	FALSE	TRUE	UP - SIMILAR	SYNCH
ENSG00000149357	LAMTOR1	4.60085	0.637191	0.831974	3.32072	0.15444	0.871999	YES	YES	0.721761	FALSE	FALSE	TRUE	UP - SIMILAR	SYNCH
ENSG00000138385	SSB	3.27581	1.07439	0.528366	1.76233	0.150786	0.875844	YES	YES	0.537984	FALSE	FALSE	TRUE	UP - SIMILAR	SYNCH
ENSG00000147416	ATP6V1B2	1.38639	0.935813	0.628201	0.815798	0.149029	0.880618	YES	YES	0.588433	FALSE	FALSE	TRUE	UP - SIMILAR	SYNCH
ENSG00000197756	RPL37A	28.2247	0.900002	0.64	17.0376	0.148841	0.874481	YES	YES	0.603643	FALSE	FALSE	TRUE	UP - SIMILAR	SYNCH
ENSG00000196531	NACA	11.9622	0.55826	0.883579	9.04699	0.145137	0.877718	YES	YES	0.756297	FALSE	FALSE	TRUE	UP - SIMILAR	SYNCH
ENSG00000100129	EIF3L	2.42925	0.570514	0.878308	1.81986	0.143628	0.881817	YES	YES	0.749144	FALSE	FALSE	TRUE	UP - SIMILAR	SYNCH
ENSG00000184897	H1FX	2.13479	0.625134	0.840555	1.53747	0.139641	0.8855	YES	YES	0.720194	FALSE	FALSE	TRUE	UP - SIMILAR	SYNCH
ENSG00000166797	FAM96A	1.93236	0.586625	0.870507	1.42765	0.139221	0.889071	YES	YES	0.738811	FALSE	FALSE	TRUE	UP - SIMILAR	SYNCH
ENSG00000241343	RPL36A	2.74824	0.685371	0.798121	1.88261	0.125077	0.896892	YES	YES	0.685024	FALSE	FALSE	TRUE	UP - SIMILAR	SYNCH
ENSG00000198931	APRT	3.4353	0.543583	0.89859	2.58336	0.122311	0.898759	YES	YES	0.752004	FALSE	FALSE	TRUE	UP - SIMILAR	SYNCH
ENSG00000156110	ADK	1.25757	0.898592	0.657779	0.742585	0.117773	0.9123	YES	YES	0.590494	FALSE	FALSE	TRUE	UP - SIMILAR	SYNCH
ENSG00000008324	SS18L2	1.14101	1.03381	0.555974	0.611848	0.109137	0.919257	YES	YES	0.536234	FALSE	FALSE	TRUE	UP - SIMILAR	SYNCH
ENSG00000003056	M6PR	1.84034	0.648543	0.827069	1.27599	0.106782	0.913836	YES	YES	0.693345	FALSE	FALSE	TRUE	UP - SIMILAR	SYNCH
ENSG00000100836	PABPN1	1.17168	0.893173	0.664295	0.685061	0.0980695	0.925882	YES	YES	0.584681	FALSE	FALSE	TRUE	UP - SIMILAR	SYNCH
ENSG00000196141	SPATS2L	1.26983	0.989624	0.596702	0.69029	0.0853727	0.932767	YES	YES	0.543607	FALSE	FALSE	TRUE	UP - SIMILAR	SYNCH
ENSG00000121774	KHDRBS1	1.58269	0.568701	0.883885	1.14003	0.0840242	0.931815	YES	YES	0.720307	FALSE	FALSE	TRUE	UP - SIMILAR	SYNCH
ENSG00000198736	MSRB1	1.18395	0.689747	0.802394	0.784421	0.0812276	0.93828	YES	YES	0.662545	FALSE	FALSE	TRUE	UP - SIMILAR	SYNCH
ENSG00000102317	RBM3	4.79715	0.669593	0.807708	3.21613	0.0771191	0.931765	YES	YES	0.670424	FALSE	FALSE	TRUE	UP - SIMILAR	SYNCH
ENSG00000186468	RPS23	52.6337	0.680753	0.797045	35.0166	0.0763001	0.930677	YES	YES	0.665287	FALSE	FALSE	TRUE	UP - SIMILAR	SYNCH
ENSG00000148303	RPL7A	31.8256	0.753045	0.752001	20.1544	0.0747463	0.931902	YES	YES	0.633276	FALSE	FALSE	TRUE	UP - SIMILAR	SYNCH
ENSG00000105968	H2AFV	4.61312	1.00143	0.570492	2.46831	0.0705697	0.93787	YES	YES	0.535063	FALSE	FALSE	TRUE	UP - SIMILAR	SYNCH
ENSG00000131469	RPL27	16.3606	0.502469	0.924283	12.216	0.0705234	0.935568	YES	YES	0.746674	FALSE	FALSE	TRUE	UP - SIMILAR	SYNCH
ENSG00000110852	CLEC2B	0.39874	1.01629	0.624813	0.209179	0.0686654	0.946758	YES	YES	0.524599	FALSE	FALSE	TRUE	UP - SIMILAR	SYNCH
ENSG00000140988	RPS2	119.849	0.965678	0.597434	65.6037	0.0681014	0.936495	YES	YES	0.547386	FALSE	FALSE	TRUE	UP - SIMILAR	SYNCH
ENSG00000165704	HPRT1	1.12874	1.02767	0.563258	0.59093	0.0678544	0.952384	YES	YES	0.52353	FALSE	FALSE	TRUE	UP - SIMILAR	SYNCH
ENSG00000169045	HNRNPH1	1.41706	1.00278	0.586574	0.753044	0.0644197	0.944834	YES	YES	0.531412	FALSE	FALSE	TRUE	UP - SIMILAR	SYNCH
ENSG00000167658	EEF2	6.32463	0.504274	0.924283	4.69607	0.0641394	0.941516	YES	YES	0.742504	FALSE	FALSE	TRUE	UP - SIMILAR	SYNCH
ENSG00000116260	QSOX1	0.693195	0.617639	0.855393	0.475882	0.0633809	0.956533	YES	YES	0.686506	FALSE	FALSE	TRUE	UP - SIMILAR	SYNCH
ENSG00000074201	CLNS1A	1.62563	0.51315	0.921902	1.19755	0.0619216	0.947495	YES	YES	0.736666	FALSE	FALSE	TRUE	UP - SIMILAR	SYNCH
ENSG00000104904	OAZ1	17.3053	0.603267	0.849858	11.9389	0.053401	0.948153	YES	YES	0.689896	FALSE	FALSE	TRUE	UP - SIMILAR	SYNCH
ENSG00000109971	HSPA8	15.4405	0.820089	0.70257	9.18295	0.0479663	0.952679	YES	YES	0.594734	FALSE	FALSE	TRUE	UP - SIMILAR	SYNCH
ENSG00000169100	SLC25A6	10.5574	0.630457	0.835231	7.0441	0.0309026	0.96813	YES	YES	0.667218	FALSE	FALSE	TRUE	UP - SIMILAR	SYNCH
ENSG00000108298	RPL19	45.7815	0.766851	0.74143	27.8469	0.0285539	0.969313	YES	YES	0.608257	FALSE	FALSE	TRUE	UP - SIMILAR	SYNCH
ENSG00000168003	SLC3A2	1.34345	0.760068	0.758124	0.815798	0.0220097	0.977677	YES	YES	0.607242	FALSE	FALSE	TRUE	UP - SIMILAR	SYNCH
ENSG00000198034	RPS4X	50.5419	0.537142	0.899752	35.3303	0.00713528	0.985275	YES	YES	0.699031	FALSE	FALSE	TRUE	UP - SIMILAR	SYNCH
ENSG00000136942	RPL35	36.8681	0.595418	0.855196	24.7406	0.0044729	0.988049	YES	YES	0.671057	FALSE	FALSE	TRUE	UP - SIMILAR	SYNCH
ENSG00000137154	RPS6	44.6896	0.546188	0.892667	30.8591	-0.00203057	0.99337	YES	NO	0.690521	FALSE	FALSE	TRUE	UP - SIMILAR	SYNCH
ENSG00000083845	RPS5	29.1264	0.870109	0.66718	16.1486	-0.00687941	0.998162	YES	NO	0.554431	FALSE	FALSE	TRUE	UP - SIMILAR	SYNCH
ENSG00000122406	RPL5	17.6795	0.632852	0.832433	11.4316	-0.0133456	1	YES	NO	0.646602	FALSE	FALSE	TRUE	UP - SIMILAR	SYNCH
ENSG00000198888	MT-ND1	27.0837	0.754466	0.751032	16.1329	-0.0146351	1	YES	NO	0.59567	FALSE	FALSE	TRUE	UP - SIMILAR	SYNCH
ENSG00000125753	VASP	1.12261	0.522381	0.918942	0.779191	-0.0162517	1	YES	NO	0.694091	FALSE	FALSE	TRUE	UP - SIMILAR	SYNCH
ENSG00000092199	HNRNPC	6.23262	0.927048	0.623321	3.28934	-0.0231957	1	YES	NO	0.527762	FALSE	FALSE	TRUE	UP - SIMILAR	SYNCH
ENSG00000149273	RPS3	46.5483	0.834935	0.687475	26.1108	-0.0243097	1	YES	NO	0.560939	FALSE	FALSE	TRUE	UP - SIMILAR	SYNCH
ENSG00000145088	EAF2	0.447816	0.886238	0.689845	0.240556	-0.0263243	1	YES	NO	0.537175	FALSE	FALSE	TRUE	UP - SIMILAR	SYNCH
ENSG00000105193	RPS16	32.5065	0.705578	0.783456	19.736	-0.0347258	1	YES	NO	0.60714	FALSE	FALSE	TRUE	UP - SIMILAR	SYNCH
ENSG00000147604	RPL7	37.5061	0.712219	0.780308	22.6698	-0.0348062	1	YES	NO	0.604428	FALSE	FALSE	TRUE	UP - SIMILAR	SYNCH
ENSG00000167461	RAB8A	2.02437	0.823436	0.708948	1.12957	-0.0412148	1	YES	NO	0.557983	FALSE	FALSE	TRUE	UP - SIMILAR	SYNCH
ENSG00000146386	ABRACL	1.41093	0.602669	0.861075	0.909928	-0.0452391	1	YES	NO	0.644915	FALSE	FALSE	TRUE	UP - SIMILAR	SYNCH
ENSG00000177600	RPLP2	47.1986	0.720037	0.77272	27.9934	-0.0551311	1	YES	NO	0.593098	FALSE	FALSE	TRUE	UP - SIMILAR	SYNCH
ENSG00000198242	RPL23A	21.3111	0.633903	0.831986	13.3299	-0.0615028	1	YES	NO	0.625491	FALSE	FALSE	TRUE	UP - SIMILAR	SYNCH
ENSG00000100316	RPL3	45.8245	0.616828	0.840676	28.9922	-0.0615765	1	YES	NO	0.632679	FALSE	FALSE	TRUE	UP - SIMILAR	SYNCH
ENSG00000178127	NDUFV2	4.21438	0.832149	0.696153	2.30097	-0.0659939	1	YES	NO	0.54598	FALSE	FALSE	TRUE	UP - SIMILAR	SYNCH
ENSG00000161016	RPL8	40.4629	0.582298	0.864524	26.0323	-0.0709947	1	YES	NO	0.643362	FALSE	FALSE	TRUE	UP - SIMILAR	SYNCH
ENSG00000144713	RPL32	43.978	0.696562	0.788595	26.0898	-0.0779523	1	YES	NO	0.593248	FALSE	FALSE	TRUE	UP - SIMILAR	SYNCH
ENSG00000131446	MGAT1	0.938573	0.717893	0.789681	0.543865	-0.0872606	1	YES	NO	0.579459	FALSE	FALSE	TRUE	UP - SIMILAR	SYNCH
ENSG00000105640	RPL18A	44.1804	0.601582	0.849858	27.6221	-0.0942579	1	YES	NO	0.625211	FALSE	FALSE	TRUE	UP - SIMILAR	SYNCH
ENSG00000041357	PSMA4	8.66187	0.798704	0.718754	4.70653	-0.106674	1	YES	NO	0.543362	FALSE	FALSE	TRUE	UP - SIMILAR	SYNCH
ENSG00000177885	GRB2	3.09177	0.836473	0.693536	1.6316	-0.111497	1	YES	NO	0.527722	FALSE	FALSE	TRUE	UP - SIMILAR	SYNCH
ENSG00000060971	ACAA1	1.14101	0.722684	0.783456	0.648455	-0.111842	1	YES	NO	0.568316	FALSE	FALSE	TRUE	UP - SIMILAR	SYNCH
ENSG00000171314	PGAM1	4.09782	0.709761	0.783695	2.33757	-0.121931	1	YES	NO	0.570443	FALSE	FALSE	TRUE	UP - SIMILAR	SYNCH
ENSG00000142534	RPS11	24.7158	0.821491	0.701369	13.0841	-0.123168	1	YES	NO	0.529384	FALSE	FALSE	TRUE	UP - SIMILAR	SYNCH
ENSG00000026508	CD44	1.02446	0.60905	0.862749	0.622307	-0.126034	1	YES	NO	0.607451	FALSE	FALSE	TRUE	UP - SIMILAR	SYNCH
ENSG00000162144	CYB561A3	1.15328	0.734421	0.776479	0.627537	-0.164106	1	YES	NO	0.544132	FALSE	FALSE	TRUE	UP - SIMILAR	SYNCH
ENSG00000174444	RPL4	15.3914	0.570689	0.874982	9.34507	-0.16802	1	YES	NO	0.607163	FALSE	FALSE	TRUE	UP - SIMILAR	SYNCH
ENSG00000144848	ATG3	1.46	0.712748	0.785667	0.800109	-0.175952	1	YES	NO	0.548019	FALSE	FALSE	TRUE	UP - SIMILAR	SYNCH
ENSG00000196262	PPIA	13.232	0.627446	0.83617	7.66118	-0.182034	1	YES	NO	0.578987	FALSE	FALSE	TRUE	UP - SIMILAR	SYNCH
ENSG00000170889	RPS9	32.2734	0.702399	0.785264	17.5867	-0.19779	1	YES	NO	0.544929	FALSE	FALSE	TRUE	UP - SIMILAR	SYNCH
ENSG00000231500	RPS18	73.2517	0.691217	0.791216	39.8643	-0.210859	1	YES	NO	0.54421	FALSE	FALSE	TRUE	UP - SIMILAR	SYNCH
ENSG00000111237	VPS29	3.5948	0.58432	0.86641	2.09179	-0.216423	1	YES	NO	0.581893	FALSE	FALSE	TRUE	UP - SIMILAR	SYNCH
ENSG00000104518	GSDMD	1.0674	0.599253	0.863887	0.606619	-0.23349	1	YES	NO	0.568316	FALSE	FALSE	TRUE	UP - SIMILAR	SYNCH
ENSG00000073578	SDHA	0.699329	0.651997	0.83821	0.381752	-0.237895	1	YES	NO	0.545882	FALSE	FALSE	TRUE	UP - SIMILAR	SYNCH
ENSG00000198755	RPL10A	25.1881	0.712552	0.780308	13.1626	-0.249595	1	YES	NO	0.522571	FALSE	FALSE	TRUE	UP - SIMILAR	SYNCH
ENSG00000196776	CD47	1.76059	0.603277	0.858559	0.956994	-0.296551	1	YES	NO	0.543564	FALSE	FALSE	TRUE	UP - SIMILAR	SYNCH
ENSG00000170891	CYTL1	0.0981515	0.543317	0.981055	0.0522947	-0.337024	1	YES	NO	0.532796	FALSE	FALSE	TRUE	UP - SIMILAR	SYNCH
ENSG00000101336	HCK	1.80353	0.54974	0.89859	0.967452	-0.368877	1	YES	NO	0.536421	FALSE	FALSE	TRUE	UP - SIMILAR	SYNCH
ENSG00000125944	HNRNPR	1.84647	0.563723	0.884908	0.972682	-0.381732	1	YES	NO	0.526778	FALSE	FALSE	TRUE	UP - SIMILAR	SYNCH
ENSG00000175602	CCDC85B	3.24513	0.569842	0.878308	1.6682	-0.412875	1	YES	NO	0.514063	FALSE	FALSE	TRUE	UP - SIMILAR	SYNCH
ENSG00000167900	TK1	2.04891	4.95327	1.30871e-18	0.606619	2.63806	0.0010383	YES	YES	0.296069	FALSE	TRUE	FALSE	UP - DOWN	ASYNCH
ENSG00000122952	ZWINT	1.63177	4.42857	5.53045e-14	0.59093	2.59632	0.000991122	YES	YES	0.362141	FALSE	TRUE	FALSE	UP - DOWN	ASYNCH
ENSG00000131153	GINS2	1.14101	4.43644	5.37406e-13	0.386981	2.49741	0.00376211	YES	YES	0.339156	FALSE	TRUE	FALSE	UP - DOWN	ASYNCH
ENSG00000176890	TYMS	2.28816	4.82407	6.21282e-17	0.502029	2.06072	0.0360365	YES	YES	0.219403	FALSE	TRUE	FALSE	UP - DOWN	ASYNCH
ENSG00000136824	SMC2	1.11034	3.23844	3.01471e-06	0.470653	1.85087	0.0519984	YES	YES	0.423882	FALSE	TRUE	FALSE	UP - DOWN	ASYNCH
ENSG00000116649	SRM	3.66228	2.98732	2.20159e-05	1.77279	1.82554	0.0449218	YES	YES	0.484068	FALSE	TRUE	FALSE	UP - DOWN	ASYNCH
ENSG00000119403	PHF19	1.04899	4.21285	1.0687e-11	0.256244	1.80467	0.0884244	YES	YES	0.244276	FALSE	TRUE	FALSE	UP - DOWN	ASYNCH
ENSG00000168496	FEN1	1.40479	3.24397	2.30832e-06	0.570013	1.78541	0.0628413	YES	YES	0.405763	FALSE	TRUE	FALSE	UP - DOWN	ASYNCH
ENSG00000100162	CENPM	1.34958	5.24669	1.55816e-19	0.203949	1.75028	0.135571	YES	YES	0.15112	FALSE	TRUE	FALSE	UP - DOWN	ASYNCH
ENSG00000170312	CDK1	1.45387	4.89951	5.92199e-16	0.251015	1.74223	0.13552	YES	YES	0.172653	FALSE	TRUE	FALSE	UP - DOWN	ASYNCH
ENSG00000108106	UBE2S	5.06707	2.80822	0.000126891	2.49446	1.68495	0.0743702	YES	YES	0.492288	FALSE	TRUE	FALSE	UP - DOWN	ASYNCH
ENSG00000148773	MKI67	2.87706	5.96948	1.33716e-25	0.329457	1.66859	0.17676	YES	YES	0.114511	FALSE	TRUE	FALSE	UP - DOWN	ASYNCH
ENSG00000187840	EIF4EBP1	2.22681	2.79405	0.000209344	1.08773	1.6613	0.0896625	YES	YES	0.48847	FALSE	TRUE	FALSE	UP - DOWN	ASYNCH
ENSG00000164109	MAD2L1	1.17782	3.89047	1.61044e-09	0.29808	1.60446	0.144857	YES	YES	0.253078	FALSE	TRUE	FALSE	UP - DOWN	ASYNCH
ENSG00000168393	DTYMK	2.17774	2.91197	5.10117e-05	0.88901	1.49154	0.142648	YES	YES	0.408227	FALSE	TRUE	FALSE	UP - DOWN	ASYNCH
ENSG00000145220	LYAR	1.30051	2.55105	0.00153349	0.627537	1.41642	0.183079	YES	YES	0.482532	FALSE	TRUE	FALSE	UP - DOWN	ASYNCH
ENSG00000156802	ATAD2	1.09194	3.51225	1.42294e-07	0.29285	1.38278	0.226707	YES	YES	0.268194	FALSE	TRUE	FALSE	UP - DOWN	ASYNCH
ENSG00000137804	NUSAP1	1.38025	3.83777	4.10324e-09	0.303309	1.34345	0.23981	YES	YES	0.219749	FALSE	TRUE	FALSE	UP - DOWN	ASYNCH
ENSG00000101220	C20orf27	1.65631	2.89661	9.39932e-05	0.580471	1.24502	0.249108	YES	YES	0.350462	FALSE	TRUE	FALSE	UP - DOWN	ASYNCH
ENSG00000239672	NME1	4.699	3.19975	2.15865e-06	1.35966	1.21635	0.251511	YES	YES	0.289351	FALSE	TRUE	FALSE	UP - DOWN	ASYNCH
ENSG00000112118	MCM3	1.17782	2.85805	0.00014369	0.413128	1.21457	0.268692	YES	YES	0.350758	FALSE	TRUE	FALSE	UP - DOWN	ASYNCH
ENSG00000132780	NASP	2.93841	2.56672	0.00111209	1.20801	1.18207	0.263842	YES	YES	0.41111	FALSE	TRUE	FALSE	UP - DOWN	ASYNCH
ENSG00000100321	SYNGR1	1.23303	3.39062	2.45472e-06	0.308539	1.17246	0.312683	YES	YES	0.250229	FALSE	TRUE	FALSE	UP - DOWN	ASYNCH
ENSG00000123136	DDX39A	2.61328	2.70737	0.000357072	0.977911	1.16932	0.27347	YES	YES	0.374208	FALSE	TRUE	FALSE	UP - DOWN	ASYNCH
ENSG00000117724	CENPF	1.2453	4.82106	4.60092e-11	0.146425	1.11753	0.414705	YES	YES	0.117583	FALSE	TRUE	FALSE	UP - DOWN	ASYNCH
ENSG00000203760	CENPW	1.90782	3.21299	3.24031e-06	0.507259	1.10519	0.311861	YES	YES	0.265884	FALSE	TRUE	FALSE	UP - DOWN	ASYNCH
ENSG00000189403	HMGB1	20.2989	2.75817	0.000193364	7.05456	1.09879	0.300266	YES	YES	0.347533	FALSE	TRUE	FALSE	UP - DOWN	ASYNCH
ENSG00000107833	NPM3	1.6195	2.24169	0.0110729	0.768733	1.09686	0.309486	YES	YES	0.474673	FALSE	TRUE	FALSE	UP - DOWN	ASYNCH
ENSG00000166508	MCM7	2.09185	4.43113	2.69892e-14	0.287621	1.07293	0.358584	YES	YES	0.137496	FALSE	TRUE	FALSE	UP - DOWN	ASYNCH
ENSG00000144381	HSPD1	5.20203	2.34363	0.00485595	2.21207	1.02284	0.329384	YES	YES	0.425232	FALSE	TRUE	FALSE	UP - DOWN	ASYNCH
ENSG00000196839	ADA	0.766808	2.21242	0.024386	0.350375	1.01669	0.372982	YES	YES	0.456926	FALSE	TRUE	FALSE	UP - DOWN	ASYNCH
ENSG00000112312	GMNN	1.16555	2.35851	0.00631433	0.486341	1.01453	0.361759	YES	YES	0.417264	FALSE	TRUE	FALSE	UP - DOWN	ASYNCH
ENSG00000005022	SLC25A5	8.16497	2.31754	0.00557049	3.42008	0.974656	0.356701	YES	YES	0.418871	FALSE	TRUE	FALSE	UP - DOWN	ASYNCH
ENSG00000108561	C1QBP	6.71111	2.27809	0.00728413	2.82392	0.944572	0.366804	YES	YES	0.420782	FALSE	TRUE	FALSE	UP - DOWN	ASYNCH
ENSG00000115541	HSPE1	9.10355	2.24319	0.00922276	3.91165	0.942948	0.366804	YES	YES	0.429684	FALSE	TRUE	FALSE	UP - DOWN	ASYNCH
ENSG00000143401	ANP32E	1.85261	2.48019	0.00226625	0.685061	0.942878	0.381454	YES	YES	0.369782	FALSE	TRUE	FALSE	UP - DOWN	ASYNCH
ENSG00000088992	TESC	0.92017	2.20403	0.0244034	0.386981	0.882519	0.436086	YES	YES	0.420554	FALSE	TRUE	FALSE	UP - DOWN	ASYNCH
ENSG00000163453	IGFBP7	0.680926	2.65406	0.00192866	0.214408	0.875763	0.451817	YES	YES	0.314878	FALSE	TRUE	FALSE	UP - DOWN	ASYNCH
ENSG00000164611	PTTG1	2.31883	2.53585	0.00171985	0.78965	0.868921	0.422227	YES	YES	0.340539	FALSE	TRUE	FALSE	UP - DOWN	ASYNCH
ENSG00000134057	CCNB1	1.20849	3.81149	1.1417e-08	0.19349	0.852126	0.476287	YES	YES	0.160109	FALSE	TRUE	FALSE	UP - DOWN	ASYNCH
ENSG00000213551	DNAJC9	1.79126	2.33867	0.00577129	0.679831	0.85003	0.430439	YES	YES	0.379526	FALSE	TRUE	FALSE	UP - DOWN	ASYNCH
ENSG00000182481	KPNA2	3.14085	2.1547	0.016437	1.33875	0.848729	0.425446	YES	YES	0.426237	FALSE	TRUE	FALSE	UP - DOWN	ASYNCH
ENSG00000130826	DKC1	1.4232	2.14589	0.0191908	0.606619	0.843896	0.438176	YES	YES	0.426237	FALSE	TRUE	FALSE	UP - DOWN	ASYNCH
ENSG00000128951	DUT	5.33085	3.05015	1.21001e-05	1.29168	0.81543	0.445268	YES	YES	0.242303	FALSE	TRUE	FALSE	UP - DOWN	ASYNCH
ENSG00000170515	PA2G4	4.93211	2.20239	0.0121634	1.96105	0.787892	0.451817	YES	YES	0.397609	FALSE	TRUE	FALSE	UP - DOWN	ASYNCH
ENSG00000101444	AHCY	1.14101	2.85676	0.000134668	0.29808	0.771756	0.488249	YES	YES	0.261242	FALSE	TRUE	FALSE	UP - DOWN	ASYNCH
ENSG00000130816	DNMT1	3.33102	2.15533	0.016681	1.34397	0.766422	0.468095	YES	YES	0.403473	FALSE	TRUE	FALSE	UP - DOWN	ASYNCH
ENSG00000132646	PCNA	2.97522	2.75911	0.000257019	0.815798	0.745528	0.488249	YES	YES	0.274198	FALSE	TRUE	FALSE	UP - DOWN	ASYNCH
ENSG00000171848	RRM2	1.72992	5.99137	1.33716e-25	0.104589	0.744977	0.558933	YES	YES	0.0604591	FALSE	TRUE	FALSE	UP - DOWN	ASYNCH
ENSG00000149136	SSRP1	2.53967	2.16568	0.0152998	0.977911	0.707009	0.502484	YES	YES	0.385055	FALSE	TRUE	FALSE	UP - DOWN	ASYNCH
ENSG00000197061	HIST1H4C	13.4958	4.27672	5.97835e-13	1.54269	0.665088	0.535744	YES	YES	0.114309	FALSE	TRUE	FALSE	UP - DOWN	ASYNCH
ENSG00000079616	KIF22	1.02446	2.80068	0.000254728	0.256244	0.65928	0.563334	YES	YES	0.250127	FALSE	TRUE	FALSE	UP - DOWN	ASYNCH
ENSG00000153048	CARHSP1	1.96916	2.45609	0.00254246	0.59616	0.62015	0.561134	YES	YES	0.302748	FALSE	TRUE	FALSE	UP - DOWN	ASYNCH
ENSG00000100823	APEX1	2.1716	2.05399	0.0290027	0.836716	0.602919	0.562826	YES	YES	0.385299	FALSE	TRUE	FALSE	UP - DOWN	ASYNCH
ENSG00000111716	LDHB	8.01775	2.02493	0.0308967	3.13768	0.594944	0.559621	YES	YES	0.391342	FALSE	TRUE	FALSE	UP - DOWN	ASYNCH
ENSG00000085871	MGST2	2.05505	2.32194	0.0068559	0.664143	0.592793	0.575713	YES	YES	0.323177	FALSE	TRUE	FALSE	UP - DOWN	ASYNCH
ENSG00000151287	TEX30	2.45992	2.17238	0.0152998	0.831486	0.518622	0.618902	YES	YES	0.338013	FALSE	TRUE	FALSE	UP - DOWN	ASYNCH
ENSG00000111666	CHPT1	2.07345	2.17344	0.0156687	0.679831	0.47535	0.646297	YES	YES	0.327875	FALSE	TRUE	FALSE	UP - DOWN	ASYNCH
ENSG00000167670	CHAF1A	1.1042	2.92673	8.13191e-05	0.219638	0.432834	0.706504	YES	YES	0.198911	FALSE	TRUE	FALSE	UP - DOWN	ASYNCH
ENSG00000113810	SMC4	1.45387	2.46639	0.0028219	0.381752	0.421698	0.697898	YES	YES	0.262576	FALSE	TRUE	FALSE	UP - DOWN	ASYNCH
ENSG00000136938	ANP32B	5.70505	2.65661	0.000469467	1.26553	0.33303	0.741576	YES	YES	0.221827	FALSE	TRUE	FALSE	UP - DOWN	ASYNCH
ENSG00000117632	STMN1	10.0176	2.49335	0.0022873	2.45262	0.330001	0.736809	YES	YES	0.244832	FALSE	TRUE	FALSE	UP - DOWN	ASYNCH
ENSG00000235162	C12orf75	6.06699	2.80232	0.000239293	1.21324	0.308887	0.756787	YES	YES	0.199974	FALSE	TRUE	FALSE	UP - DOWN	ASYNCH
ENSG00000128050	PAICS	1.55815	2.91891	6.23088e-05	0.287621	0.30846	0.789366	YES	YES	0.184591	FALSE	TRUE	FALSE	UP - DOWN	ASYNCH
ENSG00000123975	CKS2	3.76043	2.75688	0.000334333	0.763503	0.29398	0.77136	YES	YES	0.203036	FALSE	TRUE	FALSE	UP - DOWN	ASYNCH
ENSG00000111371	SLC38A1	1.22076	2.83084	0.0001766	0.230097	0.26705	0.818299	YES	YES	0.188487	FALSE	TRUE	FALSE	UP - DOWN	ASYNCH
ENSG00000131747	TOP2A	1.43547	4.93797	5.94548e-14	0.088901	0.256881	0.819523	YES	YES	0.0619319	FALSE	TRUE	FALSE	UP - DOWN	ASYNCH
ENSG00000164104	HMGB2	7.77237	3.46944	8.67301e-08	0.972682	0.182197	0.849856	YES	YES	0.125146	FALSE	TRUE	FALSE	UP - DOWN	ASYNCH
ENSG00000106268	NUDT1	2.03664	2.21415	0.0125689	0.533406	0.180958	0.865353	YES	YES	0.261905	FALSE	TRUE	FALSE	UP - DOWN	ASYNCH
ENSG00000089685	BIRC5	1.39866	5.16369	2.61943e-17	0.0732126	0.154468	0.916271	YES	YES	0.0523449	FALSE	TRUE	FALSE	UP - DOWN	ASYNCH
ENSG00000178035	IMPDH2	1.58269	2.0611	0.0295198	0.439276	0.126167	0.909347	YES	YES	0.27755	FALSE	TRUE	FALSE	UP - DOWN	ASYNCH
ENSG00000173207	CKS1B	3.55186	3.33447	4.67394e-07	0.418358	-0.00990185	1	YES	NO	0.117786	FALSE	TRUE	FALSE	UP - DOWN	ASYNCH
ENSG00000182054	IDH2	4.46589	2.13876	0.0171354	1.06158	-0.0378428	1	YES	NO	0.237709	FALSE	TRUE	FALSE	UP - DOWN	ASYNCH
ENSG00000166803	KIAA0101	7.70489	4.94051	4.53527e-18	0.402669	-0.0544647	0.994895	YES	NO	0.0522615	FALSE	TRUE	FALSE	UP - DOWN	ASYNCH
ENSG00000184640	SEPT9	1.2637	2.26586	0.0102284	0.266703	-0.0800259	1	YES	NO	0.211049	FALSE	TRUE	FALSE	UP - DOWN	ASYNCH
ENSG00000112576	CCND3	3.48438	2.76161	0.000278426	0.543865	-0.0887004	1	YES	NO	0.156087	FALSE	TRUE	FALSE	UP - DOWN	ASYNCH
ENSG00000110031	LPXN	1.95689	2.40808	0.00452212	0.355604	-0.175731	1	YES	NO	0.181719	FALSE	TRUE	FALSE	UP - DOWN	ASYNCH
ENSG00000204472	AIF1	5.06093	2.57979	0.00177691	0.831486	-0.178965	1	YES	NO	0.164295	FALSE	TRUE	FALSE	UP - DOWN	ASYNCH
ENSG00000117399	CDC20	1.76059	5.78986	5.22143e-23	0.0575242	-0.202793	1	YES	NO	0.0326732	FALSE	TRUE	FALSE	UP - DOWN	ASYNCH
ENSG00000178999	AURKB	1.53362	5.93821	2.2045e-25	0.0470653	-0.205118	1	YES	NO	0.0306891	FALSE	TRUE	FALSE	UP - DOWN	ASYNCH
ENSG00000175063	UBE2C	3.87085	5.56553	2.98984e-19	0.141196	-0.216029	1	YES	NO	0.0364767	FALSE	TRUE	FALSE	UP - DOWN	ASYNCH
ENSG00000152518	ZFP36L2	0.956977	2.38417	0.00872389	0.167343	-0.235215	1	YES	NO	0.174866	FALSE	TRUE	FALSE	UP - DOWN	ASYNCH
ENSG00000145386	CCNA2	1.37412	5.61517	2.9807e-22	0.0418358	-0.343114	1	YES	NO	0.0304455	FALSE	TRUE	FALSE	UP - DOWN	ASYNCH
ENSG00000060558	GNA15	2.19	2.23496	0.0121634	0.386981	-0.376643	1	YES	NO	0.176703	FALSE	TRUE	FALSE	UP - DOWN	ASYNCH
ENSG00000163584	RPL22L1	5.748	2.08554	0.0236071	1.08773	-0.423833	1	YES	NO	0.189236	FALSE	TRUE	FALSE	UP - DOWN	ASYNCH
ENSG00000166851	PLK1	1.09807	5.90447	1.4124e-20	0.0261474	-0.482217	1	YES	NO	0.0238121	FALSE	TRUE	FALSE	UP - DOWN	ASYNCH
ENSG00000101347	SAMHD1	1.22076	2.15185	0.0230582	0.183032	-0.676259	1	YES	NO	0.149933	FALSE	TRUE	FALSE	UP - DOWN	ASYNCH
ENSG00000171631	P2RY6	1.39252	2.14474	0.0239258	0.183032	-0.874914	1	YES	NO	0.131439	FALSE	TRUE	FALSE	UP - DOWN	ASYNCH
ENSG00000140968	IRF8	1.22689	2.61876	0.00134721	0.09936	-1.12266	0.993213	YES	NO	0.080985	FALSE	TRUE	FALSE	UP - DOWN	ASYNCH
ENSG00000102879	CORO1A	13.5572	2.45286	0.00229628	1.26553	-1.12511	0.953148	YES	NO	0.0933478	FALSE	TRUE	FALSE	UP - DOWN	ASYNCH
ENSG00000137752	CASP1	1.39866	2.15171	0.0222192	0.146425	-1.19111	0.932767	YES	NO	0.10469	FALSE	TRUE	FALSE	UP - DOWN	ASYNCH
ENSG00000020633	RUNX3	3.39849	2.0851	0.0234565	0.371293	-1.21702	0.893187	YES	NO	0.109252	FALSE	TRUE	FALSE	UP - DOWN	ASYNCH
ENSG00000111348	ARHGDIB	11.7352	2.73726	0.000313975	0.847175	-1.24576	0.912559	YES	NO	0.0721907	FALSE	TRUE	FALSE	UP - DOWN	ASYNCH
ENSG00000117091	CD48	2.8832	2.98684	4.47182e-05	0.162114	-1.36006	0.865919	YES	NO	0.056227	FALSE	TRUE	FALSE	UP - DOWN	ASYNCH
ENSG00000108798	ABI3	4.22665	2.92975	5.852e-05	0.230097	-1.46841	0.791208	YES	NO	0.0544396	FALSE	TRUE	FALSE	UP - DOWN	ASYNCH
ENSG00000249437	NAIP	0.539833	2.08099	0.0478674	0.0418358	-1.58399	0.77136	YES	NO	0.0774976	FALSE	TRUE	FALSE	UP - DOWN	ASYNCH
ENSG00000185862	EVI2B	0.797481	2.01898	0.0488543	0.0522947	-1.91135	0.607248	YES	NO	0.0655749	FALSE	TRUE	FALSE	UP - DOWN	ASYNCH
ENSG00000160593	AMICA1	5.09774	3.40956	3.57062e-07	0.151655	-1.93194	0.624227	YES	NO	0.0297494	FALSE	TRUE	FALSE	UP - DOWN	ASYNCH
ENSG00000161944	ASGR2	1.13488	2.69728	0.00147839	0.0470653	-1.95042	0.662402	YES	NO	0.0414717	FALSE	TRUE	FALSE	UP - DOWN	ASYNCH
ENSG00000163220	S100A9	50.2965	3.67404	8.71311e-07	1.16617	-2.12646	0.784956	YES	NO	0.023186	FALSE	TRUE	FALSE	UP - DOWN	ASYNCH
ENSG00000105374	NKG7	2.98749	4.53925	2.02986e-12	0.0366063	-2.25036	0.713275	YES	NO	0.0122532	FALSE	TRUE	FALSE	UP - DOWN	ASYNCH
ENSG00000185198	PRSS57	0.717733	2.57313	0.0309538	0.0209179	-2.40493	0.882289	YES	NO	0.0291444	FALSE	TRUE	FALSE	UP - DOWN	ASYNCH
ENSG00000183971	NPW	1.01219	4.44542	1.62908e-10	0.00522947	-2.75837	0.612365	YES	NO	0.00516651	FALSE	TRUE	FALSE	UP - DOWN	ASYNCH
ENSG00000143546	S100A8	28.2676	3.5382	4.31313e-05	0.428817	-2.83661	0.762352	YES	NO	0.0151699	FALSE	TRUE	FALSE	UP - DOWN	ASYNCH
ENSG00000227507	LTB	21.7283	3.75482	7.49228e-08	0.277162	-2.91047	0.488249	YES	NO	0.0127558	FALSE	TRUE	FALSE	UP - DOWN	ASYNCH
ENSG00000110077	MS4A6A	4.39841	3.22336	7.10593e-06	0.0627537	-3.08222	0.357412	YES	NO	0.0142673	FALSE	TRUE	FALSE	UP - DOWN	ASYNCH
ENSG00000145287	PLAC8	7.10371	3.82341	5.63564e-09	0.0313768	-4.19738	0.227466	YES	NO	0.00441696	FALSE	TRUE	FALSE	UP - DOWN	ASYNCH
ENSG00000164120	HPGD	0.184034	2.22107	0.513445	0.0366063	-0.0814869	0.753456	YES	NO	0.198911	FALSE	TRUE	FALSE	UP - DOWN	ASYNCH
ENSG00000163221	S100A12	1.17782	2.13034	0.080352	0.188261	-0.603531	1	YES	NO	0.159839	FALSE	TRUE	FALSE	UP - DOWN	ASYNCH
ENSG00000106538	RARRES2	1.04286	2.58793	0.00436276	0.0941305	-0.988644	1	YES	NO	0.0902619	FALSE	TRUE	FALSE	UP - DOWN	ASYNCH
ENSG00000111729	CLEC4A	1.59496	2.03206	0.0508868	0.0941305	-2.10674	0.586172	YES	NO	0.0590174	FALSE	TRUE	FALSE	UP - DOWN	ASYNCH
ENSG00000100453	GZMB	0.858825	2.00947	0.472455	0.0104589	-3.90859	1	YES	NO	0.0121782	FALSE	TRUE	FALSE	UP - DOWN	ASYNCH
ENSG00000165527	ARF6	2.59488	0.485588	0.938062	1.19232	-0.659803	1	YES	NO	0.45949	FALSE	TRUE	FALSE	UP - DOWN	ASYNCH
ENSG00000023902	PLEKHO1	1.46	0.467497	0.952237	0.664143	-0.689985	1	YES	NO	0.454892	FALSE	TRUE	FALSE	UP - DOWN	ASYNCH
ENSG00000130429	ARPC1B	12.1585	0.404941	0.98556	5.51186	-0.761357	1	YES	NO	0.453334	FALSE	TRUE	FALSE	UP - DOWN	ASYNCH
ENSG00000196924	FLNA	0.938573	0.464737	0.958084	0.386981	-0.832056	1	YES	NO	0.412308	FALSE	TRUE	FALSE	UP - DOWN	ASYNCH
ENSG00000185811	IKZF1	0.730002	0.0396469	1	0.345145	-1.05143	0.988133	YES	NO	0.472801	FALSE	TRUE	FALSE	UP - DOWN	ASYNCH
ENSG00000130303	BST2	8.03002	0.0770868	1	3.67109	-1.07233	0.973864	YES	NO	0.457171	FALSE	TRUE	FALSE	UP - DOWN	ASYNCH
ENSG00000137193	PIM1	1.59496	0.22448	1	0.648455	-1.09313	0.966284	YES	NO	0.406564	FALSE	TRUE	FALSE	UP - DOWN	ASYNCH
ENSG00000184009	ACTG1	25.6421	0.230578	1	9.78434	-1.1855	0.904905	YES	NO	0.381574	FALSE	TRUE	FALSE	UP - DOWN	ASYNCH
ENSG00000002549	LAP3	4.22665	0.0931307	1	1.70481	-1.23806	0.874483	YES	NO	0.403348	FALSE	TRUE	FALSE	UP - DOWN	ASYNCH
ENSG00000100079	LGALS2	1.41093	0.0725165	1	0.570013	-1.25141	0.90378	YES	NO	0.403999	FALSE	TRUE	FALSE	UP - DOWN	ASYNCH
ENSG00000255833	TIFAB	1.58269	0.387267	1	0.502029	-1.29215	0.851322	YES	NO	0.3172	FALSE	TRUE	FALSE	UP - DOWN	ASYNCH
ENSG00000197471	SPN	0.766808	0.253165	1	0.256244	-1.33945	0.822239	YES	NO	0.33417	FALSE	TRUE	FALSE	UP - DOWN	ASYNCH
ENSG00000126709	IFI6	24.2618	0.253021	1	8.04293	-1.36853	0.806314	YES	NO	0.331506	FALSE	TRUE	FALSE	UP - DOWN	ASYNCH
ENSG00000156587	UBE2L6	3.4169	0.322301	1	1.07727	-1.36979	0.804253	YES	NO	0.315278	FALSE	TRUE	FALSE	UP - DOWN	ASYNCH
ENSG00000111331	OAS3	0.999918	0.346016	1	0.29285	-1.44154	0.765955	YES	NO	0.292874	FALSE	TRUE	FALSE	UP - DOWN	ASYNCH
ENSG00000205413	SAMD9	0.564371	0.341474	1	0.156884	-1.5069	0.748162	YES	NO	0.277981	FALSE	TRUE	FALSE	UP - DOWN	ASYNCH
ENSG00000160932	LY6E	19.5628	0.392773	0.992278	4.92093	-1.63309	0.670744	YES	NO	0.251545	FALSE	TRUE	FALSE	UP - DOWN	ASYNCH
ENSG00000139679	LPAR6	0.748405	0.307296	1	0.19349	-1.65105	0.688297	YES	NO	0.258537	FALSE	TRUE	FALSE	UP - DOWN	ASYNCH
ENSG00000115415	STAT1	4.8769	0.37999	1	1.20801	-1.66465	0.661141	YES	NO	0.2477	FALSE	TRUE	FALSE	UP - DOWN	ASYNCH
ENSG00000100368	CSF2RB	1.25143	0.475762	0.950281	0.282392	-1.69154	0.658964	YES	NO	0.225655	FALSE	TRUE	FALSE	UP - DOWN	ASYNCH
ENSG00000132530	XAF1	1.1042	0.187328	1	0.287621	-1.76662	0.621101	YES	NO	0.260478	FALSE	TRUE	FALSE	UP - DOWN	ASYNCH
ENSG00000185507	IRF7	3.44757	0.319423	1	0.821027	-1.77897	0.614908	YES	NO	0.238147	FALSE	TRUE	FALSE	UP - DOWN	ASYNCH
ENSG00000177409	SAMD9L	2.74824	0.044687	1	0.685061	-1.981	0.538373	YES	NO	0.249273	FALSE	TRUE	FALSE	UP - DOWN	ASYNCH
ENSG00000138496	PARP9	1.05513	0.470971	0.954456	0.151655	-2.33021	0.441195	YES	NO	0.143731	FALSE	TRUE	FALSE	UP - DOWN	ASYNCH
ENSG00000140749	IGSF6	0.987649	0.18201	1	0.167343	-2.37882	0.47782	YES	NO	0.169436	FALSE	TRUE	FALSE	UP - DOWN	ASYNCH
ENSG00000119917	IFIT3	3.06723	0.267005	1	0.418358	-2.6307	0.387281	YES	NO	0.136396	FALSE	TRUE	FALSE	UP - DOWN	ASYNCH
ENSG00000134321	RSAD2	1.54589	0.235974	1	0.209179	-2.65763	0.415106	YES	NO	0.135313	FALSE	TRUE	FALSE	UP - DOWN	ASYNCH
ENSG00000184979	USP18	2.42311	0.44769	0.963499	0.277162	-2.7013	0.344811	YES	NO	0.114383	FALSE	TRUE	FALSE	UP - DOWN	ASYNCH
ENSG00000132514	CLEC10A	1.31891	0.277368	1	0.146425	-2.88978	0.371513	YES	NO	0.11102	FALSE	TRUE	FALSE	UP - DOWN	ASYNCH
ENSG00000163563	MNDA	0.772943	0.126127	1	0.0732126	-3.22301	0.284183	YES	NO	0.0947193	FALSE	TRUE	FALSE	UP - DOWN	ASYNCH
ENSG00000005381	MPO	0.318992	0.375166	0.977949	0.00522947	-4.6296	0.8716	YES	NO	0.0163937	FALSE	TRUE	FALSE	UP - DOWN	ASYNCH
ENSG00000183527	PSMG1	1.12261	1.91994	0.0590165	0.559554	0.864013	0.425136	YES	YES	0.498441	FALSE	TRUE	FALSE	UP - DOWN	ASYNCH
ENSG00000115053	NCL	9.0422	1.86508	0.0656849	4.17835	0.691761	0.504112	YES	YES	0.462094	FALSE	TRUE	FALSE	UP - DOWN	ASYNCH
ENSG00000110442	COMMD9	1.22689	1.79143	0.098233	0.575242	0.647974	0.542996	YES	YES	0.468861	FALSE	TRUE	FALSE	UP - DOWN	ASYNCH
ENSG00000113648	H2AFY	7.85825	1.86507	0.0656849	3.38347	0.585659	0.565352	YES	YES	0.430563	FALSE	TRUE	FALSE	UP - DOWN	ASYNCH
ENSG00000167747	C19orf48	0.914035	1.81233	0.0948414	0.402669	0.57763	0.59064	YES	YES	0.44054	FALSE	TRUE	FALSE	UP - DOWN	ASYNCH
ENSG00000169288	MRPL1	1.04899	1.60115	0.186605	0.522947	0.55611	0.598561	YES	YES	0.498523	FALSE	TRUE	FALSE	UP - DOWN	ASYNCH
ENSG00000108179	PPIF	1.74832	1.91236	0.060129	0.69552	0.516997	0.620592	YES	YES	0.397821	FALSE	TRUE	FALSE	UP - DOWN	ASYNCH
ENSG00000173272	MZT2A	3.71135	1.57469	0.189233	1.83032	0.509817	0.61721	YES	YES	0.493167	FALSE	TRUE	FALSE	UP - DOWN	ASYNCH
ENSG00000165732	DDX21	2.32496	1.91723	0.0571518	0.915158	0.504339	0.625914	YES	YES	0.393623	FALSE	TRUE	FALSE	UP - DOWN	ASYNCH
ENSG00000143924	EML4	1.01832	1.55618	0.218878	0.486341	0.448983	0.670514	YES	YES	0.477591	FALSE	TRUE	FALSE	UP - DOWN	ASYNCH
ENSG00000135316	SYNCRIP	1.45387	1.65452	0.155589	0.648455	0.440481	0.672631	YES	YES	0.44602	FALSE	TRUE	FALSE	UP - DOWN	ASYNCH
ENSG00000102054	RBBP7	1.57656	1.88407	0.0655316	0.59616	0.415275	0.693803	YES	YES	0.37814	FALSE	TRUE	FALSE	UP - DOWN	ASYNCH
ENSG00000123737	EXOSC9	1.12874	1.93762	0.0558787	0.402669	0.383065	0.717756	YES	YES	0.356742	FALSE	TRUE	FALSE	UP - DOWN	ASYNCH
ENSG00000120699	EXOSC8	1.14715	1.46504	0.277147	0.554324	0.377014	0.717397	YES	YES	0.483221	FALSE	TRUE	FALSE	UP - DOWN	ASYNCH
ENSG00000122566	HNRNPA2B1	6.72951	1.49301	0.236441	3.17952	0.365615	0.713275	YES	YES	0.472474	FALSE	TRUE	FALSE	UP - DOWN	ASYNCH
ENSG00000126749	EMG1	1.41706	1.50314	0.24027	0.658914	0.355844	0.72966	YES	YES	0.464986	FALSE	TRUE	FALSE	UP - DOWN	ASYNCH
ENSG00000122565	CBX3	1.96916	1.46309	0.265606	0.930846	0.339928	0.739837	YES	YES	0.472711	FALSE	TRUE	FALSE	UP - DOWN	ASYNCH
ENSG00000089327	FXYD5	2.30042	1.4289	0.294553	1.10865	0.334858	0.739823	YES	YES	0.481932	FALSE	TRUE	FALSE	UP - DOWN	ASYNCH
ENSG00000132507	EIF5A	2.49059	1.3918	0.316581	1.19755	0.295111	0.769902	YES	YES	0.480829	FALSE	TRUE	FALSE	UP - DOWN	ASYNCH
ENSG00000168906	MAT2A	0.883363	1.48713	0.26795	0.39221	0.275456	0.800641	YES	YES	0.443997	FALSE	TRUE	FALSE	UP - DOWN	ASYNCH
ENSG00000164032	H2AFZ	27.2125	1.44037	0.271779	12.5089	0.272692	0.77859	YES	YES	0.459675	FALSE	TRUE	FALSE	UP - DOWN	ASYNCH
ENSG00000114942	EEF1B2	8.50237	1.35071	0.331905	3.9744	0.211083	0.826706	YES	YES	0.467446	FALSE	TRUE	FALSE	UP - DOWN	ASYNCH
ENSG00000181163	NPM1	17.471	1.47626	0.244699	7.50952	0.207685	0.829636	YES	YES	0.429829	FALSE	TRUE	FALSE	UP - DOWN	ASYNCH
ENSG00000015285	WAS	1.01832	1.26488	0.41577	0.4968	0.196814	0.856324	YES	YES	0.487862	FALSE	TRUE	FALSE	UP - DOWN	ASYNCH
ENSG00000119335	SET	5.50262	1.35496	0.331905	2.53106	0.19176	0.843288	YES	YES	0.459975	FALSE	TRUE	FALSE	UP - DOWN	ASYNCH
ENSG00000105202	FBL	1.89555	1.23733	0.422949	0.915158	0.151406	0.879273	YES	YES	0.482793	FALSE	TRUE	FALSE	UP - DOWN	ASYNCH
ENSG00000136104	RNASEH2B	0.956977	1.29985	0.388179	0.434046	0.12413	0.91192	YES	YES	0.45356	FALSE	TRUE	FALSE	UP - DOWN	ASYNCH
ENSG00000169230	PRELID1	12.5634	1.8178	0.080352	4.08422	0.120705	0.896312	YES	YES	0.325089	FALSE	TRUE	FALSE	UP - DOWN	ASYNCH
ENSG00000004455	AK2	1.50908	1.32003	0.363503	0.674602	0.119359	0.909347	YES	YES	0.447029	FALSE	TRUE	FALSE	UP - DOWN	ASYNCH
ENSG00000148908	RGS10	4.8585	1.63507	0.157781	1.74664	0.097077	0.918297	YES	YES	0.359503	FALSE	TRUE	FALSE	UP - DOWN	ASYNCH
ENSG00000198830	HMGN2	18.6058	1.29185	0.371826	8.35147	0.0930129	0.920133	YES	YES	0.448863	FALSE	TRUE	FALSE	UP - DOWN	ASYNCH
ENSG00000125898	FAM110A	0.484623	1.4013	0.374116	0.19872	0.0844281	0.94007	YES	YES	0.410051	FALSE	TRUE	FALSE	UP - DOWN	ASYNCH
ENSG00000111640	GAPDH	59.9705	1.09468	0.507872	29.0236	0.0120047	0.98176	YES	YES	0.483964	FALSE	TRUE	FALSE	UP - DOWN	ASYNCH
ENSG00000100365	NCF4	1.49068	1.80603	0.0946688	0.449735	0.00854201	1	YES	YES	0.301699	FALSE	TRUE	FALSE	UP - DOWN	ASYNCH
ENSG00000222041	LINC00152	0.86496	1.32283	0.389446	0.355604	0.00350206	1	YES	YES	0.411122	FALSE	TRUE	FALSE	UP - DOWN	ASYNCH
ENSG00000172965	MIR4435-1HG	0.478488	1.18446	0.494448	0.214408	0.002252	1	YES	YES	0.448095	FALSE	TRUE	FALSE	UP - DOWN	ASYNCH
ENSG00000171700	RGS19	1.93849	1.97747	0.042668	0.507259	-0.041022	1	YES	NO	0.261677	FALSE	TRUE	FALSE	UP - DOWN	ASYNCH
ENSG00000149269	PAK1	1.71765	1.09589	0.515968	0.821027	-0.00119982	1	YES	NO	0.477994	FALSE	TRUE	FALSE	UP - DOWN	ASYNCH
ENSG00000113269	RNF130	0.889498	1.20311	0.464567	0.39221	-0.0108478	1	YES	NO	0.440935	FALSE	TRUE	FALSE	UP - DOWN	ASYNCH
ENSG00000135486	HNRNPA1	13.1462	1.21883	0.425756	5.72627	-0.0224099	1	YES	NO	0.435585	FALSE	TRUE	FALSE	UP - DOWN	ASYNCH
ENSG00000123505	AMD1	1.49681	1.24089	0.424065	0.637996	-0.0277156	1	YES	NO	0.426237	FALSE	TRUE	FALSE	UP - DOWN	ASYNCH
ENSG00000089248	ERP29	3.76656	1.89301	0.0597188	1.05112	-0.0308004	1	YES	NO	0.279067	FALSE	TRUE	FALSE	UP - DOWN	ASYNCH
ENSG00000168028	RPSA	31.8686	1.32176	0.345952	12.7547	-0.0481811	1	YES	NO	0.400228	FALSE	TRUE	FALSE	UP - DOWN	ASYNCH
ENSG00000123416	TUBA1B	38.3895	1.42278	0.284333	14.0464	-0.0833225	1	YES	NO	0.365891	FALSE	TRUE	FALSE	UP - DOWN	ASYNCH
ENSG00000196923	PDLIM7	0.355799	0.92859	0.670582	0.177802	-0.0858193	1	YES	NO	0.499726	FALSE	TRUE	FALSE	UP - DOWN	ASYNCH
ENSG00000161960	EIF4A1	15.9067	1.62348	0.158948	5.08828	-0.0887964	1	YES	NO	0.319883	FALSE	TRUE	FALSE	UP - DOWN	ASYNCH
ENSG00000136490	LIMD2	1.59496	1.59711	0.190615	0.512488	-0.0990205	1	YES	NO	0.321317	FALSE	TRUE	FALSE	UP - DOWN	ASYNCH
ENSG00000179163	FUCA1	1.00605	1.62615	0.228844	0.313768	-0.109226	1	YES	NO	0.311881	FALSE	TRUE	FALSE	UP - DOWN	ASYNCH
ENSG00000102007	PLP2	1.49068	1.36553	0.331905	0.549095	-0.121054	1	YES	NO	0.368353	FALSE	TRUE	FALSE	UP - DOWN	ASYNCH
ENSG00000149925	ALDOA	15.8392	1.47044	0.249456	5.42296	-0.135157	1	YES	NO	0.342376	FALSE	TRUE	FALSE	UP - DOWN	ASYNCH
ENSG00000103490	PYCARD	4.00581	1.7504	0.112981	1.11911	-0.164518	1	YES	NO	0.279371	FALSE	TRUE	FALSE	UP - DOWN	ASYNCH
ENSG00000217555	CKLF	3.72362	1.63835	0.169977	1.11388	-0.170243	1	YES	NO	0.299138	FALSE	TRUE	FALSE	UP - DOWN	ASYNCH
ENSG00000120802	TMPO	1.73605	1.71263	0.125406	0.49157	-0.174721	1	YES	NO	0.283154	FALSE	TRUE	FALSE	UP - DOWN	ASYNCH
ENSG00000178741	COX5A	10.2139	0.894208	0.645828	4.93662	-0.185852	1	YES	NO	0.483325	FALSE	TRUE	FALSE	UP - DOWN	ASYNCH
ENSG00000198189	HSD17B11	0.374202	1.03244	0.602711	0.162114	-0.190011	1	YES	NO	0.433224	FALSE	TRUE	FALSE	UP - DOWN	ASYNCH
ENSG00000138061	CYP1B1	8.42876	1.39567	0.311594	2.86052	-0.219406	1	YES	NO	0.339376	FALSE	TRUE	FALSE	UP - DOWN	ASYNCH
ENSG00000140350	ANP32A	2.19	1.04729	0.544557	0.920387	-0.239013	1	YES	NO	0.420267	FALSE	TRUE	FALSE	UP - DOWN	ASYNCH
ENSG00000153187	HNRNPU	2.63169	1.17561	0.46094	1.01452	-0.241644	1	YES	NO	0.385501	FALSE	TRUE	FALSE	UP - DOWN	ASYNCH
ENSG00000173457	PPP1R14B	1.52135	1.18606	0.45982	0.570013	-0.270157	1	YES	NO	0.374676	FALSE	TRUE	FALSE	UP - DOWN	ASYNCH
ENSG00000204397	CARD16	0.834287	0.802363	0.736956	0.402669	-0.270538	1	YES	NO	0.482651	FALSE	TRUE	FALSE	UP - DOWN	ASYNCH
ENSG00000196230	TUBB	18.888	1.10177	0.50424	7.38925	-0.295331	1	YES	NO	0.391213	FALSE	TRUE	FALSE	UP - DOWN	ASYNCH
ENSG00000151131	C12orf45	0.901767	0.868442	0.684011	0.407899	-0.300855	1	YES	NO	0.452333	FALSE	TRUE	FALSE	UP - DOWN	ASYNCH
ENSG00000132965	ALOX5AP	11.9499	1.83178	0.0858982	2.87098	-0.313002	1	YES	NO	0.240251	FALSE	TRUE	FALSE	UP - DOWN	ASYNCH
ENSG00000051523	CYBA	13.0051	0.860597	0.670375	5.80994	-0.335039	1	YES	NO	0.446745	FALSE	TRUE	FALSE	UP - DOWN	ASYNCH
ENSG00000080822	CLDND1	1.94463	0.862627	0.676746	0.862863	-0.339443	1	YES	NO	0.443717	FALSE	TRUE	FALSE	UP - DOWN	ASYNCH
ENSG00000116701	NCF2	0.846556	0.820233	0.727496	0.381752	-0.352026	1	YES	NO	0.450946	FALSE	TRUE	FALSE	UP - DOWN	ASYNCH
ENSG00000117289	TXNIP	0.901767	0.788978	0.752184	0.413128	-0.360254	1	YES	NO	0.458132	FALSE	TRUE	FALSE	UP - DOWN	ASYNCH
ENSG00000105967	TFEC	0.411009	1.10938	0.544557	0.146425	-0.396591	1	YES	NO	0.356258	FALSE	TRUE	FALSE	UP - DOWN	ASYNCH
ENSG00000134333	LDHA	9.90716	0.857769	0.672472	4.24633	-0.398606	1	YES	NO	0.428612	FALSE	TRUE	FALSE	UP - DOWN	ASYNCH
ENSG00000135549	PKIB	1.62563	1.31639	0.387377	0.507259	-0.411759	1	YES	NO	0.312038	FALSE	TRUE	FALSE	UP - DOWN	ASYNCH
ENSG00000138744	NAAA	0.699329	0.666059	0.828912	0.334686	-0.415281	1	YES	NO	0.478582	FALSE	TRUE	FALSE	UP - DOWN	ASYNCH
ENSG00000197629	MPEG1	0.355799	1.98245	0.114814	0.0679831	-0.427084	1	YES	NO	0.191072	FALSE	TRUE	FALSE	UP - DOWN	ASYNCH
ENSG00000137309	HMGA1	7.70489	1.84668	0.0706778	1.68912	-0.432462	1	YES	NO	0.219227	FALSE	TRUE	FALSE	UP - DOWN	ASYNCH
ENSG00000101236	RNF24	1.25757	1.78745	0.102149	0.282392	-0.436444	1	YES	NO	0.224554	FALSE	TRUE	FALSE	UP - DOWN	ASYNCH
ENSG00000114738	MAPKAPK3	1.04899	0.722637	0.783456	0.475882	-0.44089	1	YES	NO	0.453656	FALSE	TRUE	FALSE	UP - DOWN	ASYNCH
ENSG00000118640	VAMP8	8.4901	0.830379	0.695257	3.59788	-0.441974	1	YES	NO	0.423773	FALSE	TRUE	FALSE	UP - DOWN	ASYNCH
ENSG00000115271	GCA	1.06126	0.716247	0.789681	0.475882	-0.464183	1	YES	NO	0.448411	FALSE	TRUE	FALSE	UP - DOWN	ASYNCH
ENSG00000170638	TRABD	1.36799	0.678735	0.810625	0.627537	-0.469525	1	YES	NO	0.45873	FALSE	TRUE	FALSE	UP - DOWN	ASYNCH
ENSG00000197766	CFD	0.901767	1.28601	0.434024	0.266703	-0.510872	1	YES	NO	0.295756	FALSE	TRUE	FALSE	UP - DOWN	ASYNCH
ENSG00000173221	GLRX	2.49673	0.792953	0.736956	1.03021	-0.5151	1	YES	NO	0.412623	FALSE	TRUE	FALSE	UP - DOWN	ASYNCH
ENSG00000196154	S100A4	18.5629	0.515887	0.916451	9.10451	-0.536688	1	YES	NO	0.490468	FALSE	TRUE	FALSE	UP - DOWN	ASYNCH
ENSG00000112773	FAM46A	0.791346	0.5119	0.929312	0.386981	-0.536955	1	YES	NO	0.489016	FALSE	TRUE	FALSE	UP - DOWN	ASYNCH
ENSG00000162511	LAPTM5	3.4353	1.82256	0.088624	0.69552	-0.567157	1	YES	NO	0.202463	FALSE	TRUE	FALSE	UP - DOWN	ASYNCH
ENSG00000167460	TPM4	2.95681	0.811614	0.716785	1.15048	-0.583361	1	YES	NO	0.389096	FALSE	TRUE	FALSE	UP - DOWN	ASYNCH
ENSG00000187514	PTMA	63.1359	1.08869	0.51251	20.4682	-0.585044	1	YES	NO	0.324192	FALSE	TRUE	FALSE	UP - DOWN	ASYNCH
ENSG00000139687	RB1	1.05513	0.941109	0.632094	0.371293	-0.596218	1	YES	NO	0.351893	FALSE	TRUE	FALSE	UP - DOWN	ASYNCH
ENSG00000149131	SERPING1	0.52143	0.662656	0.836788	0.209179	-0.668917	1	YES	NO	0.401164	FALSE	TRUE	FALSE	UP - DOWN	ASYNCH
ENSG00000008394	MGST1	2.07958	1.21753	0.450607	0.580471	-0.671638	1	YES	NO	0.279129	FALSE	TRUE	FALSE	UP - DOWN	ASYNCH
ENSG00000152229	PSTPIP2	1.23916	1.47091	0.273016	0.277162	-0.74223	1	YES	NO	0.223669	FALSE	TRUE	FALSE	UP - DOWN	ASYNCH
ENSG00000160789	LMNA	6.90127	0.893419	0.650945	2.23298	-0.775745	1	YES	NO	0.323561	FALSE	TRUE	FALSE	UP - DOWN	ASYNCH
ENSG00000145569	FAM105A	0.791346	0.898145	0.669641	0.251015	-0.783475	1	YES	NO	0.3172	FALSE	TRUE	FALSE	UP - DOWN	ASYNCH
ENSG00000125454	SLC25A19	1.03059	0.769099	0.754369	0.345145	-0.835241	1	YES	NO	0.3349	FALSE	TRUE	FALSE	UP - DOWN	ASYNCH
ENSG00000057608	GDI2	4.3248	0.557124	0.88401	1.67343	-0.841962	1	YES	NO	0.386939	FALSE	TRUE	FALSE	UP - DOWN	ASYNCH
ENSG00000139626	ITGB7	0.932439	1.73239	0.13902	0.162114	-0.846882	1	YES	NO	0.17386	FALSE	TRUE	FALSE	UP - DOWN	ASYNCH
ENSG00000107738	C10orf54	1.53975	0.776807	0.745086	0.502029	-0.870951	1	YES	NO	0.326046	FALSE	TRUE	FALSE	UP - DOWN	ASYNCH
ENSG00000135046	ANXA1	1.98143	1.12322	0.510807	0.512488	-0.872866	1	YES	NO	0.258645	FALSE	TRUE	FALSE	UP - DOWN	ASYNCH
ENSG00000184489	PTP4A3	2.23295	0.66631	0.816653	0.779191	-0.883045	1	YES	NO	0.348952	FALSE	TRUE	FALSE	UP - DOWN	ASYNCH
ENSG00000160255	ITGB2	3.55186	1.11768	0.499707	0.915158	-0.888349	1	YES	NO	0.257656	FALSE	TRUE	FALSE	UP - DOWN	ASYNCH
ENSG00000188313	PLSCR1	1.85261	1.40189	0.316185	0.386981	-0.913648	1	YES	NO	0.208884	FALSE	TRUE	FALSE	UP - DOWN	ASYNCH
ENSG00000160307	S100B	15.0294	1.89299	0.0735684	2.26436	-0.940204	1	YES	NO	0.150662	FALSE	TRUE	FALSE	UP - DOWN	ASYNCH
ENSG00000196405	EVL	0.846556	1.91847	0.0763485	0.120278	-0.953365	1	YES	NO	0.142079	FALSE	TRUE	FALSE	UP - DOWN	ASYNCH
ENSG00000135821	GLUL	2.01824	0.647383	0.832433	0.674602	-0.963476	1	YES	NO	0.334253	FALSE	TRUE	FALSE	UP - DOWN	ASYNCH
ENSG00000168209	DDIT4	0.202437	1.23373	0.551221	0.0418358	-0.976517	1	YES	NO	0.20666	FALSE	TRUE	FALSE	UP - DOWN	ASYNCH
ENSG00000204482	LST1	5.07934	0.876451	0.668495	1.44333	-0.981031	1	YES	NO	0.284158	FALSE	TRUE	FALSE	UP - DOWN	ASYNCH
ENSG00000139318	DUSP6	0.386471	0.917482	0.684011	0.09936	-1.03911	1	YES	NO	0.257095	FALSE	TRUE	FALSE	UP - DOWN	ASYNCH
ENSG00000066336	SPI1	7.21413	0.651504	0.820819	2.17546	-1.11456	0.94943	YES	NO	0.301555	FALSE	TRUE	FALSE	UP - DOWN	ASYNCH
ENSG00000204264	PSMB8	4.06715	1.05385	0.540056	0.936076	-1.11495	0.94512	YES	NO	0.230155	FALSE	TRUE	FALSE	UP - DOWN	ASYNCH
ENSG00000164485	IL22RA2	0.220841	1.35572	0.568472	0.0366063	-1.15549	1	YES	NO	0.165759	FALSE	TRUE	FALSE	UP - DOWN	ASYNCH
ENSG00000081237	PTPRC	1.53975	0.870041	0.674477	0.386981	-1.15645	0.930812	YES	NO	0.251327	FALSE	TRUE	FALSE	UP - DOWN	ASYNCH
ENSG00000111679	PTPN6	2.44765	1.94285	0.0545892	0.303309	-1.16098	0.94512	YES	NO	0.123919	FALSE	TRUE	FALSE	UP - DOWN	ASYNCH
ENSG00000064666	CNN2	1.47227	0.741251	0.769433	0.39744	-1.17803	0.914572	YES	NO	0.26995	FALSE	TRUE	FALSE	UP - DOWN	ASYNCH
ENSG00000110719	TCIRG1	0.57664	0.606472	0.872011	0.167343	-1.18737	0.913524	YES	NO	0.290204	FALSE	TRUE	FALSE	UP - DOWN	ASYNCH
ENSG00000090382	LYZ	30.9852	1.30189	0.403721	5.76811	-1.1914	0.976525	YES	NO	0.186157	FALSE	TRUE	FALSE	UP - DOWN	ASYNCH
ENSG00000104918	RETN	0.411009	1.37893	0.543757	0.0679831	-1.20487	1	YES	NO	0.165405	FALSE	TRUE	FALSE	UP - DOWN	ASYNCH
ENSG00000242574	HLA-DMB	2.01824	0.540155	0.905705	0.606619	-1.22235	0.889197	YES	NO	0.300568	FALSE	TRUE	FALSE	UP - DOWN	ASYNCH
ENSG00000188042	ARL4C	1.33118	1.2796	0.40985	0.230097	-1.2959	0.862816	YES	NO	0.172852	FALSE	TRUE	FALSE	UP - DOWN	ASYNCH
ENSG00000120708	TGFBI	0.466219	0.847906	0.73089	0.104589	-1.30543	0.891677	YES	NO	0.224335	FALSE	TRUE	FALSE	UP - DOWN	ASYNCH
ENSG00000137198	GMPR	0.981515	1.18484	0.470876	0.177802	-1.31114	0.862363	YES	NO	0.181151	FALSE	TRUE	FALSE	UP - DOWN	ASYNCH
ENSG00000172243	CLEC7A	0.588909	0.659692	0.837604	0.141196	-1.40558	0.833048	YES	NO	0.239758	FALSE	TRUE	FALSE	UP - DOWN	ASYNCH
ENSG00000168264	IRF2BP2	1.16555	1.05614	0.544557	0.214408	-1.41816	0.783417	YES	NO	0.183955	FALSE	TRUE	FALSE	UP - DOWN	ASYNCH
ENSG00000136689	IL1RN	3.11017	1.78173	0.120748	0.355604	-1.43132	0.849122	YES	NO	0.114336	FALSE	TRUE	FALSE	UP - DOWN	ASYNCH
ENSG00000257764	RP11-1143G9.4	6.39825	1.21694	0.483579	1.02498	-1.48676	0.894208	YES	NO	0.160196	FALSE	TRUE	FALSE	UP - DOWN	ASYNCH
ENSG00000163565	IFI16	3.11017	0.924417	0.629163	0.543865	-1.63538	0.673903	YES	NO	0.174866	FALSE	TRUE	FALSE	UP - DOWN	ASYNCH
ENSG00000173890	GPR160	1.47841	0.746988	0.762793	0.271933	-1.72288	0.643673	YES	NO	0.183936	FALSE	TRUE	FALSE	UP - DOWN	ASYNCH
ENSG00000113368	LMNB1	1.14715	0.763903	0.757859	0.203949	-1.74854	0.631851	YES	NO	0.177789	FALSE	TRUE	FALSE	UP - DOWN	ASYNCH
ENSG00000139278	GLIPR1	1.01832	1.89018	0.0788265	0.0836716	-1.75032	0.666913	YES	NO	0.0821662	FALSE	TRUE	FALSE	UP - DOWN	ASYNCH
ENSG00000055332	EIF2AK2	2.56421	0.845611	0.684905	0.434046	-1.75597	0.624296	YES	NO	0.169271	FALSE	TRUE	FALSE	UP - DOWN	ASYNCH
ENSG00000206560	ANKRD28	1.11647	0.955548	0.620712	0.167343	-1.80388	0.627303	YES	NO	0.149886	FALSE	TRUE	FALSE	UP - DOWN	ASYNCH
ENSG00000163823	CCR1	0.318992	1.26349	0.495885	0.0313768	-1.96137	0.663578	YES	NO	0.0983624	FALSE	TRUE	FALSE	UP - DOWN	ASYNCH
ENSG00000185885	IFITM1	1.75446	0.582855	0.87414	0.29808	-1.99916	0.539348	YES	NO	0.169899	FALSE	TRUE	FALSE	UP - DOWN	ASYNCH
ENSG00000135899	SP110	1.66857	0.509281	0.927968	0.29285	-2.02338	0.52691	YES	NO	0.175509	FALSE	TRUE	FALSE	UP - DOWN	ASYNCH
ENSG00000165949	IFI27	30.6723	1.87828	0.0775633	2.12317	-2.08661	0.559014	YES	NO	0.0692209	FALSE	TRUE	FALSE	UP - DOWN	ASYNCH
ENSG00000134326	CMPK2	2.06732	1.52315	0.229647	0.172573	-2.11078	0.513844	YES	NO	0.0834767	FALSE	TRUE	FALSE	UP - DOWN	ASYNCH
ENSG00000111335	OAS2	1.55815	0.540783	0.905705	0.219638	-2.30287	0.444262	YES	NO	0.14096	FALSE	TRUE	FALSE	UP - DOWN	ASYNCH
ENSG00000183486	MX2	1.04286	0.711934	0.791216	0.109819	-2.52926	0.394783	YES	NO	0.105306	FALSE	TRUE	FALSE	UP - DOWN	ASYNCH
ENSG00000157601	MX1	9.74767	1.21095	0.431604	0.732126	-2.58944	0.366804	YES	NO	0.0751078	FALSE	TRUE	FALSE	UP - DOWN	ASYNCH
ENSG00000127951	FGL2	1.33731	1.5799	0.227359	0.0732126	-2.61492	0.422872	YES	NO	0.054746	FALSE	TRUE	FALSE	UP - DOWN	ASYNCH
ENSG00000137965	IFI44	1.17782	1.36303	0.341782	0.0732126	-2.63618	0.376783	YES	NO	0.0621596	FALSE	TRUE	FALSE	UP - DOWN	ASYNCH
ENSG00000121858	TNFSF10	2.75438	1.59761	0.212686	0.151655	-2.63748	0.422031	YES	NO	0.0550596	FALSE	TRUE	FALSE	UP - DOWN	ASYNCH
ENSG00000143110	C1orf162	0.754539	1.98263	0.0784371	0.0261474	-2.74445	0.447316	YES	NO	0.0346534	FALSE	TRUE	FALSE	UP - DOWN	ASYNCH
ENSG00000172232	AZU1	0.28832	1.46859	0.544557	0.00522947	-3.43904	0.94512	YES	NO	0.0181377	FALSE	TRUE	FALSE	UP - DOWN	ASYNCH
ENSG00000159450	TCHH	1e-06	-2.60993	1	1.07727	7.15949	1.12008e-29	NO	YES	1.07727e+06	TRUE	FALSE	FALSE	DOWN - UP	ASYNCH
ENSG00000117318	ID3	0.0368068	-2.84459	1	1.19755	2.11863	0.0408539	NO	YES	32.5361	TRUE	FALSE	FALSE	DOWN - UP	ASYNCH
ENSG00000161570	CCL5	0.0245379	-5.45762	0.679021	4.63854	1.92417	0.0966794	NO	YES	189.036	TRUE	FALSE	FALSE	DOWN - UP	ASYNCH
ENSG00000119865	CNRIP1	1e-06	-2.46907	1	0.09936	1.74018	0.227466	NO	YES	99360	TRUE	FALSE	FALSE	DOWN - UP	ASYNCH
ENSG00000108688	CCL7	1e-06	-4.61829	1	0.386981	1.48237	0.420332	NO	YES	386981	TRUE	FALSE	FALSE	DOWN - UP	ASYNCH
ENSG00000140416	TPM1	0.0429413	-2.26847	0.87479	0.428817	0.939709	0.394646	NO	YES	9.98612	TRUE	FALSE	FALSE	DOWN - UP	ASYNCH
ENSG00000166676	TVP23A	0.0674791	-3.78976	0.421318	1.79371	0.886641	0.40631	NO	YES	26.5817	TRUE	FALSE	FALSE	DOWN - UP	ASYNCH
ENSG00000115009	CCL20	0.0184034	-3.19582	1	0.371293	0.80401	0.505537	NO	YES	20.1752	TRUE	FALSE	FALSE	DOWN - UP	ASYNCH
ENSG00000116661	FBXO2	0.0490757	-3.5616	0.497256	0.977911	0.646888	0.539253	NO	YES	19.9266	TRUE	FALSE	FALSE	DOWN - UP	ASYNCH
ENSG00000101017	CD40	0.220841	-2.67537	0.716785	2.05518	0.554873	0.58791	NO	YES	9.30617	TRUE	FALSE	FALSE	DOWN - UP	ASYNCH
ENSG00000130203	APOE	0.122689	-2.45075	0.961015	0.962223	0.503065	0.628147	NO	YES	7.84276	TRUE	FALSE	FALSE	DOWN - UP	ASYNCH
ENSG00000125726	CD70	0.092017	-2.83202	0.684638	0.941305	0.483272	0.636183	NO	YES	10.2297	TRUE	FALSE	FALSE	DOWN - UP	ASYNCH
ENSG00000118785	SPP1	0.0429413	-4.16761	1	1.09819	0.367658	0.660819	NO	YES	25.5742	TRUE	FALSE	FALSE	DOWN - UP	ASYNCH
ENSG00000165695	AK8	0.0490757	-3.17235	0.635387	0.601389	0.326585	0.751733	NO	YES	12.2543	TRUE	FALSE	FALSE	DOWN - UP	ASYNCH
ENSG00000112378	PERP	0.0184034	-3.39555	0.613804	0.308539	0.322624	0.760149	NO	YES	16.7653	TRUE	FALSE	FALSE	DOWN - UP	ASYNCH
ENSG00000081041	CXCL2	0.0245379	-2.88133	1	0.261474	0.277578	0.75265	NO	YES	10.6559	TRUE	FALSE	FALSE	DOWN - UP	ASYNCH
ENSG00000153113	CAST	0.325127	-2.05631	0.927968	1.60545	0.259862	0.792896	NO	YES	4.93792	TRUE	FALSE	FALSE	DOWN - UP	ASYNCH
ENSG00000008517	IL32	0.386471	-3.35265	0.507846	4.60717	0.240484	0.804698	NO	YES	11.9211	TRUE	FALSE	FALSE	DOWN - UP	ASYNCH
ENSG00000105327	BBC3	0.0368068	-2.0917	0.981537	0.19872	0.188574	0.8716	NO	YES	5.399	TRUE	FALSE	FALSE	DOWN - UP	ASYNCH
ENSG00000197903	HIST1H2BK	0.251513	-2.97746	0.613582	2.20684	0.159742	0.868822	NO	YES	8.77424	TRUE	FALSE	FALSE	DOWN - UP	ASYNCH
ENSG00000171476	HOPX	0.0490757	-3.54415	0.472738	0.674602	0.113329	0.913554	NO	YES	13.7461	TRUE	FALSE	FALSE	DOWN - UP	ASYNCH
ENSG00000131435	PDLIM4	0.0490757	-2.67552	0.792073	0.360834	0.0856612	0.933169	NO	YES	7.35259	TRUE	FALSE	FALSE	DOWN - UP	ASYNCH
ENSG00000186818	LILRB4	0.0368068	-2.41888	0.958084	0.230097	0.0658367	0.931347	NO	YES	6.25148	TRUE	FALSE	FALSE	DOWN - UP	ASYNCH
ENSG00000184602	SNN	0.23311	-2.24791	0.850539	1.11911	0.0128238	0.988049	NO	YES	4.80077	TRUE	FALSE	FALSE	DOWN - UP	ASYNCH
ENSG00000160050	CCDC28B	0.269917	-3.11781	0.561033	2.35849	0.0116673	0.984279	NO	YES	8.73786	TRUE	FALSE	FALSE	DOWN - UP	ASYNCH
ENSG00000162772	ATF3	0.226975	-2.04796	1	0.930846	-0.0159676	0.987964	NO	NO	4.10109	TRUE	FALSE	FALSE	DOWN - UP	ASYNCH
ENSG00000160213	CSTB	1.72992	-2.07286	0.927968	6.92905	-0.0492918	1	NO	NO	4.00542	TRUE	FALSE	FALSE	DOWN - UP	ASYNCH
ENSG00000105246	EBI3	0.11042	-3.55351	0.464567	1.28645	-0.0526103	1	NO	NO	11.6505	TRUE	FALSE	FALSE	DOWN - UP	ASYNCH
ENSG00000185215	TNFAIP2	0.331261	-2.22779	0.873361	1.47994	-0.0635967	1	NO	NO	4.46759	TRUE	FALSE	FALSE	DOWN - UP	ASYNCH
ENSG00000132329	RAMP1	1.03059	-2.08794	0.931774	4.01624	-0.108049	1	NO	NO	3.89702	TRUE	FALSE	FALSE	DOWN - UP	ASYNCH
ENSG00000108960	MMD	0.128824	-2.7986	0.66718	0.836716	-0.130632	1	NO	NO	6.49504	TRUE	FALSE	FALSE	DOWN - UP	ASYNCH
ENSG00000167552	TUBA1A	1.11647	-2.21879	0.871513	4.59671	-0.159785	1	NO	NO	4.11717	TRUE	FALSE	FALSE	DOWN - UP	ASYNCH
ENSG00000131981	LGALS3	0.582774	-2.70695	0.73089	3.35732	-0.167998	1	NO	NO	5.76093	TRUE	FALSE	FALSE	DOWN - UP	ASYNCH
ENSG00000123610	TNFAIP6	0.0184034	-3.67083	0.672472	0.266703	-0.172724	1	NO	NO	14.4921	TRUE	FALSE	FALSE	DOWN - UP	ASYNCH
ENSG00000106211	HSPB1	1.35572	-2.18289	0.883999	5.32883	-0.190525	1	NO	NO	3.93064	TRUE	FALSE	FALSE	DOWN - UP	ASYNCH
ENSG00000161911	TREML1	0.0552102	-4.23133	0.318691	0.977911	-0.200811	1	NO	NO	17.7125	TRUE	FALSE	FALSE	DOWN - UP	ASYNCH
ENSG00000143545	RAB13	0.595043	-2.60764	0.725977	3.03309	-0.246947	1	NO	NO	5.09727	TRUE	FALSE	FALSE	DOWN - UP	ASYNCH
ENSG00000135047	CTSL	0.0245379	-3.59362	0.989055	0.29808	-0.262136	1	NO	NO	12.1478	TRUE	FALSE	FALSE	DOWN - UP	ASYNCH
ENSG00000215845	TSTD1	0.190168	-2.87133	0.635499	1.1714	-0.263993	1	NO	NO	6.15981	TRUE	FALSE	FALSE	DOWN - UP	ASYNCH
ENSG00000104714	ERICH1	0.417144	-2.16547	0.883532	1.54792	-0.26917	1	NO	NO	3.71077	TRUE	FALSE	FALSE	DOWN - UP	ASYNCH
ENSG00000113580	NR3C1	0.116555	-2.29393	0.845089	0.481112	-0.285922	1	NO	NO	4.12777	TRUE	FALSE	FALSE	DOWN - UP	ASYNCH
ENSG00000123685	BATF3	0.239244	-2.0235	0.944231	0.800109	-0.289367	1	NO	NO	3.34432	TRUE	FALSE	FALSE	DOWN - UP	ASYNCH
ENSG00000176014	TUBB6	0.404875	-2.3507	0.818597	1.66297	-0.308835	1	NO	NO	4.10737	TRUE	FALSE	FALSE	DOWN - UP	ASYNCH
ENSG00000110446	SLC15A3	0.0429413	-3.9466	0.368285	0.59093	-0.31893	1	NO	NO	13.7614	TRUE	FALSE	FALSE	DOWN - UP	ASYNCH
ENSG00000163734	CXCL3	0.0184034	-4.24616	0.576494	0.360834	-0.321744	1	NO	NO	19.6069	TRUE	FALSE	FALSE	DOWN - UP	ASYNCH
ENSG00000125733	TRIP10	0.134958	-3.12686	0.558819	0.962223	-0.326105	1	NO	NO	7.12978	TRUE	FALSE	FALSE	DOWN - UP	ASYNCH
ENSG00000074416	MGLL	0.0858825	-3.94935	0.363503	1.09296	-0.347832	1	NO	NO	12.7262	TRUE	FALSE	FALSE	DOWN - UP	ASYNCH
ENSG00000177606	JUN	0.269917	-3.22352	0.568472	1.98197	-0.352906	1	NO	NO	7.3429	TRUE	FALSE	FALSE	DOWN - UP	ASYNCH
ENSG00000170955	PRKCDBP	0.122689	-3.17289	0.567617	0.88901	-0.354919	1	NO	NO	7.24603	TRUE	FALSE	FALSE	DOWN - UP	ASYNCH
ENSG00000111275	ALDH2	0.533699	-2.17716	0.879207	1.83554	-0.389194	1	NO	NO	3.43929	TRUE	FALSE	FALSE	DOWN - UP	ASYNCH
ENSG00000130208	APOC1	0.0552102	-3.03291	0.753617	0.371293	-0.39368	1	NO	NO	6.72507	TRUE	FALSE	FALSE	DOWN - UP	ASYNCH
ENSG00000102871	TRADD	0.490757	-2.16612	0.88038	1.64728	-0.414808	1	NO	NO	3.35662	TRUE	FALSE	FALSE	DOWN - UP	ASYNCH
ENSG00000123689	G0S2	0.0245379	-3.84092	0.713964	0.313768	-0.44004	1	NO	NO	12.7871	TRUE	FALSE	FALSE	DOWN - UP	ASYNCH
ENSG00000180573	HIST1H2AC	0.0552102	-2.81739	0.706682	0.308539	-0.442861	1	NO	NO	5.58844	TRUE	FALSE	FALSE	DOWN - UP	ASYNCH
ENSG00000123240	OPTN	0.294454	-2.08087	0.919818	0.915158	-0.449941	1	NO	NO	3.10798	TRUE	FALSE	FALSE	DOWN - UP	ASYNCH
ENSG00000166165	CKB	0.159496	-3.33804	0.805315	1.20278	-0.450307	1	NO	NO	7.54112	TRUE	FALSE	FALSE	DOWN - UP	ASYNCH
ENSG00000151327	FAM177A1	0.552102	-2.09942	0.914461	1.6682	-0.499961	1	NO	NO	3.02155	TRUE	FALSE	FALSE	DOWN - UP	ASYNCH
ENSG00000049249	TNFRSF9	0.0858825	-3.2048	0.544557	0.585701	-0.501974	1	NO	NO	6.81979	TRUE	FALSE	FALSE	DOWN - UP	ASYNCH
ENSG00000073008	PVR	0.0368068	-2.80746	0.693008	0.203949	-0.50457	1	NO	NO	5.54108	TRUE	FALSE	FALSE	DOWN - UP	ASYNCH
ENSG00000178104	PDE4DIP	0.0368068	-2.73459	0.720526	0.19349	-0.505985	1	NO	NO	5.25692	TRUE	FALSE	FALSE	DOWN - UP	ASYNCH
ENSG00000161011	SQSTM1	1.04286	-2.09631	0.927968	3.11677	-0.507406	1	NO	NO	2.98867	TRUE	FALSE	FALSE	DOWN - UP	ASYNCH
ENSG00000158457	TSPAN33	0.0674791	-2.94226	0.623321	0.381752	-0.529493	1	NO	NO	5.65733	TRUE	FALSE	FALSE	DOWN - UP	ASYNCH
ENSG00000172667	ZMAT3	0.0797481	-3.40675	0.496969	0.611848	-0.542205	1	NO	NO	7.67227	TRUE	FALSE	FALSE	DOWN - UP	ASYNCH
ENSG00000077585	GPR137B	0.0858825	-2.95155	0.634102	0.475882	-0.546909	1	NO	NO	5.54108	TRUE	FALSE	FALSE	DOWN - UP	ASYNCH
ENSG00000177311	ZBTB38	0.0613447	-3.25724	0.535485	0.428817	-0.552928	1	NO	NO	6.99029	TRUE	FALSE	FALSE	DOWN - UP	ASYNCH
ENSG00000159335	PTMS	0.938573	-2.22711	0.855442	2.95465	-0.564459	1	NO	NO	3.14802	TRUE	FALSE	FALSE	DOWN - UP	ASYNCH
ENSG00000110330	BIRC2	0.165631	-2.25691	0.849735	0.543865	-0.565105	1	NO	NO	3.2836	TRUE	FALSE	FALSE	DOWN - UP	ASYNCH
ENSG00000204388	HSPA1B	0.0245379	-2.03832	1	0.0784421	-0.576711	0.969969	NO	NO	3.19678	TRUE	FALSE	FALSE	DOWN - UP	ASYNCH
ENSG00000134369	NAV1	0.0674791	-2.49655	0.780308	0.266703	-0.595622	1	NO	NO	3.95238	TRUE	FALSE	FALSE	DOWN - UP	ASYNCH
ENSG00000115828	QPCT	0.0184034	-3.63693	0.544557	0.19349	-0.60035	1	NO	NO	10.5138	TRUE	FALSE	FALSE	DOWN - UP	ASYNCH
ENSG00000064042	LIMCH1	0.0736136	-3.63403	0.445805	0.627537	-0.627438	1	NO	NO	8.52474	TRUE	FALSE	FALSE	DOWN - UP	ASYNCH
ENSG00000269821	KCNQ1OT1	0.0674791	-2.35192	0.837798	0.235326	-0.629105	1	NO	NO	3.48739	TRUE	FALSE	FALSE	DOWN - UP	ASYNCH
ENSG00000104856	RELB	0.503026	-2.09075	0.912522	1.34397	-0.672421	1	NO	NO	2.67178	TRUE	FALSE	FALSE	DOWN - UP	ASYNCH
ENSG00000131724	IL13RA1	0.141093	-2.58407	0.74184	0.538636	-0.684347	1	NO	NO	3.8176	TRUE	FALSE	FALSE	DOWN - UP	ASYNCH
ENSG00000119408	NEK6	0.411009	-2.04906	0.929312	1.04067	-0.711426	1	NO	NO	2.53197	TRUE	FALSE	FALSE	DOWN - UP	ASYNCH
ENSG00000100097	LGALS1	9.54523	-2.14403	0.893415	25.5251	-0.713596	1	NO	NO	2.67412	TRUE	FALSE	FALSE	DOWN - UP	ASYNCH
ENSG00000056558	TRAF1	0.122689	-3.43099	0.486164	0.831486	-0.715132	1	NO	NO	6.77717	TRUE	FALSE	FALSE	DOWN - UP	ASYNCH
ENSG00000107957	SH3PXD2A	0.0797481	-2.06514	0.936646	0.209179	-0.733984	1	NO	NO	2.623	TRUE	FALSE	FALSE	DOWN - UP	ASYNCH
ENSG00000159166	LAD1	0.318992	-3.39697	0.490434	2.02381	-0.73921	1	NO	NO	6.34437	TRUE	FALSE	FALSE	DOWN - UP	ASYNCH
ENSG00000114473	IQCG	0.0429413	-3.11588	0.602711	0.245785	-0.74595	1	NO	NO	5.72375	TRUE	FALSE	FALSE	DOWN - UP	ASYNCH
ENSG00000155130	MARCKS	1.32504	-2.72903	0.681042	5.17195	-0.755695	1	NO	NO	3.90323	TRUE	FALSE	FALSE	DOWN - UP	ASYNCH
ENSG00000185338	SOCS1	0.269917	-2.01054	0.945866	0.643225	-0.768106	1	NO	NO	2.38305	TRUE	FALSE	FALSE	DOWN - UP	ASYNCH
ENSG00000185022	MAFF	0.28832	-2.17645	0.878308	0.763503	-0.780933	1	NO	NO	2.64811	TRUE	FALSE	FALSE	DOWN - UP	ASYNCH
ENSG00000102970	CCL17	3.96287	-3.48597	0.506808	25.4414	-0.78992	1	NO	NO	6.41995	TRUE	FALSE	FALSE	DOWN - UP	ASYNCH
ENSG00000168899	VAMP5	0.190168	-2.30433	0.852061	0.549095	-0.7952	1	NO	NO	2.88741	TRUE	FALSE	FALSE	DOWN - UP	ASYNCH
ENSG00000159189	C1QC	0.269917	-2.44028	0.884497	0.841945	-0.810698	1	NO	NO	3.11928	TRUE	FALSE	FALSE	DOWN - UP	ASYNCH
ENSG00000111863	ADTRP	0.0797481	-2.98549	0.613582	0.376522	-0.819596	1	NO	NO	4.72139	TRUE	FALSE	FALSE	DOWN - UP	ASYNCH
ENSG00000139597	N4BP2L1	0.306723	-2.35189	0.815278	0.878551	-0.842734	1	NO	NO	2.86431	TRUE	FALSE	FALSE	DOWN - UP	ASYNCH
ENSG00000221887	HMSD	0.0490757	-3.59431	0.450775	0.360834	-0.850527	1	NO	NO	7.35259	TRUE	FALSE	FALSE	DOWN - UP	ASYNCH
ENSG00000173848	NET1	0.202437	-2.22742	0.864134	0.528177	-0.862657	1	NO	NO	2.60909	TRUE	FALSE	FALSE	DOWN - UP	ASYNCH
ENSG00000213145	CRIP1	1.02446	-2.81559	0.664194	3.93779	-0.867333	1	NO	NO	3.84379	TRUE	FALSE	FALSE	DOWN - UP	ASYNCH
ENSG00000184584	TMEM173	0.0552102	-3.23714	0.544557	0.308539	-0.868817	1	NO	NO	5.58844	TRUE	FALSE	FALSE	DOWN - UP	ASYNCH
ENSG00000146278	PNRC1	0.74227	-2.97868	0.608345	3.18475	-0.874186	1	NO	NO	4.29055	TRUE	FALSE	FALSE	DOWN - UP	ASYNCH
ENSG00000205189	ZBTB10	0.0736136	-2.78052	0.676746	0.287621	-0.891938	1	NO	NO	3.90717	TRUE	FALSE	FALSE	DOWN - UP	ASYNCH
ENSG00000168685	IL7R	0.441682	-2.50196	0.78187	1.3492	-0.894401	1	NO	NO	3.0547	TRUE	FALSE	FALSE	DOWN - UP	ASYNCH
ENSG00000102575	ACP5	0.533699	-2.89577	0.752735	2.1284	-0.900862	1	NO	NO	3.98801	TRUE	FALSE	FALSE	DOWN - UP	ASYNCH
ENSG00000185088	RPS27L	3.67455	-2.53202	0.753393	11.076	-0.931507	1	NO	NO	3.01426	TRUE	FALSE	FALSE	DOWN - UP	ASYNCH
ENSG00000137571	SLCO5A1	0.0245379	-3.87296	0.389446	0.224867	-0.952029	1	NO	NO	9.16409	TRUE	FALSE	FALSE	DOWN - UP	ASYNCH
ENSG00000176485	PLA2G16	0.644119	-2.99454	0.60984	2.64088	-0.958069	1	NO	NO	4.09999	TRUE	FALSE	FALSE	DOWN - UP	ASYNCH
ENSG00000163389	POGLUT1	0.11042	-3.87176	0.377408	0.862863	-0.961352	1	NO	NO	7.81434	TRUE	FALSE	FALSE	DOWN - UP	ASYNCH
ENSG00000173372	C1QA	0.147227	-2.82656	0.772005	0.543865	-0.975545	1	NO	NO	3.69405	TRUE	FALSE	FALSE	DOWN - UP	ASYNCH
ENSG00000197043	ANXA6	1.30664	-2.15268	0.886943	2.93373	-0.98204	1	NO	NO	2.24525	TRUE	FALSE	FALSE	DOWN - UP	ASYNCH
ENSG00000118503	TNFAIP3	0.251513	-2.19471	0.874158	0.585701	-0.989049	1	NO	NO	2.32871	TRUE	FALSE	FALSE	DOWN - UP	ASYNCH
ENSG00000102962	CCL22	3.56413	-2.47894	0.783077	9.8837	-0.999898	1	NO	NO	2.77311	TRUE	FALSE	FALSE	DOWN - UP	ASYNCH
ENSG00000104951	IL4I1	0.306723	-3.27922	0.525996	1.50086	-1.00014	1	NO	NO	4.8932	TRUE	FALSE	FALSE	DOWN - UP	ASYNCH
ENSG00000188505	NCCRP1	0.306723	-3.88768	0.375465	2.26436	-1.01599	1	NO	NO	7.38242	TRUE	FALSE	FALSE	DOWN - UP	ASYNCH
ENSG00000121552	CSTA	1.04286	-2.98863	0.62022	4.07899	-1.01674	1	NO	NO	3.91135	TRUE	FALSE	FALSE	DOWN - UP	ASYNCH
ENSG00000002933	TMEM176A	1.49681	-2.05001	0.929312	3.00695	-1.0404	0.995149	NO	NO	2.0089	TRUE	FALSE	FALSE	DOWN - UP	ASYNCH
ENSG00000108669	CYTH1	0.202437	-2.22054	0.863732	0.460194	-1.05523	0.984881	NO	NO	2.27326	TRUE	FALSE	FALSE	DOWN - UP	ASYNCH
ENSG00000119801	YPEL5	0.834287	-2.90468	0.62425	2.99649	-1.05805	0.983644	NO	NO	3.59167	TRUE	FALSE	FALSE	DOWN - UP	ASYNCH
ENSG00000124762	CDKN1A	1.28824	-2.4285	0.786987	3.27888	-1.07725	0.971225	NO	NO	2.54524	TRUE	FALSE	FALSE	DOWN - UP	ASYNCH
ENSG00000143669	LYST	0.11042	-2.13049	0.905705	0.235326	-1.0786	0.973367	NO	NO	2.13118	TRUE	FALSE	FALSE	DOWN - UP	ASYNCH
ENSG00000164136	IL15	0.0674791	-3.27613	0.529181	0.329457	-1.0806	0.973391	NO	NO	4.88235	TRUE	FALSE	FALSE	DOWN - UP	ASYNCH
ENSG00000106537	TSPAN13	0.251513	-2.93239	0.620607	0.915158	-1.08579	0.968749	NO	NO	3.63861	TRUE	FALSE	FALSE	DOWN - UP	ASYNCH
ENSG00000068796	KIF2A	0.460085	-2.52031	0.757859	1.23939	-1.09554	0.960746	NO	NO	2.69382	TRUE	FALSE	FALSE	DOWN - UP	ASYNCH
ENSG00000161921	CXCL16	0.0429413	-3.63316	0.459551	0.277162	-1.09722	0.973367	NO	NO	6.45445	TRUE	FALSE	FALSE	DOWN - UP	ASYNCH
ENSG00000160013	PTGIR	0.134958	-2.55669	0.757859	0.376522	-1.11261	0.953589	NO	NO	2.78991	TRUE	FALSE	FALSE	DOWN - UP	ASYNCH
ENSG00000138623	SEMA7A	0.0552102	-2.74234	0.700305	0.183032	-1.11588	0.953295	NO	NO	3.31518	TRUE	FALSE	FALSE	DOWN - UP	ASYNCH
ENSG00000078081	LAMP3	0.404875	-3.04776	0.582366	1.52178	-1.14495	0.929329	NO	NO	3.75864	TRUE	FALSE	FALSE	DOWN - UP	ASYNCH
ENSG00000071205	ARHGAP10	0.276051	-2.16691	0.882295	0.564783	-1.14669	0.930431	NO	NO	2.04594	TRUE	FALSE	FALSE	DOWN - UP	ASYNCH
ENSG00000163683	SMIM14	0.165631	-2.25052	0.861258	0.360834	-1.15265	0.931254	NO	NO	2.17854	TRUE	FALSE	FALSE	DOWN - UP	ASYNCH
ENSG00000108700	CCL8	0.0306723	-5.27671	0.93675	0.611848	-1.19736	1	NO	NO	19.9479	TRUE	FALSE	FALSE	DOWN - UP	ASYNCH
ENSG00000162924	REL	0.552102	-2.52247	0.757859	1.35966	-1.22607	0.882289	NO	NO	2.4627	TRUE	FALSE	FALSE	DOWN - UP	ASYNCH
ENSG00000134460	IL2RA	0.0122689	-4.85097	0.272962	0.219638	-1.22867	0.94007	NO	NO	17.902	TRUE	FALSE	FALSE	DOWN - UP	ASYNCH
ENSG00000251562	MALAT1	118.315	-2.41084	0.793879	264.392	-1.24499	0.873486	NO	NO	2.23463	TRUE	FALSE	FALSE	DOWN - UP	ASYNCH
ENSG00000023445	BIRC3	1.21462	-3.46149	0.468365	5.51186	-1.27655	0.855452	NO	NO	4.53792	TRUE	FALSE	FALSE	DOWN - UP	ASYNCH
ENSG00000100292	HMOX1	0.159496	-2.8991	0.643266	0.502029	-1.27702	0.865181	NO	NO	3.1476	TRUE	FALSE	FALSE	DOWN - UP	ASYNCH
ENSG00000120129	DUSP1	0.417144	-2.78674	0.675788	1.19232	-1.2794	0.861018	NO	NO	2.8583	TRUE	FALSE	FALSE	DOWN - UP	ASYNCH
ENSG00000106733	NMRK1	0.141093	-2.63167	0.734524	0.366063	-1.29091	0.853214	NO	NO	2.59449	TRUE	FALSE	FALSE	DOWN - UP	ASYNCH
ENSG00000002726	AOC1	0.220841	-3.61837	0.450775	1.12434	-1.29428	0.855567	NO	NO	5.09116	TRUE	FALSE	FALSE	DOWN - UP	ASYNCH
ENSG00000155962	CLIC2	0.116555	-3.62509	0.436221	0.606619	-1.29803	0.843185	NO	NO	5.20458	TRUE	FALSE	FALSE	DOWN - UP	ASYNCH
ENSG00000123595	RAB9A	0.368068	-2.96667	0.609996	1.17663	-1.30023	0.839867	NO	NO	3.19678	TRUE	FALSE	FALSE	DOWN - UP	ASYNCH
ENSG00000136810	TXN	17.244	-2.7069	0.690997	45.4598	-1.30236	0.840168	NO	NO	2.63627	TRUE	FALSE	FALSE	DOWN - UP	ASYNCH
ENSG00000196562	SULF2	0.122689	-2.49294	0.780992	0.287621	-1.30262	0.844148	NO	NO	2.3443	TRUE	FALSE	FALSE	DOWN - UP	ASYNCH
ENSG00000163297	ANTXR2	0.0674791	-2.62707	0.736956	0.177802	-1.30698	0.840066	NO	NO	2.63492	TRUE	FALSE	FALSE	DOWN - UP	ASYNCH
ENSG00000181788	SIAH2	0.220841	-2.48333	0.772777	0.502029	-1.31779	0.831459	NO	NO	2.27326	TRUE	FALSE	FALSE	DOWN - UP	ASYNCH
ENSG00000054219	LY75	0.0245379	-3.56449	0.472455	0.135966	-1.35363	0.817125	NO	NO	5.54108	TRUE	FALSE	FALSE	DOWN - UP	ASYNCH
ENSG00000112149	CD83	0.490757	-3.75399	0.402915	2.57813	-1.36737	0.805966	NO	NO	5.25337	TRUE	FALSE	FALSE	DOWN - UP	ASYNCH
ENSG00000138772	ANXA3	0.184034	-2.77652	0.675414	0.486341	-1.40083	0.790481	NO	NO	2.64267	TRUE	FALSE	FALSE	DOWN - UP	ASYNCH
ENSG00000047365	ARAP2	0.0429413	-3.22441	0.547026	0.167343	-1.40341	0.790828	NO	NO	3.89702	TRUE	FALSE	FALSE	DOWN - UP	ASYNCH
ENSG00000133639	BTG1	1.82194	-3.38318	0.495988	7.16438	-1.40437	0.78658	NO	NO	3.93229	TRUE	FALSE	FALSE	DOWN - UP	ASYNCH
ENSG00000178860	MSC	0.0674791	-3.26374	0.535623	0.256244	-1.42841	0.778276	NO	NO	3.79738	TRUE	FALSE	FALSE	DOWN - UP	ASYNCH
ENSG00000075618	FSCN1	2.71757	-3.57172	0.441357	11.8814	-1.43874	0.76517	NO	NO	4.37206	TRUE	FALSE	FALSE	DOWN - UP	ASYNCH
ENSG00000120833	SOCS2	0.263782	-3.17759	0.544557	0.878551	-1.46024	0.756465	NO	NO	3.3306	TRUE	FALSE	FALSE	DOWN - UP	ASYNCH
ENSG00000166128	RAB8B	0.263782	-2.75478	0.674595	0.653684	-1.46234	0.756676	NO	NO	2.47812	TRUE	FALSE	FALSE	DOWN - UP	ASYNCH
ENSG00000241106	HLA-DOB	0.0613447	-3.34811	0.534537	0.240556	-1.4768	0.766748	NO	NO	3.92138	TRUE	FALSE	FALSE	DOWN - UP	ASYNCH
ENSG00000141655	TNFRSF11A	0.0368068	-3.5979	0.459551	0.177802	-1.4995	0.741501	NO	NO	4.83069	TRUE	FALSE	FALSE	DOWN - UP	ASYNCH
ENSG00000126353	CCR7	1.07967	-4.0923	0.323386	6.46886	-1.50892	0.734261	NO	NO	5.99154	TRUE	FALSE	FALSE	DOWN - UP	ASYNCH
ENSG00000149212	SESN3	0.0674791	-3.811	0.402915	0.350375	-1.53196	0.727053	NO	NO	5.19234	TRUE	FALSE	FALSE	DOWN - UP	ASYNCH
ENSG00000118257	NRP2	0.0184034	-5.7113	0.0876015	0.428817	-1.5582	0.71436	NO	NO	23.301	TRUE	FALSE	FALSE	DOWN - UP	ASYNCH
ENSG00000107551	RASSF4	0.668657	-2.59167	0.735676	1.35443	-1.57777	0.699837	NO	NO	2.0256	TRUE	FALSE	FALSE	DOWN - UP	ASYNCH
ENSG00000140379	BCL2A1	0.453951	-2.89822	0.632094	1.12957	-1.59164	0.697497	NO	NO	2.4883	TRUE	FALSE	FALSE	DOWN - UP	ASYNCH
ENSG00000114013	CD86	0.509161	-2.84956	0.646961	1.2237	-1.59168	0.696073	NO	NO	2.40336	TRUE	FALSE	FALSE	DOWN - UP	ASYNCH
ENSG00000073803	MAP3K13	0.662522	-2.71655	0.685715	1.44856	-1.59257	0.691008	NO	NO	2.18644	TRUE	FALSE	FALSE	DOWN - UP	ASYNCH
ENSG00000169136	ATF5	0.723867	-2.59609	0.73165	1.45379	-1.59404	0.691841	NO	NO	2.00837	TRUE	FALSE	FALSE	DOWN - UP	ASYNCH
ENSG00000137267	TUBB2A	0.263782	-4.07554	0.331905	1.48517	-1.60388	0.697292	NO	NO	5.63029	TRUE	FALSE	FALSE	DOWN - UP	ASYNCH
ENSG00000198223	CSF2RA	0.539833	-2.82579	0.649138	1.23939	-1.63348	0.670744	NO	NO	2.29587	TRUE	FALSE	FALSE	DOWN - UP	ASYNCH
ENSG00000115425	PECR	0.0490757	-4.08028	0.35271	0.29285	-1.64137	0.688297	NO	NO	5.96732	TRUE	FALSE	FALSE	DOWN - UP	ASYNCH
ENSG00000117036	ETV3	0.0736136	-3.26486	0.537531	0.235326	-1.66755	0.666913	NO	NO	3.19678	TRUE	FALSE	FALSE	DOWN - UP	ASYNCH
ENSG00000234883	MIR155HG	0.226975	-3.44625	0.49086	0.78965	-1.67169	0.666913	NO	NO	3.47902	TRUE	FALSE	FALSE	DOWN - UP	ASYNCH
ENSG00000115738	ID2	1.69311	-3.31565	0.506808	5.21901	-1.69094	0.645608	NO	NO	3.0825	TRUE	FALSE	FALSE	DOWN - UP	ASYNCH
ENSG00000235385	GS1-600G8.5	0.0122689	-5.2919	0.173631	0.214408	-1.70803	0.682241	NO	NO	17.4757	TRUE	FALSE	FALSE	DOWN - UP	ASYNCH
ENSG00000013374	NUB1	0.717733	-3.51293	0.458753	2.41602	-1.7668	0.616934	NO	NO	3.36618	TRUE	FALSE	FALSE	DOWN - UP	ASYNCH
ENSG00000116717	GADD45A	0.39874	-4.23376	0.289584	2.19638	-1.78554	0.612343	NO	NO	5.50829	TRUE	FALSE	FALSE	DOWN - UP	ASYNCH
ENSG00000136111	TBC1D4	0.0981515	-3.29034	0.525608	0.282392	-1.82348	0.600394	NO	NO	2.8771	TRUE	FALSE	FALSE	DOWN - UP	ASYNCH
ENSG00000175130	MARCKSL1	6.6559	-3.05828	0.576589	15.6257	-1.8253	0.594646	NO	NO	2.34764	TRUE	FALSE	FALSE	DOWN - UP	ASYNCH
ENSG00000090104	RGS1	0.39874	-3.25697	0.550609	1.05635	-1.86345	0.602739	NO	NO	2.64923	TRUE	FALSE	FALSE	DOWN - UP	ASYNCH
ENSG00000148671	ADIRF	0.0245379	-4.37448	0.724353	0.162114	-1.92235	0.879418	NO	NO	6.60667	TRUE	FALSE	FALSE	DOWN - UP	ASYNCH
ENSG00000158485	CD1B	0.0429413	-3.04682	0.85177	0.09936	-1.95354	0.744082	NO	NO	2.31386	TRUE	FALSE	FALSE	DOWN - UP	ASYNCH
ENSG00000137285	TUBB2B	0.257648	-4.27437	0.302046	1.19755	-2.08231	0.51775	NO	NO	4.64801	TRUE	FALSE	FALSE	DOWN - UP	ASYNCH
ENSG00000131203	IDO1	0.417144	-3.4623	0.494679	1.09296	-2.0851	0.51775	NO	NO	2.6201	TRUE	FALSE	FALSE	DOWN - UP	ASYNCH
ENSG00000184588	PDE4B	0.0674791	-3.2014	0.544741	0.146425	-2.15797	0.492483	NO	NO	2.16993	TRUE	FALSE	FALSE	DOWN - UP	ASYNCH
ENSG00000130222	GADD45G	0.0613447	-3.35541	0.951508	0.141196	-2.23718	0.779046	NO	NO	2.30168	TRUE	FALSE	FALSE	DOWN - UP	ASYNCH
ENSG00000109846	CRYAB	0.0122689	-3.03055	1	0.0261474	-2.26122	0.937545	NO	NO	2.13118	TRUE	FALSE	FALSE	DOWN - UP	ASYNCH
ENSG00000172724	CCL19	0.0981515	-4.58237	0.385995	0.486341	-2.34363	0.530835	NO	NO	4.955	TRUE	FALSE	FALSE	DOWN - UP	ASYNCH
ENSG00000158488	CD1E	0.147227	-3.58977	0.499707	0.308539	-2.55762	0.414705	NO	NO	2.09567	TRUE	FALSE	FALSE	DOWN - UP	ASYNCH
ENSG00000185433	LINC00158	1e-06	-4.98133	0.281754	0.0156884	-3.21294	0.309486	NO	NO	15688.4	TRUE	FALSE	FALSE	DOWN - UP	ASYNCH
ENSG00000181374	CCL13	0.190168	-4.92467	0.528199	0.627537	-3.23754	0.451005	NO	NO	3.2999	TRUE	FALSE	FALSE	DOWN - UP	ASYNCH
ENSG00000185222	WBP5	0.147227	-0.393637	1	1.57407	3.2872	1.77763e-07	NO	YES	10.6914	TRUE	FALSE	FALSE	DOWN - UP	ASYNCH
ENSG00000151729	SLC25A4	0.282185	-0.676654	1	1.54269	1.86118	0.0380095	NO	YES	5.46695	TRUE	FALSE	FALSE	DOWN - UP	ASYNCH
ENSG00000096092	TMEM14A	0.331261	-0.00531262	1	1.06681	1.75382	0.0628413	NO	YES	3.22046	TRUE	FALSE	FALSE	DOWN - UP	ASYNCH
ENSG00000063854	HAGH	0.613447	-0.235398	1	2.165	1.66159	0.0770717	NO	YES	3.52924	TRUE	FALSE	FALSE	DOWN - UP	ASYNCH
ENSG00000123159	GIPC1	0.196303	-1.00449	1	1.16094	1.61861	0.0937167	NO	YES	5.91404	TRUE	FALSE	FALSE	DOWN - UP	ASYNCH
ENSG00000139433	GLTP	0.159496	-1.26746	1	1.1348	1.61495	0.0944524	NO	YES	7.11488	TRUE	FALSE	FALSE	DOWN - UP	ASYNCH
ENSG00000102409	BEX4	0.490757	-0.419353	1	1.90353	1.61009	0.0939883	NO	YES	3.87876	TRUE	FALSE	FALSE	DOWN - UP	ASYNCH
ENSG00000133142	TCEAL4	0.441682	-0.69976	1	2.02381	1.56914	0.106507	NO	YES	4.58205	TRUE	FALSE	FALSE	DOWN - UP	ASYNCH
ENSG00000084234	APLP2	0.251513	-0.54957	1	1.02498	1.53405	0.12402	NO	YES	4.07524	TRUE	FALSE	FALSE	DOWN - UP	ASYNCH
ENSG00000180964	TCEAL8	0.662522	-0.0905548	1	1.83554	1.43914	0.156807	NO	YES	2.77054	TRUE	FALSE	FALSE	DOWN - UP	ASYNCH
ENSG00000068912	ERLEC1	0.374202	-0.572283	1	1.37012	1.354	0.196995	NO	YES	3.66145	TRUE	FALSE	FALSE	DOWN - UP	ASYNCH
ENSG00000160752	FDPS	1.91395	-0.117245	1	4.65946	1.2182	0.237566	NO	YES	2.43447	TRUE	FALSE	FALSE	DOWN - UP	ASYNCH
ENSG00000172428	MYEOV2	2.04891	-0.0926587	1	4.88956	1.21344	0.238431	NO	YES	2.38642	TRUE	FALSE	FALSE	DOWN - UP	ASYNCH
ENSG00000255302	EID1	2.39244	-0.146839	1	5.9093	1.21023	0.239546	NO	YES	2.46999	TRUE	FALSE	FALSE	DOWN - UP	ASYNCH
ENSG00000102931	ARL2BP	0.282185	-0.712998	1	1.03021	1.19542	0.257602	NO	YES	3.65081	TRUE	FALSE	FALSE	DOWN - UP	ASYNCH
ENSG00000141504	SAT2	0.318992	-0.62358	1	1.0825	1.18038	0.263428	NO	YES	3.3935	TRUE	FALSE	FALSE	DOWN - UP	ASYNCH
ENSG00000128590	DNAJB9	0.1779	-0.881018	1	0.716438	1.15408	0.292635	NO	YES	4.0272	TRUE	FALSE	FALSE	DOWN - UP	ASYNCH
ENSG00000134248	LAMTOR5	3.11631	-0.0177637	1	6.76694	1.14763	0.26942	NO	YES	2.17146	TRUE	FALSE	FALSE	DOWN - UP	ASYNCH
ENSG00000147533	GOLGA7	0.441682	-0.211394	1	1.09296	1.13459	0.28686	NO	YES	2.47454	TRUE	FALSE	FALSE	DOWN - UP	ASYNCH
ENSG00000133398	MED10	0.901767	-0.309787	1	2.37418	1.13391	0.282306	NO	YES	2.63281	TRUE	FALSE	FALSE	DOWN - UP	ASYNCH
ENSG00000121851	POLR3GL	0.478488	-0.263588	1	1.21324	1.11849	0.294194	NO	YES	2.53556	TRUE	FALSE	FALSE	DOWN - UP	ASYNCH
ENSG00000088356	PDRG1	0.257648	-0.345489	1	0.69552	1.11749	0.306095	NO	YES	2.6995	TRUE	FALSE	FALSE	DOWN - UP	ASYNCH
ENSG00000163875	MEAF6	0.656388	-0.0620747	1	1.44333	1.11402	0.294928	NO	YES	2.1989	TRUE	FALSE	FALSE	DOWN - UP	ASYNCH
ENSG00000141741	MIEN1	0.595043	-0.854742	1	2.22776	1.09859	0.299566	NO	YES	3.74385	TRUE	FALSE	FALSE	DOWN - UP	ASYNCH
ENSG00000085117	CD82	0.116555	-1.68563	1	0.800109	1.09728	0.311861	NO	YES	6.86466	TRUE	FALSE	FALSE	DOWN - UP	ASYNCH
ENSG00000243449	C4orf48	0.852691	-0.271329	1	2.04995	1.03496	0.322837	NO	YES	2.4041	TRUE	FALSE	FALSE	DOWN - UP	ASYNCH
ENSG00000100554	ATP6V1D	0.447816	-0.42336	1	1.17663	1.00577	0.344044	NO	YES	2.62749	TRUE	FALSE	FALSE	DOWN - UP	ASYNCH
ENSG00000117899	MESDC2	0.772943	-0.0819462	1	1.60022	1.00306	0.342815	NO	YES	2.07029	TRUE	FALSE	FALSE	DOWN - UP	ASYNCH
ENSG00000106609	TMEM248	0.564371	-0.198774	1	1.26553	1.00081	0.345957	NO	YES	2.24238	TRUE	FALSE	FALSE	DOWN - UP	ASYNCH
ENSG00000129625	REEP5	0.846556	-0.137079	1	1.81463	0.999513	0.344811	NO	YES	2.14354	TRUE	FALSE	FALSE	DOWN - UP	ASYNCH
ENSG00000010278	CD9	0.128824	-1.34323	1	0.643225	0.980446	0.366804	NO	YES	4.99306	TRUE	FALSE	FALSE	DOWN - UP	ASYNCH
ENSG00000123395	C12orf44	0.39874	-0.402148	1	1.01452	0.977326	0.36197	NO	YES	2.54431	TRUE	FALSE	FALSE	DOWN - UP	ASYNCH
ENSG00000104870	FCGRT	0.337396	-0.875159	1	1.16617	0.946926	0.379165	NO	YES	3.45639	TRUE	FALSE	FALSE	DOWN - UP	ASYNCH
ENSG00000166228	PCBD1	0.858825	-0.210485	1	1.8094	0.897658	0.394487	NO	YES	2.10683	TRUE	FALSE	FALSE	DOWN - UP	ASYNCH
ENSG00000105223	PLD3	0.34353	-0.42313	1	0.821027	0.858735	0.431583	NO	YES	2.38997	TRUE	FALSE	FALSE	DOWN - UP	ASYNCH
ENSG00000083896	YTHDC1	0.558236	-0.366886	1	1.24984	0.824811	0.435236	NO	YES	2.23892	TRUE	FALSE	FALSE	DOWN - UP	ASYNCH
ENSG00000166347	CYB5A	0.772943	-1.48778	1	3.72338	0.823721	0.430439	NO	YES	4.81715	TRUE	FALSE	FALSE	DOWN - UP	ASYNCH
ENSG00000181649	PHLDA2	0.797481	-1.60873	1	4.16789	0.821377	0.436653	NO	YES	5.22632	TRUE	FALSE	FALSE	DOWN - UP	ASYNCH
ENSG00000178913	TAF7	0.846556	-0.246911	1	1.7205	0.805693	0.44453	NO	YES	2.03235	TRUE	FALSE	FALSE	DOWN - UP	ASYNCH
ENSG00000111678	C12orf57	0.68706	-0.390931	1	1.52178	0.785698	0.451817	NO	YES	2.21491	TRUE	FALSE	FALSE	DOWN - UP	ASYNCH
ENSG00000175203	DCTN2	0.680926	-0.295173	1	1.40673	0.779221	0.455518	NO	YES	2.06591	TRUE	FALSE	FALSE	DOWN - UP	ASYNCH
ENSG00000125868	DSTN	0.637985	-1.25841	1	2.52584	0.763798	0.461301	NO	YES	3.95909	TRUE	FALSE	FALSE	DOWN - UP	ASYNCH
ENSG00000112305	SMAP1	0.515295	-0.335561	1	1.07204	0.745724	0.480427	NO	YES	2.08044	TRUE	FALSE	FALSE	DOWN - UP	ASYNCH
ENSG00000162191	UBXN1	2.11639	-0.373603	1	4.42936	0.723575	0.485869	NO	YES	2.09289	TRUE	FALSE	FALSE	DOWN - UP	ASYNCH
ENSG00000272047	GTF2H5	0.907901	-0.911158	1	2.71933	0.706002	0.495713	NO	YES	2.99518	TRUE	FALSE	FALSE	DOWN - UP	ASYNCH
ENSG00000108468	CBX1	0.466219	-0.487998	1	1.04589	0.701148	0.505293	NO	YES	2.24335	TRUE	FALSE	FALSE	DOWN - UP	ASYNCH
ENSG00000106367	AP1S1	0.950842	-0.592039	1	2.24344	0.676229	0.513844	NO	YES	2.35943	TRUE	FALSE	FALSE	DOWN - UP	ASYNCH
ENSG00000148444	COMMD3	0.644119	-0.400944	1	1.33352	0.673336	0.51775	NO	YES	2.07029	TRUE	FALSE	FALSE	DOWN - UP	ASYNCH
ENSG00000142227	EMP3	1.87715	-0.417924	1	3.91165	0.67121	0.517018	NO	YES	2.08383	TRUE	FALSE	FALSE	DOWN - UP	ASYNCH
ENSG00000131871	VIMP	0.938573	-0.607312	1	2.22253	0.665884	0.51775	NO	YES	2.36798	TRUE	FALSE	FALSE	DOWN - UP	ASYNCH
ENSG00000104765	BNIP3L	0.190168	-1.30477	1	0.737356	0.658423	0.530835	NO	YES	3.87738	TRUE	FALSE	FALSE	DOWN - UP	ASYNCH
ENSG00000008952	SEC62	1.03672	-0.497081	1	2.25913	0.654807	0.525409	NO	YES	2.17911	TRUE	FALSE	FALSE	DOWN - UP	ASYNCH
ENSG00000166946	CCNDBP1	0.429413	-1.15459	1	1.47471	0.651995	0.529612	NO	YES	3.43425	TRUE	FALSE	FALSE	DOWN - UP	ASYNCH
ENSG00000164615	CAMLG	0.435547	-0.996258	1	1.32829	0.637477	0.537967	NO	YES	3.0497	TRUE	FALSE	FALSE	DOWN - UP	ASYNCH
ENSG00000178381	ZFAND2A	0.226975	-0.510646	1	0.4968	0.628575	0.559508	NO	YES	2.18878	TRUE	FALSE	FALSE	DOWN - UP	ASYNCH
ENSG00000183828	NUDT14	0.380337	-0.514723	1	0.821027	0.613407	0.556318	NO	YES	2.15868	TRUE	FALSE	FALSE	DOWN - UP	ASYNCH
ENSG00000131507	NDFIP1	0.699329	-0.586102	1	1.56884	0.604426	0.556613	NO	YES	2.24335	TRUE	FALSE	FALSE	DOWN - UP	ASYNCH
ENSG00000140941	MAP1LC3B	0.999918	-0.92535	1	2.80823	0.595287	0.559814	NO	YES	2.80846	TRUE	FALSE	FALSE	DOWN - UP	ASYNCH
ENSG00000106052	TAX1BP1	0.950842	-0.492898	1	1.97151	0.584025	0.568842	NO	YES	2.07344	TRUE	FALSE	FALSE	DOWN - UP	ASYNCH
ENSG00000129518	EAPP	0.552102	-0.536439	1	1.18186	0.583068	0.572855	NO	YES	2.14066	TRUE	FALSE	FALSE	DOWN - UP	ASYNCH
ENSG00000162729	IGSF8	0.104286	-1.20932	1	0.360834	0.558476	0.607726	NO	YES	3.46004	TRUE	FALSE	FALSE	DOWN - UP	ASYNCH
ENSG00000101474	APMAP	0.276051	-1.11783	1	0.868092	0.549441	0.599429	NO	YES	3.14468	TRUE	FALSE	FALSE	DOWN - UP	ASYNCH
ENSG00000177697	CD151	0.251513	-0.630026	1	0.564783	0.546608	0.602969	NO	YES	2.24554	TRUE	FALSE	FALSE	DOWN - UP	ASYNCH
ENSG00000166295	ANAPC16	0.926304	-0.625444	1	2.03426	0.534172	0.600052	NO	YES	2.19611	TRUE	FALSE	FALSE	DOWN - UP	ASYNCH
ENSG00000006652	IFRD1	0.276051	-0.879674	1	0.721667	0.518853	0.622121	NO	YES	2.61425	TRUE	FALSE	FALSE	DOWN - UP	ASYNCH
ENSG00000127125	PPCS	0.515295	-0.626803	1	1.12434	0.518316	0.614408	NO	YES	2.18193	TRUE	FALSE	FALSE	DOWN - UP	ASYNCH
ENSG00000120306	CYSTM1	0.496892	-0.796698	1	1.20801	0.505277	0.622622	NO	YES	2.43113	TRUE	FALSE	FALSE	DOWN - UP	ASYNCH
ENSG00000204389	HSPA1A	0.453951	-1.03144	1	1.29691	0.504162	0.624543	NO	YES	2.85694	TRUE	FALSE	FALSE	DOWN - UP	ASYNCH
ENSG00000153774	CFDP1	0.515295	-0.54356	1	1.05112	0.503006	0.624296	NO	YES	2.03985	TRUE	FALSE	FALSE	DOWN - UP	ASYNCH
ENSG00000109854	HTATIP2	0.441682	-0.848968	1	1.10865	0.497872	0.627335	NO	YES	2.51006	TRUE	FALSE	FALSE	DOWN - UP	ASYNCH
ENSG00000154640	BTG3	0.527564	-0.860526	1	1.32829	0.492796	0.627583	NO	YES	2.51777	TRUE	FALSE	FALSE	DOWN - UP	ASYNCH
ENSG00000114405	C3orf14	0.361934	-1.15814	1	1.11911	0.488369	0.632679	NO	YES	3.09202	TRUE	FALSE	FALSE	DOWN - UP	ASYNCH
ENSG00000122033	MTIF3	0.496892	-0.554033	1	1.00406	0.477837	0.640257	NO	YES	2.02068	TRUE	FALSE	FALSE	DOWN - UP	ASYNCH
ENSG00000087884	AAMDC	0.453951	-0.553208	1	0.915158	0.474221	0.645355	NO	YES	2.01599	TRUE	FALSE	FALSE	DOWN - UP	ASYNCH
ENSG00000107872	FBXL15	0.447816	-0.867007	1	1.10342	0.451936	0.658964	NO	YES	2.464	TRUE	FALSE	FALSE	DOWN - UP	ASYNCH
ENSG00000213658	LAT	0.0122689	-1.88718	1	0.0836716	0.424181	0.714898	NO	YES	6.81979	TRUE	FALSE	FALSE	DOWN - UP	ASYNCH
ENSG00000161677	JOSD2	0.644119	-0.673701	1	1.35966	0.423064	0.673759	NO	YES	2.11089	TRUE	FALSE	FALSE	DOWN - UP	ASYNCH
ENSG00000163739	CXCL1	0.0981515	-1.13146	1	0.29285	0.416248	0.686377	NO	YES	2.98366	TRUE	FALSE	FALSE	DOWN - UP	ASYNCH
ENSG00000258289	CHURC1	0.760674	-0.741932	1	1.6682	0.411553	0.681506	NO	YES	2.19306	TRUE	FALSE	FALSE	DOWN - UP	ASYNCH
ENSG00000166333	ILK	0.496892	-0.773262	1	1.11388	0.408311	0.688297	NO	YES	2.24169	TRUE	FALSE	FALSE	DOWN - UP	ASYNCH
ENSG00000171159	C9orf16	1.17782	-0.96688	1	2.99126	0.402999	0.686204	NO	YES	2.53966	TRUE	FALSE	FALSE	DOWN - UP	ASYNCH
ENSG00000163870	TPRA1	0.23311	-0.979524	1	0.601389	0.39279	0.709666	NO	YES	2.57986	TRUE	FALSE	FALSE	DOWN - UP	ASYNCH
ENSG00000166592	RRAD	0.0184034	-1.21709	1	0.0679831	0.392595	0.713995	NO	YES	3.69405	TRUE	FALSE	FALSE	DOWN - UP	ASYNCH
ENSG00000164543	STK17A	0.276051	-1.09264	1	0.763503	0.384189	0.709277	NO	YES	2.7658	TRUE	FALSE	FALSE	DOWN - UP	ASYNCH
ENSG00000048649	RSF1	0.269917	-1.09802	1	0.747815	0.380716	0.712483	NO	YES	2.77054	TRUE	FALSE	FALSE	DOWN - UP	ASYNCH
ENSG00000178980	SEPW1	1.17168	-0.802152	1	2.55721	0.345376	0.72715	NO	YES	2.18251	TRUE	FALSE	FALSE	DOWN - UP	ASYNCH
ENSG00000113583	C5orf15	0.23311	-1.05897	1	0.611848	0.336987	0.748016	NO	YES	2.62472	TRUE	FALSE	FALSE	DOWN - UP	ASYNCH
ENSG00000156976	EIF4A2	0.981515	-1.41753	1	3.2475	0.334528	0.734404	NO	YES	3.30866	TRUE	FALSE	FALSE	DOWN - UP	ASYNCH
ENSG00000112972	HMGCS1	0.171765	-1.70362	1	0.705979	0.330205	0.748517	NO	YES	4.11014	TRUE	FALSE	FALSE	DOWN - UP	ASYNCH
ENSG00000173163	COMMD1	0.797481	-1.14636	1	2.18069	0.326905	0.743474	NO	YES	2.73447	TRUE	FALSE	FALSE	DOWN - UP	ASYNCH
ENSG00000185896	LAMP1	0.595043	-0.831441	1	1.28122	0.290772	0.772827	NO	YES	2.15316	TRUE	FALSE	FALSE	DOWN - UP	ASYNCH
ENSG00000186577	C6orf1	0.276051	-1.15629	1	0.747815	0.288219	0.779724	NO	YES	2.70897	TRUE	FALSE	FALSE	DOWN - UP	ASYNCH
ENSG00000213625	LEPROT	0.460085	-0.851367	1	0.9936	0.272194	0.788747	NO	YES	2.1596	TRUE	FALSE	FALSE	DOWN - UP	ASYNCH
ENSG00000105829	BET1	0.239244	-1.18329	1	0.653684	0.269892	0.792811	NO	YES	2.73229	TRUE	FALSE	FALSE	DOWN - UP	ASYNCH
ENSG00000135404	CD63	4.22665	-0.809737	1	8.50312	0.219643	0.819488	NO	YES	2.01179	TRUE	FALSE	FALSE	DOWN - UP	ASYNCH
ENSG00000080802	CNOT4	0.159496	-1.24042	1	0.428817	0.175158	0.86594	NO	YES	2.68857	TRUE	FALSE	FALSE	DOWN - UP	ASYNCH
ENSG00000114354	TFG	0.68706	-0.857507	1	1.39104	0.174059	0.859835	NO	YES	2.02463	TRUE	FALSE	FALSE	DOWN - UP	ASYNCH
ENSG00000077150	NFKB2	0.208572	-1.96627	0.96445	0.920387	0.173078	0.862363	NO	YES	4.41281	TRUE	FALSE	FALSE	DOWN - UP	ASYNCH
ENSG00000243317	C7orf73	0.86496	-0.867861	1	1.75187	0.165636	0.865919	NO	YES	2.02538	TRUE	FALSE	FALSE	DOWN - UP	ASYNCH
ENSG00000136371	MTHFS	0.263782	-1.44134	1	0.800109	0.162932	0.874627	NO	YES	3.03322	TRUE	FALSE	FALSE	DOWN - UP	ASYNCH
ENSG00000104894	CD37	0.226975	-0.842126	1	0.454964	0.159796	0.879925	NO	YES	2.00447	TRUE	FALSE	FALSE	DOWN - UP	ASYNCH
ENSG00000103496	STX4	0.28832	-1.41728	1	0.852404	0.151672	0.882289	NO	YES	2.95645	TRUE	FALSE	FALSE	DOWN - UP	ASYNCH
ENSG00000184277	TM2D3	0.300589	-0.857221	1	0.601389	0.147137	0.887103	NO	YES	2.0007	TRUE	FALSE	FALSE	DOWN - UP	ASYNCH
ENSG00000164096	C4orf3	1.98757	-0.945168	1	4.17312	0.143823	0.878948	NO	YES	2.09961	TRUE	FALSE	FALSE	DOWN - UP	ASYNCH
ENSG00000103024	NME3	0.503026	-0.994326	1	1.09819	0.143547	0.8859	NO	YES	2.18316	TRUE	FALSE	FALSE	DOWN - UP	ASYNCH
ENSG00000034713	GABARAPL2	1.98757	-0.923845	1	4.09991	0.139246	0.883377	NO	YES	2.06278	TRUE	FALSE	FALSE	DOWN - UP	ASYNCH
ENSG00000168884	TNIP2	0.644119	-1.00167	1	1.39104	0.122374	0.901933	NO	YES	2.1596	TRUE	FALSE	FALSE	DOWN - UP	ASYNCH
ENSG00000181019	NQO1	0.282185	-1.96948	0.982765	1.19755	0.120906	0.898126	NO	YES	4.24384	TRUE	FALSE	FALSE	DOWN - UP	ASYNCH
ENSG00000114744	COMMD2	0.386471	-1.22988	1	0.977911	0.118331	0.907859	NO	YES	2.53036	TRUE	FALSE	FALSE	DOWN - UP	ASYNCH
ENSG00000129277	CCL4	0.190168	-1.59835	1	0.617078	0.0925916	0.790165	NO	YES	3.2449	TRUE	FALSE	FALSE	DOWN - UP	ASYNCH
ENSG00000113719	ERGIC1	0.208572	-1.64341	1	0.69552	0.0897845	0.929311	NO	YES	3.33468	TRUE	FALSE	FALSE	DOWN - UP	ASYNCH
ENSG00000143198	MGST3	1.01832	-1.49272	1	3.00172	0.0860796	0.925882	NO	YES	2.94771	TRUE	FALSE	FALSE	DOWN - UP	ASYNCH
ENSG00000137575	SDCBP	0.693195	-1.14614	1	1.59499	0.0697169	0.939085	NO	YES	2.30093	TRUE	FALSE	FALSE	DOWN - UP	ASYNCH
ENSG00000137710	RDX	0.460085	-1.15147	1	1.05112	0.0496592	0.959226	NO	YES	2.28463	TRUE	FALSE	FALSE	DOWN - UP	ASYNCH
ENSG00000154265	ABCA5	0.116555	-1.81787	1	0.423587	0.0132285	0.99344	NO	YES	3.63423	TRUE	FALSE	FALSE	DOWN - UP	ASYNCH
ENSG00000171552	BCL2L1	0.128824	-1.86591	1	0.481112	0.00950127	0.993111	NO	YES	3.73465	TRUE	FALSE	FALSE	DOWN - UP	ASYNCH
ENSG00000105404	RABAC1	0.963111	-1.75083	1	3.22136	0.00943362	0.985275	NO	YES	3.34474	TRUE	FALSE	FALSE	DOWN - UP	ASYNCH
ENSG00000108702	CCL1	0.0490757	-1.56961	1	0.156884	0.00819743	0.802439	NO	YES	3.19678	TRUE	FALSE	FALSE	DOWN - UP	ASYNCH
ENSG00000152484	USP12	0.190168	-1.93381	0.976652	0.570013	-0.365366	1	NO	NO	2.99741	TRUE	FALSE	FALSE	DOWN - UP	ASYNCH
ENSG00000115919	KYNU	0.318992	-1.91756	0.984281	0.862863	-0.485908	1	NO	NO	2.70497	TRUE	FALSE	FALSE	DOWN - UP	ASYNCH
ENSG00000105993	DNAJB6	1.82807	-1.88534	0.991779	4.48166	-0.581987	1	NO	NO	2.45158	TRUE	FALSE	FALSE	DOWN - UP	ASYNCH
ENSG00000136560	TANK	0.447816	-1.93771	0.972799	1.12434	-0.609931	1	NO	NO	2.51071	TRUE	FALSE	FALSE	DOWN - UP	ASYNCH
ENSG00000135916	ITM2C	0.717733	-1.93045	0.986728	1.70481	-0.678858	1	NO	NO	2.37527	TRUE	FALSE	FALSE	DOWN - UP	ASYNCH
ENSG00000131378	RFTN1	0.423278	-1.90899	0.984249	0.967452	-0.718829	1	NO	NO	2.28562	TRUE	FALSE	FALSE	DOWN - UP	ASYNCH
ENSG00000168310	IRF2	0.263782	-1.8906	0.99017	0.549095	-0.843942	1	NO	NO	2.08162	TRUE	FALSE	FALSE	DOWN - UP	ASYNCH
ENSG00000137331	IER3	0.637985	-2.06933	0.929312	1.20278	-1.15689	0.928825	NO	NO	1.88528	FALSE	FALSE	TRUE	DOWN - SIMILAR	SYNCH
ENSG00000101109	STK4	0.748405	-2.23179	0.855949	1.36489	-1.3675	0.804451	NO	NO	1.82374	FALSE	FALSE	TRUE	DOWN - SIMILAR	SYNCH
ENSG00000111300	NAA25	0.263782	-2.11315	0.910631	0.439276	-1.39067	0.796566	NO	NO	1.6653	FALSE	FALSE	TRUE	DOWN - SIMILAR	SYNCH
ENSG00000018189	RUFY3	0.190168	-2.19885	0.872942	0.334686	-1.40365	0.784956	NO	NO	1.75995	FALSE	FALSE	TRUE	DOWN - SIMILAR	SYNCH
ENSG00000173369	C1QB	0.220841	-2.2797	1	0.402669	-1.4308	0.920254	NO	NO	1.82335	FALSE	FALSE	TRUE	DOWN - SIMILAR	SYNCH
ENSG00000132463	GRSF1	1.05513	-2.29609	0.835231	1.85123	-1.48657	0.742277	NO	NO	1.75451	FALSE	FALSE	TRUE	DOWN - SIMILAR	SYNCH
ENSG00000158481	CD1C	0.0858825	-2.47235	0.93983	0.167343	-1.5623	0.839511	NO	NO	1.94851	FALSE	FALSE	TRUE	DOWN - SIMILAR	SYNCH
ENSG00000077984	CST7	1.39252	-2.0215	0.956018	1.91399	-1.56448	0.719718	NO	NO	1.37447	FALSE	FALSE	TRUE	DOWN - SIMILAR	SYNCH
ENSG00000135148	TRAFD1	0.294454	-2.39881	0.797028	0.512488	-1.6124	0.682241	NO	NO	1.74047	FALSE	FALSE	TRUE	DOWN - SIMILAR	SYNCH
ENSG00000173559	NABP1	0.104286	-2.30798	0.849858	0.156884	-1.75358	0.63582	NO	NO	1.50437	FALSE	FALSE	TRUE	DOWN - SIMILAR	SYNCH
ENSG00000003402	CFLAR	1.04899	-2.30216	0.83189	1.51655	-1.77361	0.613961	NO	NO	1.44572	FALSE	FALSE	TRUE	DOWN - SIMILAR	SYNCH
ENSG00000135074	ADAM19	0.337396	-2.38789	0.836788	0.507259	-1.81049	0.626659	NO	NO	1.50345	FALSE	FALSE	TRUE	DOWN - SIMILAR	SYNCH
ENSG00000116031	CD207	0.0429413	-2.48821	1	0.0732126	-1.81084	0.899353	NO	NO	1.70495	FALSE	FALSE	TRUE	DOWN - SIMILAR	SYNCH
ENSG00000137265	IRF4	0.263782	-2.19031	0.878308	0.339916	-1.83646	0.593656	NO	NO	1.28862	FALSE	FALSE	TRUE	DOWN - SIMILAR	SYNCH
ENSG00000120217	CD274	0.128824	-2.17304	0.883999	0.162114	-1.86388	0.583895	NO	NO	1.25841	FALSE	FALSE	TRUE	DOWN - SIMILAR	SYNCH
ENSG00000138764	CCNG2	0.116555	-2.78457	0.671558	0.224867	-1.87596	0.577904	NO	NO	1.92928	FALSE	FALSE	TRUE	DOWN - SIMILAR	SYNCH
ENSG00000169508	GPR183	1.74832	-2.03024	0.94116	1.86692	-1.93904	0.556467	NO	NO	1.06784	FALSE	FALSE	TRUE	DOWN - SIMILAR	SYNCH
ENSG00000116741	RGS2	0.159496	-2.83037	0.689845	0.29808	-1.95661	0.573399	NO	NO	1.86889	FALSE	FALSE	TRUE	DOWN - SIMILAR	SYNCH
ENSG00000185650	ZFP36L1	1.03059	-2.05556	0.929312	1.10342	-1.96129	0.546784	NO	NO	1.07067	FALSE	FALSE	TRUE	DOWN - SIMILAR	SYNCH
ENSG00000143554	SLC27A3	0.226975	-2.02452	0.961993	0.214408	-2.11411	0.517657	NO	NO	0.944633	FALSE	FALSE	TRUE	DOWN - SIMILAR	SYNCH
ENSG00000197536	C5orf56	0.092017	-2.655	0.738999	0.135966	-2.13124	0.510663	NO	NO	1.47762	FALSE	FALSE	TRUE	DOWN - SIMILAR	SYNCH
ENSG00000119508	NR4A3	0.0674791	-2.50459	0.784759	0.088901	-2.15147	0.503305	NO	NO	1.31746	FALSE	FALSE	TRUE	DOWN - SIMILAR	SYNCH
ENSG00000177426	TGIF1	0.134958	-2.36343	0.816653	0.156884	-2.16534	0.487767	NO	NO	1.16246	FALSE	FALSE	TRUE	DOWN - SIMILAR	SYNCH
ENSG00000155307	SAMSN1	1.34345	-2.64585	0.716785	1.87215	-2.17078	0.478801	NO	NO	1.39354	FALSE	FALSE	TRUE	DOWN - SIMILAR	SYNCH
ENSG00000121594	CD80	0.208572	-2.85434	0.64154	0.318998	-2.26064	0.451817	NO	NO	1.52944	FALSE	FALSE	TRUE	DOWN - SIMILAR	SYNCH
ENSG00000169248	CXCL11	0.159496	-2.49352	1	0.183032	-2.31132	0.709666	NO	NO	1.14756	FALSE	FALSE	TRUE	DOWN - SIMILAR	SYNCH
ENSG00000180758	GPR157	0.165631	-2.6274	0.724155	0.188261	-2.45838	0.406619	NO	NO	1.13663	FALSE	FALSE	TRUE	DOWN - SIMILAR	SYNCH
ENSG00000115165	CYTIP	0.582774	-2.38878	0.800933	0.554324	-2.46638	0.399943	NO	NO	0.951181	FALSE	FALSE	TRUE	DOWN - SIMILAR	SYNCH
ENSG00000187474	FPR3	0.0184034	-3.24706	0.645828	0.0313768	-2.67186	0.428236	NO	NO	1.70495	FALSE	FALSE	TRUE	DOWN - SIMILAR	SYNCH
ENSG00000051108	HERPUD1	0.527564	-0.00281559	1	1.01452	0.96964	0.366804	NO	YES	1.92302	FALSE	FALSE	TRUE	DOWN - SIMILAR	SYNCH
ENSG00000090263	MRPS33	1.20236	-0.0828857	1	2.34803	0.915984	0.383622	NO	YES	1.95286	FALSE	FALSE	TRUE	DOWN - SIMILAR	SYNCH
ENSG00000205544	TMEM256	0.815884	-0.0811937	1	1.58453	0.907317	0.390513	NO	YES	1.9421	FALSE	FALSE	TRUE	DOWN - SIMILAR	SYNCH
ENSG00000204619	PPP1R11	0.527564	-0.0577564	1	1.00406	0.897423	0.400757	NO	YES	1.9032	FALSE	FALSE	TRUE	DOWN - SIMILAR	SYNCH
ENSG00000161671	EMC10	0.570505	-0.130913	1	1.1348	0.889548	0.404219	NO	YES	1.98911	FALSE	FALSE	TRUE	DOWN - SIMILAR	SYNCH
ENSG00000111843	TMEM14C	1.23303	-0.0462351	1	2.22776	0.83609	0.426225	NO	YES	1.80674	FALSE	FALSE	TRUE	DOWN - SIMILAR	SYNCH
ENSG00000150316	CWC15	1.20236	-0.138412	1	2.26959	0.807514	0.441682	NO	YES	1.88762	FALSE	FALSE	TRUE	DOWN - SIMILAR	SYNCH
ENSG00000176261	ZBTB8OS	0.662522	-0.0472633	1	1.17663	0.805778	0.44607	NO	YES	1.77599	FALSE	FALSE	TRUE	DOWN - SIMILAR	SYNCH
ENSG00000067064	IDI1	0.815884	-0.171048	1	1.55315	0.784767	0.451817	NO	YES	1.90364	FALSE	FALSE	TRUE	DOWN - SIMILAR	SYNCH
ENSG00000126088	UROD	0.656388	-0.183108	1	1.2603	0.783808	0.453937	NO	YES	1.92006	FALSE	FALSE	TRUE	DOWN - SIMILAR	SYNCH
ENSG00000102804	TSC22D1	0.104286	-0.0617719	1	0.188261	0.777841	0.533596	NO	YES	1.80524	FALSE	FALSE	TRUE	DOWN - SIMILAR	SYNCH
ENSG00000124570	SERPINB6	0.736136	-0.187633	1	1.35966	0.721656	0.489286	NO	YES	1.84703	FALSE	FALSE	TRUE	DOWN - SIMILAR	SYNCH
ENSG00000234769	WASH4P	0.392606	-0.297433	1	0.784421	0.720973	0.496663	NO	YES	1.99799	FALSE	FALSE	TRUE	DOWN - SIMILAR	SYNCH
ENSG00000144224	UBXN4	1.54589	-0.00251372	1	2.45785	0.688884	0.506464	NO	YES	1.58993	FALSE	FALSE	TRUE	DOWN - SIMILAR	SYNCH
ENSG00000104823	ECH1	1.4416	-0.177794	1	2.53629	0.661846	0.51775	NO	YES	1.75936	FALSE	FALSE	TRUE	DOWN - SIMILAR	SYNCH
ENSG00000156256	USP16	0.822019	-0.11691	1	1.38581	0.657574	0.526806	NO	YES	1.68586	FALSE	FALSE	TRUE	DOWN - SIMILAR	SYNCH
ENSG00000172270	BSG	2.20841	-0.236149	1	3.99532	0.645258	0.528688	NO	YES	1.80914	FALSE	FALSE	TRUE	DOWN - SIMILAR	SYNCH
ENSG00000105583	WDR83OS	1.92622	-0.193269	1	3.37301	0.639775	0.533127	NO	YES	1.7511	FALSE	FALSE	TRUE	DOWN - SIMILAR	SYNCH
ENSG00000178449	COX14	1.66857	-0.26396	1	3.05924	0.636151	0.535157	NO	YES	1.83345	FALSE	FALSE	TRUE	DOWN - SIMILAR	SYNCH
ENSG00000124380	SNRNP27	0.717733	-0.070859	1	1.15048	0.628195	0.544798	NO	YES	1.60294	FALSE	FALSE	TRUE	DOWN - SIMILAR	SYNCH
ENSG00000099246	RAB18	0.828153	-0.182338	1	1.39627	0.59093	0.567366	NO	YES	1.686	FALSE	FALSE	TRUE	DOWN - SIMILAR	SYNCH
ENSG00000103363	TCEB2	4.51497	-0.2213	1	7.79191	0.590659	0.559621	NO	YES	1.7258	FALSE	FALSE	TRUE	DOWN - SIMILAR	SYNCH
ENSG00000103266	STUB1	2.16547	-0.0863828	1	3.40439	0.587206	0.563917	NO	YES	1.57213	FALSE	FALSE	TRUE	DOWN - SIMILAR	SYNCH
ENSG00000131495	NDUFA2	2.11639	-0.0486256	1	3.22658	0.579534	0.568842	NO	YES	1.52457	FALSE	FALSE	TRUE	DOWN - SIMILAR	SYNCH
ENSG00000071859	FAM50A	0.815884	-0.274711	1	1.45379	0.579325	0.573097	NO	YES	1.78186	FALSE	FALSE	TRUE	DOWN - SIMILAR	SYNCH
ENSG00000092203	TOX4	0.558236	-0.339876	1	1.03021	0.562477	0.586781	NO	YES	1.84547	FALSE	FALSE	TRUE	DOWN - SIMILAR	SYNCH
ENSG00000125971	DYNLRB1	1.82194	-0.209949	1	3.06447	0.562151	0.579754	NO	YES	1.68199	FALSE	FALSE	TRUE	DOWN - SIMILAR	SYNCH
ENSG00000220205	VAMP2	1.17168	-0.0326349	1	1.74141	0.556145	0.586886	NO	YES	1.48625	FALSE	FALSE	TRUE	DOWN - SIMILAR	SYNCH
ENSG00000017797	RALBP1	1.04286	-0.177499	1	1.71004	0.555326	0.588162	NO	YES	1.63976	FALSE	FALSE	TRUE	DOWN - SIMILAR	SYNCH
ENSG00000137409	MTCH1	1.14101	-0.239314	1	1.95059	0.555041	0.586886	NO	YES	1.70953	FALSE	FALSE	TRUE	DOWN - SIMILAR	SYNCH
ENSG00000176978	DPP7	1.33731	-0.178302	1	2.19115	0.554257	0.586781	NO	YES	1.63847	FALSE	FALSE	TRUE	DOWN - SIMILAR	SYNCH
ENSG00000088986	DYNLL1	7.55153	-0.164954	1	12.169	0.545622	0.588162	NO	YES	1.61146	FALSE	FALSE	TRUE	DOWN - SIMILAR	SYNCH
ENSG00000170043	TRAPPC1	2.44152	-0.274031	1	4.23587	0.543874	0.59064	NO	YES	1.73493	FALSE	FALSE	TRUE	DOWN - SIMILAR	SYNCH
ENSG00000111481	COPZ1	1.12261	-0.0581334	1	1.68389	0.543822	0.594646	NO	YES	1.49998	FALSE	FALSE	TRUE	DOWN - SIMILAR	SYNCH
ENSG00000120727	PAIP2	0.883363	-0.155406	1	1.41196	0.53886	0.599339	NO	YES	1.59839	FALSE	FALSE	TRUE	DOWN - SIMILAR	SYNCH
ENSG00000164258	NDUFS4	1.2821	-0.0167953	1	1.86169	0.537696	0.599507	NO	YES	1.45206	FALSE	FALSE	TRUE	DOWN - SIMILAR	SYNCH
ENSG00000142173	COL6A2	0.453951	-0.263943	1	0.779191	0.529913	0.612028	NO	YES	1.71647	FALSE	FALSE	TRUE	DOWN - SIMILAR	SYNCH
ENSG00000004059	ARF5	0.877229	-0.0656279	1	1.30737	0.525576	0.60943	NO	YES	1.49034	FALSE	FALSE	TRUE	DOWN - SIMILAR	SYNCH
ENSG00000105701	FKBP8	1.72992	-0.245003	1	2.90236	0.522481	0.604877	NO	YES	1.67774	FALSE	FALSE	TRUE	DOWN - SIMILAR	SYNCH
ENSG00000126768	TIMM17B	0.736136	-0.0160661	1	1.05112	0.511202	0.621778	NO	YES	1.42789	FALSE	FALSE	TRUE	DOWN - SIMILAR	SYNCH
ENSG00000111726	CMAS	0.723867	-0.11989	1	1.10865	0.510175	0.620592	NO	YES	1.53156	FALSE	FALSE	TRUE	DOWN - SIMILAR	SYNCH
ENSG00000092820	EZR	0.699329	-0.218268	1	1.14003	0.502956	0.624543	NO	YES	1.63017	FALSE	FALSE	TRUE	DOWN - SIMILAR	SYNCH
ENSG00000106603	COA1	0.613447	-0.354647	1	1.09819	0.502756	0.624296	NO	YES	1.7902	FALSE	FALSE	TRUE	DOWN - SIMILAR	SYNCH
ENSG00000138760	SCARB2	0.184034	-0.316046	1	0.324227	0.500766	0.649969	NO	YES	1.76178	FALSE	FALSE	TRUE	DOWN - SIMILAR	SYNCH
ENSG00000109390	NDUFC1	1.14101	-0.222515	1	1.85123	0.493936	0.625651	NO	YES	1.62245	FALSE	FALSE	TRUE	DOWN - SIMILAR	SYNCH
ENSG00000162585	C1orf86	1.12874	-0.461783	1	2.15454	0.492851	0.625651	NO	YES	1.9088	FALSE	FALSE	TRUE	DOWN - SIMILAR	SYNCH
ENSG00000188243	COMMD6	1.9937	-0.147346	1	3.06447	0.491175	0.625549	NO	YES	1.53708	FALSE	FALSE	TRUE	DOWN - SIMILAR	SYNCH
ENSG00000142156	COL6A1	0.245379	-0.273195	1	0.413128	0.483446	0.647492	NO	YES	1.68364	FALSE	FALSE	TRUE	DOWN - SIMILAR	SYNCH
ENSG00000126432	PRDX5	1.96303	-0.0943451	1	2.8919	0.481508	0.63142	NO	YES	1.47318	FALSE	FALSE	TRUE	DOWN - SIMILAR	SYNCH
ENSG00000160131	VMA21	0.938573	-0.0457313	1	1.33875	0.48054	0.635474	NO	YES	1.42636	FALSE	FALSE	TRUE	DOWN - SIMILAR	SYNCH
ENSG00000074319	TSG101	0.607312	-0.316789	1	1.04067	0.476024	0.641704	NO	YES	1.71356	FALSE	FALSE	TRUE	DOWN - SIMILAR	SYNCH
ENSG00000164111	ANXA5	1.85261	-0.162581	1	2.84483	0.474067	0.636083	NO	YES	1.53558	FALSE	FALSE	TRUE	DOWN - SIMILAR	SYNCH
ENSG00000171311	EXOSC1	0.674791	-0.28785	1	1.12957	0.471381	0.64523	NO	YES	1.67395	FALSE	FALSE	TRUE	DOWN - SIMILAR	SYNCH
ENSG00000031698	SARS	0.582774	-0.353033	1	1.01452	0.462306	0.650573	NO	YES	1.74084	FALSE	FALSE	TRUE	DOWN - SIMILAR	SYNCH
ENSG00000119559	C19orf25	0.429413	-0.290519	1	0.716438	0.459982	0.658199	NO	YES	1.66841	FALSE	FALSE	TRUE	DOWN - SIMILAR	SYNCH
ENSG00000204308	RNF5	0.803615	-0.213189	1	1.2603	0.451173	0.658213	NO	YES	1.56829	FALSE	FALSE	TRUE	DOWN - SIMILAR	SYNCH
ENSG00000082996	RNF13	0.39874	-0.0295344	1	0.549095	0.439548	0.675808	NO	YES	1.37707	FALSE	FALSE	TRUE	DOWN - SIMILAR	SYNCH
ENSG00000130311	DDA1	0.846556	-0.186257	1	1.29168	0.437862	0.666913	NO	YES	1.5258	FALSE	FALSE	TRUE	DOWN - SIMILAR	SYNCH
ENSG00000127540	UQCR11	3.88925	-0.374847	1	6.7251	0.436766	0.660355	NO	YES	1.72915	FALSE	FALSE	TRUE	DOWN - SIMILAR	SYNCH
ENSG00000079257	LXN	0.092017	-0.402833	1	0.167343	0.434402	0.726559	NO	YES	1.81861	FALSE	FALSE	TRUE	DOWN - SIMILAR	SYNCH
ENSG00000143774	GUK1	3.22673	-0.269999	1	5.18241	0.432879	0.663997	NO	YES	1.60609	FALSE	FALSE	TRUE	DOWN - SIMILAR	SYNCH
ENSG00000198258	UBL5	5.66211	-0.0527651	1	7.82329	0.429041	0.666376	NO	YES	1.38169	FALSE	FALSE	TRUE	DOWN - SIMILAR	SYNCH
ENSG00000132471	WBP2	0.674791	-0.190148	1	1.02498	0.426001	0.673903	NO	YES	1.51895	FALSE	FALSE	TRUE	DOWN - SIMILAR	SYNCH
ENSG00000229833	PET100	0.607312	-0.374806	1	1.04589	0.42437	0.674638	NO	YES	1.72217	FALSE	FALSE	TRUE	DOWN - SIMILAR	SYNCH
ENSG00000163866	SMIM12	0.871094	-0.342712	1	1.46425	0.423199	0.672892	NO	YES	1.68093	FALSE	FALSE	TRUE	DOWN - SIMILAR	SYNCH
ENSG00000123353	ORMDL2	0.766808	-0.098168	1	1.08773	0.418216	0.682072	NO	YES	1.41852	FALSE	FALSE	TRUE	DOWN - SIMILAR	SYNCH
ENSG00000117691	NENF	1.68084	-0.47323	1	3.05924	0.411462	0.679534	NO	YES	1.82006	FALSE	FALSE	TRUE	DOWN - SIMILAR	SYNCH
ENSG00000240230	COX19	0.441682	-0.0786481	1	0.611848	0.399378	0.699837	NO	YES	1.38527	FALSE	FALSE	TRUE	DOWN - SIMILAR	SYNCH
ENSG00000006451	RALA	0.693195	-0.607573	1	1.37535	0.398858	0.692468	NO	YES	1.98408	FALSE	FALSE	TRUE	DOWN - SIMILAR	SYNCH
ENSG00000141002	TCF25	1.36799	-0.149586	1	1.97674	0.395709	0.69282	NO	YES	1.445	FALSE	FALSE	TRUE	DOWN - SIMILAR	SYNCH
ENSG00000228474	OST4	3.57026	-0.6232	1	7.11208	0.394924	0.689611	NO	YES	1.99204	FALSE	FALSE	TRUE	DOWN - SIMILAR	SYNCH
ENSG00000138069	RAB1A	1.21462	-0.127298	1	1.7205	0.388264	0.700413	NO	YES	1.41648	FALSE	FALSE	TRUE	DOWN - SIMILAR	SYNCH
ENSG00000165525	NEMF	0.533699	-0.00654886	1	0.69552	0.383125	0.710517	NO	YES	1.30321	FALSE	FALSE	TRUE	DOWN - SIMILAR	SYNCH
ENSG00000146007	ZMAT2	0.797481	-0.457822	1	1.41196	0.382856	0.706923	NO	YES	1.77052	FALSE	FALSE	TRUE	DOWN - SIMILAR	SYNCH
ENSG00000169612	FAM103A1	0.779077	-0.0797443	1	1.06158	0.377131	0.710152	NO	YES	1.36262	FALSE	FALSE	TRUE	DOWN - SIMILAR	SYNCH
ENSG00000104388	RAB2A	1.49681	-0.074369	1	2.01858	0.36924	0.713275	NO	YES	1.34859	FALSE	FALSE	TRUE	DOWN - SIMILAR	SYNCH
ENSG00000116747	TROVE2	0.423278	-0.463772	1	0.747815	0.368419	0.720026	NO	YES	1.76672	FALSE	FALSE	TRUE	DOWN - SIMILAR	SYNCH
ENSG00000113558	SKP1	5.67438	-0.478014	1	10.0406	0.366481	0.711148	NO	YES	1.76946	FALSE	FALSE	TRUE	DOWN - SIMILAR	SYNCH
ENSG00000160948	VPS28	1.09194	-0.254597	1	1.64728	0.352578	0.725246	NO	YES	1.50859	FALSE	FALSE	TRUE	DOWN - SIMILAR	SYNCH
ENSG00000106803	SEC61B	4.8585	-0.562083	1	8.99992	0.349097	0.72284	NO	YES	1.85241	FALSE	FALSE	TRUE	DOWN - SIMILAR	SYNCH
ENSG00000196683	TOMM7	3.37396	-0.306073	1	5.25039	0.349072	0.724121	NO	YES	1.55615	FALSE	FALSE	TRUE	DOWN - SIMILAR	SYNCH
ENSG00000157954	WIPI2	0.656388	-0.322331	1	1.03544	0.347738	0.731367	NO	YES	1.57748	FALSE	FALSE	TRUE	DOWN - SIMILAR	SYNCH
ENSG00000126456	IRF3	0.607312	-0.134133	1	0.841945	0.346419	0.736599	NO	YES	1.38635	FALSE	FALSE	TRUE	DOWN - SIMILAR	SYNCH
ENSG00000134330	IAH1	0.932439	-0.0745411	1	1.23939	0.346154	0.730149	NO	YES	1.32919	FALSE	FALSE	TRUE	DOWN - SIMILAR	SYNCH
ENSG00000007255	TRAPPC6A	0.619581	-0.549472	1	1.14003	0.345038	0.73328	NO	YES	1.83999	FALSE	FALSE	TRUE	DOWN - SIMILAR	SYNCH
ENSG00000254505	CHMP4A	1.64404	-0.0957893	1	2.20684	0.340809	0.730516	NO	YES	1.34233	FALSE	FALSE	TRUE	DOWN - SIMILAR	SYNCH
ENSG00000174574	AKIRIN1	0.723867	-0.528644	1	1.30737	0.339715	0.73683	NO	YES	1.80609	FALSE	FALSE	TRUE	DOWN - SIMILAR	SYNCH
ENSG00000100568	VTI1B	0.858825	-0.0869122	1	1.14525	0.33816	0.738081	NO	YES	1.33351	FALSE	FALSE	TRUE	DOWN - SIMILAR	SYNCH
ENSG00000087088	BAX	2.94454	-0.0280324	1	3.72861	0.323307	0.743474	NO	YES	1.26628	FALSE	FALSE	TRUE	DOWN - SIMILAR	SYNCH
ENSG00000185236	RAB11B	0.68706	-0.354062	1	1.08773	0.321131	0.748517	NO	YES	1.58317	FALSE	FALSE	TRUE	DOWN - SIMILAR	SYNCH
ENSG00000101161	PRPF6	0.503026	-0.449171	1	0.847175	0.313964	0.756913	NO	YES	1.68416	FALSE	FALSE	TRUE	DOWN - SIMILAR	SYNCH
ENSG00000168894	RNF181	1.75446	-0.630013	1	3.32072	0.310182	0.752585	NO	YES	1.89273	FALSE	FALSE	TRUE	DOWN - SIMILAR	SYNCH
ENSG00000196199	MPHOSPH8	0.723867	-0.181136	1	1.00929	0.308203	0.760663	NO	YES	1.3943	FALSE	FALSE	TRUE	DOWN - SIMILAR	SYNCH
ENSG00000137312	FLOT1	0.766808	-0.164212	1	1.05635	0.307725	0.761317	NO	YES	1.3776	FALSE	FALSE	TRUE	DOWN - SIMILAR	SYNCH
ENSG00000159140	SON	1.68698	-0.0149638	1	2.09179	0.304495	0.75845	NO	YES	1.23996	FALSE	FALSE	TRUE	DOWN - SIMILAR	SYNCH
ENSG00000160410	SHKBP1	1.1042	-0.00236116	1	1.35443	0.300255	0.763422	NO	YES	1.22662	FALSE	FALSE	TRUE	DOWN - SIMILAR	SYNCH
ENSG00000115216	NRBP1	0.674791	-0.353349	1	1.05112	0.297664	0.769175	NO	YES	1.5577	FALSE	FALSE	TRUE	DOWN - SIMILAR	SYNCH
ENSG00000011295	TTC19	0.368068	-0.216786	1	0.522947	0.295222	0.779015	NO	YES	1.42079	FALSE	FALSE	TRUE	DOWN - SIMILAR	SYNCH
ENSG00000167508	MVD	0.447816	-0.6645	1	0.862863	0.293256	0.773657	NO	YES	1.92682	FALSE	FALSE	TRUE	DOWN - SIMILAR	SYNCH
ENSG00000103152	MPG	0.570505	-0.228678	1	0.810568	0.286622	0.78001	NO	YES	1.42079	FALSE	FALSE	TRUE	DOWN - SIMILAR	SYNCH
ENSG00000106400	ZNHIT1	1.6195	-0.465946	1	2.68795	0.281283	0.775376	NO	YES	1.65974	FALSE	FALSE	TRUE	DOWN - SIMILAR	SYNCH
ENSG00000167642	SPINT2	1.11647	-0.426465	1	1.80417	0.280409	0.77859	NO	YES	1.61595	FALSE	FALSE	TRUE	DOWN - SIMILAR	SYNCH
ENSG00000214253	FIS1	1.50908	-0.0915928	1	1.92968	0.272606	0.782507	NO	YES	1.27871	FALSE	FALSE	TRUE	DOWN - SIMILAR	SYNCH
ENSG00000114023	FAM162A	0.981515	-0.497054	1	1.65251	0.269139	0.787707	NO	YES	1.68364	FALSE	FALSE	TRUE	DOWN - SIMILAR	SYNCH
ENSG00000155368	DBI	5.86455	-0.643827	1	10.8825	0.26861	0.781223	NO	YES	1.85565	FALSE	FALSE	TRUE	DOWN - SIMILAR	SYNCH
ENSG00000181061	HIGD1A	1.16555	-0.689271	1	2.23298	0.26642	0.787484	NO	YES	1.91582	FALSE	FALSE	TRUE	DOWN - SIMILAR	SYNCH
ENSG00000183283	DAZAP2	1.53362	-0.16765	1	2.05518	0.265421	0.787936	NO	YES	1.34009	FALSE	FALSE	TRUE	DOWN - SIMILAR	SYNCH
ENSG00000078140	UBE2K	0.944708	-0.00688764	1	1.1348	0.26419	0.794514	NO	YES	1.20121	FALSE	FALSE	TRUE	DOWN - SIMILAR	SYNCH
ENSG00000185787	MORF4L1	3.56413	-0.140204	1	4.64377	0.252535	0.795216	NO	YES	1.30292	FALSE	FALSE	TRUE	DOWN - SIMILAR	SYNCH
ENSG00000197746	PSAP	1.28824	-0.468307	1	2.09702	0.249299	0.799552	NO	YES	1.62782	FALSE	FALSE	TRUE	DOWN - SIMILAR	SYNCH
ENSG00000085063	CD59	1.14715	-0.357988	1	1.73096	0.248152	0.801232	NO	YES	1.50892	FALSE	FALSE	TRUE	DOWN - SIMILAR	SYNCH
ENSG00000154813	DPH3	0.656388	-0.608686	1	1.17663	0.246417	0.805591	NO	YES	1.79259	FALSE	FALSE	TRUE	DOWN - SIMILAR	SYNCH
ENSG00000102390	PBDC1	0.484623	-0.477672	1	0.79488	0.245475	0.810609	NO	YES	1.6402	FALSE	FALSE	TRUE	DOWN - SIMILAR	SYNCH
ENSG00000125356	NDUFA1	2.65622	-0.103864	1	3.3364	0.234482	0.81047	NO	YES	1.25607	FALSE	FALSE	TRUE	DOWN - SIMILAR	SYNCH
ENSG00000103769	RAB11A	1.25757	-0.597388	1	2.21207	0.233251	0.81176	NO	YES	1.75901	FALSE	FALSE	TRUE	DOWN - SIMILAR	SYNCH
ENSG00000138495	COX17	2.75438	-0.148782	1	3.56127	0.23217	0.811322	NO	YES	1.29295	FALSE	FALSE	TRUE	DOWN - SIMILAR	SYNCH
ENSG00000173812	EIF1	14.3301	-0.542465	1	24.0608	0.223177	0.817125	NO	YES	1.67904	FALSE	FALSE	TRUE	DOWN - SIMILAR	SYNCH
ENSG00000079459	FDFT1	0.822019	-0.756105	1	1.60022	0.220301	0.823691	NO	YES	1.94669	FALSE	FALSE	TRUE	DOWN - SIMILAR	SYNCH
ENSG00000116539	ASH1L	0.263782	-0.504499	1	0.434046	0.215572	0.839511	NO	YES	1.64547	FALSE	FALSE	TRUE	DOWN - SIMILAR	SYNCH
ENSG00000153201	RANBP2	0.269917	-0.142335	1	0.345145	0.212244	0.843347	NO	YES	1.27871	FALSE	FALSE	TRUE	DOWN - SIMILAR	SYNCH
ENSG00000076944	STXBP2	0.613447	-0.53248	1	1.01975	0.211532	0.83353	NO	YES	1.66232	FALSE	FALSE	TRUE	DOWN - SIMILAR	SYNCH
ENSG00000159069	FBXW5	0.950842	-0.433861	1	1.47471	0.211258	0.832251	NO	YES	1.55095	FALSE	FALSE	TRUE	DOWN - SIMILAR	SYNCH
ENSG00000086666	ZFAND6	1.14101	-0.022093	1	1.33352	0.208613	0.83521	NO	YES	1.16871	FALSE	FALSE	TRUE	DOWN - SIMILAR	SYNCH
ENSG00000100612	DHRS7	0.478488	-0.545812	1	0.800109	0.204709	0.841953	NO	YES	1.67216	FALSE	FALSE	TRUE	DOWN - SIMILAR	SYNCH
ENSG00000100225	FBXO7	0.840422	-0.113373	1	1.04067	0.201349	0.842182	NO	YES	1.23827	FALSE	FALSE	TRUE	DOWN - SIMILAR	SYNCH
ENSG00000091140	DLD	0.601178	-0.415653	1	0.915158	0.199607	0.842382	NO	YES	1.52227	FALSE	FALSE	TRUE	DOWN - SIMILAR	SYNCH
ENSG00000116754	SRSF11	1.90168	-0.0849774	1	2.30097	0.197545	0.83955	NO	YES	1.20996	FALSE	FALSE	TRUE	DOWN - SIMILAR	SYNCH
ENSG00000120688	WBP4	0.625716	-0.503022	1	1.00929	0.196973	0.844148	NO	YES	1.61301	FALSE	FALSE	TRUE	DOWN - SIMILAR	SYNCH
ENSG00000119048	UBE2B	1.30051	-0.318291	1	1.84077	0.193774	0.843133	NO	YES	1.41543	FALSE	FALSE	TRUE	DOWN - SIMILAR	SYNCH
ENSG00000114125	RNF7	1.40479	-0.276038	1	1.92968	0.192259	0.844148	NO	YES	1.37364	FALSE	FALSE	TRUE	DOWN - SIMILAR	SYNCH
ENSG00000114021	NIT2	0.956977	-0.256094	1	1.29691	0.191278	0.847641	NO	YES	1.35521	FALSE	FALSE	TRUE	DOWN - SIMILAR	SYNCH
ENSG00000009307	CSDE1	1.50294	-0.062658	1	1.77802	0.186276	0.847728	NO	YES	1.18303	FALSE	FALSE	TRUE	DOWN - SIMILAR	SYNCH
ENSG00000132424	PNISR	1.31891	-0.733128	1	2.46308	0.184317	0.849122	NO	YES	1.86751	FALSE	FALSE	TRUE	DOWN - SIMILAR	SYNCH
ENSG00000132386	SERPINF1	0.503026	-0.312782	1	0.705979	0.182441	0.858594	NO	YES	1.40346	FALSE	FALSE	TRUE	DOWN - SIMILAR	SYNCH
ENSG00000130724	CHMP2A	1.46	-0.127765	1	1.79371	0.176568	0.855679	NO	YES	1.22857	FALSE	FALSE	TRUE	DOWN - SIMILAR	SYNCH
ENSG00000114209	PDCD10	1.04286	-0.273606	1	1.41196	0.172442	0.861252	NO	YES	1.35393	FALSE	FALSE	TRUE	DOWN - SIMILAR	SYNCH
ENSG00000198898	CAPZA2	1.39252	-0.044116	1	1.61068	0.17141	0.860181	NO	YES	1.15666	FALSE	FALSE	TRUE	DOWN - SIMILAR	SYNCH
ENSG00000164548	TRA2A	0.472354	-0.578622	1	0.78965	0.170897	0.866728	NO	YES	1.67173	FALSE	FALSE	TRUE	DOWN - SIMILAR	SYNCH
ENSG00000182500	ORAI1	0.453951	-0.33819	1	0.643225	0.170081	0.871813	NO	YES	1.41695	FALSE	FALSE	TRUE	DOWN - SIMILAR	SYNCH
ENSG00000125538	IL1B	1.18395	-0.777995	1	2.2539	0.166754	0.839081	NO	YES	1.90371	FALSE	FALSE	TRUE	DOWN - SIMILAR	SYNCH
ENSG00000112304	ACOT13	0.736136	-0.61113	1	1.23939	0.15174	0.877449	NO	YES	1.68364	FALSE	FALSE	TRUE	DOWN - SIMILAR	SYNCH
ENSG00000125877	ITPA	1.19009	-0.24817	1	1.55315	0.144073	0.881856	NO	YES	1.30508	FALSE	FALSE	TRUE	DOWN - SIMILAR	SYNCH
ENSG00000117984	CTSD	0.846556	-0.459364	1	1.27076	0.136452	0.875844	NO	YES	1.5011	FALSE	FALSE	TRUE	DOWN - SIMILAR	SYNCH
ENSG00000136146	MED4	0.914035	-0.389126	1	1.30737	0.1364	0.890598	NO	YES	1.43033	FALSE	FALSE	TRUE	DOWN - SIMILAR	SYNCH
ENSG00000161526	SAP30BP	0.503026	-0.325638	1	0.69029	0.136251	0.896312	NO	YES	1.37228	FALSE	FALSE	TRUE	DOWN - SIMILAR	SYNCH
ENSG00000104325	DECR1	0.545968	-0.00809267	1	0.601389	0.133018	0.897966	NO	YES	1.10151	FALSE	FALSE	TRUE	DOWN - SIMILAR	SYNCH
ENSG00000213639	PPP1CB	0.68706	-0.120875	1	0.815798	0.130985	0.896312	NO	YES	1.18737	FALSE	FALSE	TRUE	DOWN - SIMILAR	SYNCH
ENSG00000100300	TSPO	1.779	-0.395037	1	2.54152	0.1306	0.88974	NO	YES	1.42863	FALSE	FALSE	TRUE	DOWN - SIMILAR	SYNCH
ENSG00000117614	SYF2	1.15328	-0.386155	1	1.63682	0.128745	0.896312	NO	YES	1.41928	FALSE	FALSE	TRUE	DOWN - SIMILAR	SYNCH
ENSG00000091640	SPAG7	1.47841	-0.400831	1	2.11794	0.128414	0.894949	NO	YES	1.43258	FALSE	FALSE	TRUE	DOWN - SIMILAR	SYNCH
ENSG00000166326	TRIM44	0.527564	-0.286329	1	0.700749	0.128213	0.899408	NO	YES	1.32827	FALSE	FALSE	TRUE	DOWN - SIMILAR	SYNCH
ENSG00000106591	MRPL32	0.429413	-0.555845	1	0.685061	0.124035	0.909168	NO	YES	1.59534	FALSE	FALSE	TRUE	DOWN - SIMILAR	SYNCH
ENSG00000099622	CIRBP	3.50278	-0.537438	1	5.48049	0.12238	0.896435	NO	YES	1.56461	FALSE	FALSE	TRUE	DOWN - SIMILAR	SYNCH
ENSG00000187257	RSBN1L	0.490757	-0.139966	1	0.585701	0.117797	0.910673	NO	YES	1.19346	FALSE	FALSE	TRUE	DOWN - SIMILAR	SYNCH
ENSG00000107223	EDF1	5.11001	-0.549714	1	8.01155	0.113346	0.90378	NO	YES	1.56782	FALSE	FALSE	TRUE	DOWN - SIMILAR	SYNCH
ENSG00000105254	TBCB	1.92622	-0.747933	1	3.45145	0.10901	0.908971	NO	YES	1.79182	FALSE	FALSE	TRUE	DOWN - SIMILAR	SYNCH
ENSG00000077380	DYNC1I2	0.619581	-0.883923	1	1.21847	0.103299	0.91721	NO	YES	1.9666	FALSE	FALSE	TRUE	DOWN - SIMILAR	SYNCH
ENSG00000170445	HARS	0.650253	-0.192625	1	0.79488	0.101337	0.921211	NO	YES	1.22242	FALSE	FALSE	TRUE	DOWN - SIMILAR	SYNCH
ENSG00000181222	POLR2A	0.466219	-0.0210396	1	0.507259	0.101231	0.925569	NO	YES	1.08803	FALSE	FALSE	TRUE	DOWN - SIMILAR	SYNCH
ENSG00000162368	CMPK1	0.877229	-0.342975	1	1.18186	0.0943877	0.925463	NO	YES	1.34727	FALSE	FALSE	TRUE	DOWN - SIMILAR	SYNCH
ENSG00000198899	MT-ATP6	15.8821	-0.251598	1	19.9818	0.0886244	0.921899	NO	YES	1.25813	FALSE	FALSE	TRUE	DOWN - SIMILAR	SYNCH
ENSG00000060237	WNK1	0.380337	-0.617542	1	0.617078	0.0850523	0.933526	NO	YES	1.62245	FALSE	FALSE	TRUE	DOWN - SIMILAR	SYNCH
ENSG00000184924	PTRHD1	1.0858	-0.243692	1	1.35443	0.0814279	0.931988	NO	YES	1.24741	FALSE	FALSE	TRUE	DOWN - SIMILAR	SYNCH
ENSG00000109736	MFSD10	0.509161	-0.519551	1	0.763503	0.070918	0.944952	NO	YES	1.49953	FALSE	FALSE	TRUE	DOWN - SIMILAR	SYNCH
ENSG00000085224	ATRX	0.435547	-0.739105	1	0.758274	0.0671108	0.947871	NO	YES	1.74097	FALSE	FALSE	TRUE	DOWN - SIMILAR	SYNCH
ENSG00000127838	PNKD	0.785212	-0.368014	1	1.05635	0.0664904	0.944668	NO	YES	1.34531	FALSE	FALSE	TRUE	DOWN - SIMILAR	SYNCH
ENSG00000166452	AKIP1	0.472354	-0.334974	1	0.622307	0.066304	0.947871	NO	YES	1.31746	FALSE	FALSE	TRUE	DOWN - SIMILAR	SYNCH
ENSG00000163634	THOC7	1.71765	-0.0498248	1	1.85123	0.0612772	0.94512	NO	YES	1.07777	FALSE	FALSE	TRUE	DOWN - SIMILAR	SYNCH
ENSG00000140264	SERF2	17.974	-0.0725702	1	19.6471	0.0603329	0.942931	NO	YES	1.09309	FALSE	FALSE	TRUE	DOWN - SIMILAR	SYNCH
ENSG00000108953	YWHAE	3.239	-0.0880679	1	3.56127	0.052897	0.950901	NO	YES	1.0995	FALSE	FALSE	TRUE	DOWN - SIMILAR	SYNCH
ENSG00000077549	CAPZB	2.90774	-0.0866348	1	3.18998	0.0509861	0.952014	NO	YES	1.09707	FALSE	FALSE	TRUE	DOWN - SIMILAR	SYNCH
ENSG00000138433	CIR1	0.441682	-0.818533	1	0.800109	0.0452099	0.966752	NO	YES	1.81151	FALSE	FALSE	TRUE	DOWN - SIMILAR	SYNCH
ENSG00000142192	APP	0.251513	-0.726021	1	0.428817	0.0421324	0.973391	NO	YES	1.70495	FALSE	FALSE	TRUE	DOWN - SIMILAR	SYNCH
ENSG00000135441	BLOC1S1	2.03051	-0.290508	1	2.53106	0.0343557	0.967912	NO	YES	1.24652	FALSE	FALSE	TRUE	DOWN - SIMILAR	SYNCH
ENSG00000164713	BRI3	1.59496	-0.457159	1	2.22776	0.0340718	0.966284	NO	YES	1.39675	FALSE	FALSE	TRUE	DOWN - SIMILAR	SYNCH
ENSG00000118816	CCNI	4.12236	-0.300789	1	5.16672	0.032788	0.966752	NO	YES	1.25334	FALSE	FALSE	TRUE	DOWN - SIMILAR	SYNCH
ENSG00000099385	BCL7C	0.662522	-0.144534	1	0.747815	0.0322996	0.977151	NO	YES	1.12874	FALSE	FALSE	TRUE	DOWN - SIMILAR	SYNCH
ENSG00000005955	GGNBP2	0.86496	-0.346989	1	1.11911	0.030463	0.973544	NO	YES	1.29383	FALSE	FALSE	TRUE	DOWN - SIMILAR	SYNCH
ENSG00000145907	G3BP1	0.834287	-0.196115	1	0.972682	0.0288056	0.974863	NO	YES	1.16588	FALSE	FALSE	TRUE	DOWN - SIMILAR	SYNCH
ENSG00000144635	DYNC1LI1	0.545968	-0.111771	1	0.601389	0.0286545	0.982247	NO	YES	1.10151	FALSE	FALSE	TRUE	DOWN - SIMILAR	SYNCH
ENSG00000116815	CD58	0.34353	-0.908876	1	0.653684	0.0228347	0.985275	NO	YES	1.90284	FALSE	FALSE	TRUE	DOWN - SIMILAR	SYNCH
ENSG00000124172	ATP5E	12.0113	-0.504254	1	17.1265	0.0189779	0.976433	NO	YES	1.42587	FALSE	FALSE	TRUE	DOWN - SIMILAR	SYNCH
ENSG00000104549	SQLE	0.668657	-0.800336	1	1.1714	0.017868	0.983957	NO	YES	1.75187	FALSE	FALSE	TRUE	DOWN - SIMILAR	SYNCH
ENSG00000130402	ACTN4	0.662522	-0.0110482	1	0.674602	0.0148191	0.993156	NO	YES	1.01823	FALSE	FALSE	TRUE	DOWN - SIMILAR	SYNCH
ENSG00000135070	ISCA1	0.637985	-0.277847	1	0.779191	0.0139868	0.987964	NO	YES	1.22133	FALSE	FALSE	TRUE	DOWN - SIMILAR	SYNCH
ENSG00000093167	LRRFIP2	0.478488	-0.844465	1	0.862863	0.0130259	0.988232	NO	YES	1.80331	FALSE	FALSE	TRUE	DOWN - SIMILAR	SYNCH
ENSG00000102172	SMS	1.19009	-0.916462	1	2.23298	0.00459061	0.989447	NO	YES	1.87632	FALSE	FALSE	TRUE	DOWN - SIMILAR	SYNCH
ENSG00000125652	ALKBH7	0.822019	-0.805843	1	1.42765	0.000763374	0.99692	NO	YES	1.73676	FALSE	FALSE	TRUE	DOWN - SIMILAR	SYNCH
ENSG00000172236	TPSAB1	0.0368068	-1.00567	0.972799	0.0522947	-0.578699	0.648822	NO	NO	1.42079	FALSE	FALSE	TRUE	DOWN - SIMILAR	SYNCH
ENSG00000163106	HPGDS	0.0245379	-0.0581334	1	0.0156884	-0.621462	0.877415	NO	NO	0.639355	FALSE	FALSE	TRUE	DOWN - SIMILAR	SYNCH
ENSG00000154978	VOPP1	0.674791	-1.93871	0.970134	1.3126	-0.97935	1	NO	NO	1.94519	FALSE	FALSE	TRUE	DOWN - SIMILAR	SYNCH
ENSG00000100906	NFKBIA	6.97489	-1.91689	0.97978	13.1417	-0.997286	1	NO	NO	1.88414	FALSE	FALSE	TRUE	DOWN - SIMILAR	SYNCH
ENSG00000106565	TMEM176B	1.91395	-1.90894	0.982765	3.52466	-1.02453	1	NO	NO	1.84156	FALSE	FALSE	TRUE	DOWN - SIMILAR	SYNCH
ENSG00000108639	SYNGR2	2.1532	-1.89183	0.985357	3.87504	-1.04062	0.99337	NO	NO	1.79967	FALSE	FALSE	TRUE	DOWN - SIMILAR	SYNCH
ENSG00000136147	PHF11	0.662522	-0.880196	1	0.59093	-1.0495	0.987916	NO	NO	0.89194	FALSE	FALSE	TRUE	DOWN - SIMILAR	SYNCH
ENSG00000196126	HLA-DRB1	11.2138	-0.964311	1	10.5792	-1.05115	0.987964	NO	NO	0.943411	FALSE	FALSE	TRUE	DOWN - SIMILAR	SYNCH
ENSG00000174021	GNG5	4.8953	-1.19461	1	5.38636	-1.05735	0.981038	NO	NO	1.10031	FALSE	FALSE	TRUE	DOWN - SIMILAR	SYNCH
ENSG00000196735	HLA-DQA1	3.42917	-1.47026	1	4.55487	-1.05933	0.982604	NO	NO	1.32827	FALSE	FALSE	TRUE	DOWN - SIMILAR	SYNCH
ENSG00000103811	CTSH	2.85866	-0.639159	1	2.14408	-1.06093	0.982247	NO	NO	0.750031	FALSE	FALSE	TRUE	DOWN - SIMILAR	SYNCH
ENSG00000026025	VIM	10.7721	-0.492077	1	7.29511	-1.06373	0.97879	NO	NO	0.677222	FALSE	FALSE	TRUE	DOWN - SIMILAR	SYNCH
ENSG00000115525	ST3GAL5	0.23311	-1.4826	1	0.313768	-1.06521	0.978126	NO	NO	1.34601	FALSE	FALSE	TRUE	DOWN - SIMILAR	SYNCH
ENSG00000167553	TUBA1C	3.39236	-0.69719	1	2.63042	-1.07041	0.976501	NO	NO	0.775397	FALSE	FALSE	TRUE	DOWN - SIMILAR	SYNCH
ENSG00000204257	HLA-DMA	2.96295	-0.209269	1	1.6316	-1.08337	0.967266	NO	NO	0.550666	FALSE	FALSE	TRUE	DOWN - SIMILAR	SYNCH
ENSG00000184922	FMNL1	0.453951	-0.693219	1	0.345145	-1.09306	0.963431	NO	NO	0.760315	FALSE	FALSE	TRUE	DOWN - SIMILAR	SYNCH
ENSG00000148180	GSN	2.17774	-1.9516	0.968256	3.92733	-1.09775	0.960746	NO	NO	1.8034	FALSE	FALSE	TRUE	DOWN - SIMILAR	SYNCH
ENSG00000172175	MALT1	0.202437	-1.51089	1	0.271933	-1.09858	0.965051	NO	NO	1.34329	FALSE	FALSE	TRUE	DOWN - SIMILAR	SYNCH
ENSG00000074800	ENO1	17.6734	-0.182485	1	9.46535	-1.09876	0.95786	NO	NO	0.53557	FALSE	FALSE	TRUE	DOWN - SIMILAR	SYNCH
ENSG00000107968	MAP3K8	0.858825	-0.677865	1	0.643225	-1.10065	0.954748	NO	NO	0.748959	FALSE	FALSE	TRUE	DOWN - SIMILAR	SYNCH
ENSG00000141524	TMC6	0.239244	-1.22295	1	0.261474	-1.10328	0.955284	NO	NO	1.09292	FALSE	FALSE	TRUE	DOWN - SIMILAR	SYNCH
ENSG00000239713	APOBEC3G	0.220841	-1.74405	1	0.345145	-1.11398	0.947729	NO	NO	1.56287	FALSE	FALSE	TRUE	DOWN - SIMILAR	SYNCH
ENSG00000101265	RASSF2	0.533699	-0.929619	1	0.470653	-1.1155	0.948153	NO	NO	0.88187	FALSE	FALSE	TRUE	DOWN - SIMILAR	SYNCH
ENSG00000115935	WIPF1	0.411009	-0.923809	1	0.360834	-1.11632	0.946362	NO	NO	0.877921	FALSE	FALSE	TRUE	DOWN - SIMILAR	SYNCH
ENSG00000163644	PPM1K	0.717733	-1.59219	1	0.998829	-1.11761	0.945326	NO	NO	1.39165	FALSE	FALSE	TRUE	DOWN - SIMILAR	SYNCH
ENSG00000011600	TYROBP	4.54564	-1.61692	1	6.4061	-1.12003	0.944668	NO	NO	1.40929	FALSE	FALSE	TRUE	DOWN - SIMILAR	SYNCH
ENSG00000067082	KLF6	1.46614	-1.72811	1	2.23298	-1.1203	0.94512	NO	NO	1.52304	FALSE	FALSE	TRUE	DOWN - SIMILAR	SYNCH
ENSG00000156675	RAB11FIP1	0.723867	-0.229649	1	0.39221	-1.12188	0.945175	NO	NO	0.541827	FALSE	FALSE	TRUE	DOWN - SIMILAR	SYNCH
ENSG00000136167	LCP1	2.39858	-0.262006	1	1.32829	-1.12713	0.940618	NO	NO	0.553781	FALSE	FALSE	TRUE	DOWN - SIMILAR	SYNCH
ENSG00000084070	SMAP2	0.68706	-1.58245	1	0.941305	-1.13077	0.93787	NO	NO	1.37005	FALSE	FALSE	TRUE	DOWN - SIMILAR	SYNCH
ENSG00000100226	GTPBP1	0.184034	-1.56895	1	0.251015	-1.13659	0.935982	NO	NO	1.36396	FALSE	FALSE	TRUE	DOWN - SIMILAR	SYNCH
ENSG00000124766	SOX4	1.23303	-0.355704	1	0.716438	-1.14868	0.944834	NO	NO	0.581039	FALSE	FALSE	TRUE	DOWN - SIMILAR	SYNCH
ENSG00000117280	RAB7L1	0.276051	-1.90803	0.98556	0.470653	-1.14973	0.930623	NO	NO	1.70495	FALSE	FALSE	TRUE	DOWN - SIMILAR	SYNCH
ENSG00000196843	ARID5A	0.625716	-0.888049	1	0.517718	-1.16609	0.91994	NO	NO	0.827401	FALSE	FALSE	TRUE	DOWN - SIMILAR	SYNCH
ENSG00000110876	SELPLG	0.306723	-1.17391	1	0.308539	-1.17163	0.921826	NO	NO	1.00592	FALSE	FALSE	TRUE	DOWN - SIMILAR	SYNCH
ENSG00000048740	CELF2	1.03672	-0.932147	1	0.878551	-1.17562	0.912977	NO	NO	0.84743	FALSE	FALSE	TRUE	DOWN - SIMILAR	SYNCH
ENSG00000115956	PLEK	0.938573	-0.921683	1	0.78965	-1.17563	0.914887	NO	NO	0.84133	FALSE	FALSE	TRUE	DOWN - SIMILAR	SYNCH
ENSG00000065911	MTHFD2	2.1716	-0.518069	1	1.37535	-1.18631	0.907052	NO	NO	0.633335	FALSE	FALSE	TRUE	DOWN - SIMILAR	SYNCH
ENSG00000013364	MVP	0.754539	-0.767172	1	0.559554	-1.20392	0.897687	NO	NO	0.741583	FALSE	FALSE	TRUE	DOWN - SIMILAR	SYNCH
ENSG00000167604	NFKBID	0.257648	-1.68097	1	0.360834	-1.20611	0.897656	NO	NO	1.40049	FALSE	FALSE	TRUE	DOWN - SIMILAR	SYNCH
ENSG00000169429	IL8	6.06699	-0.942289	1	5.06213	-1.20846	0.973958	NO	NO	0.834373	FALSE	FALSE	TRUE	DOWN - SIMILAR	SYNCH
ENSG00000179344	HLA-DQB1	2.91387	-1.58887	1	3.78091	-1.21277	0.891489	NO	NO	1.29756	FALSE	FALSE	TRUE	DOWN - SIMILAR	SYNCH
ENSG00000147010	SH3KBP1	0.601178	-1.61737	1	0.79488	-1.21811	0.887388	NO	NO	1.3222	FALSE	FALSE	TRUE	DOWN - SIMILAR	SYNCH
ENSG00000115419	GLS	0.294454	-1.95302	0.972799	0.49157	-1.22443	0.889197	NO	NO	1.66943	FALSE	FALSE	TRUE	DOWN - SIMILAR	SYNCH
ENSG00000188290	HES4	0.852691	-0.444013	1	0.49157	-1.24634	0.894148	NO	NO	0.576493	FALSE	FALSE	TRUE	DOWN - SIMILAR	SYNCH
ENSG00000103966	EHD4	0.368068	-1.21389	1	0.360834	-1.24803	0.872492	NO	NO	0.980345	FALSE	FALSE	TRUE	DOWN - SIMILAR	SYNCH
ENSG00000164305	CASP3	0.312858	-1.48744	1	0.366063	-1.26854	0.860924	NO	NO	1.17006	FALSE	FALSE	TRUE	DOWN - SIMILAR	SYNCH
ENSG00000139289	PHLDA1	0.0613447	-1.98554	1	0.104589	-1.27966	0.913554	NO	NO	1.70495	FALSE	FALSE	TRUE	DOWN - SIMILAR	SYNCH
ENSG00000196743	GM2A	0.239244	-0.857503	1	0.177802	-1.28736	0.889165	NO	NO	0.743182	FALSE	FALSE	TRUE	DOWN - SIMILAR	SYNCH
ENSG00000143384	MCL1	0.619581	-0.901945	1	0.475882	-1.28746	0.846267	NO	NO	0.768071	FALSE	FALSE	TRUE	DOWN - SIMILAR	SYNCH
ENSG00000081320	STK17B	0.361934	-1.39895	1	0.39221	-1.28932	0.849201	NO	NO	1.08365	FALSE	FALSE	TRUE	DOWN - SIMILAR	SYNCH
ENSG00000114978	MOB1A	2.25748	-1.08477	1	1.92968	-1.31568	0.830764	NO	NO	0.85479	FALSE	FALSE	TRUE	DOWN - SIMILAR	SYNCH
ENSG00000147443	DOK2	0.460085	-0.363399	1	0.235326	-1.33306	0.843185	NO	NO	0.511484	FALSE	FALSE	TRUE	DOWN - SIMILAR	SYNCH
ENSG00000152601	MBNL1	1.22076	-0.396882	1	0.637996	-1.34303	0.818497	NO	NO	0.522622	FALSE	FALSE	TRUE	DOWN - SIMILAR	SYNCH
ENSG00000092964	DPYSL2	0.883363	-1.03649	1	0.711208	-1.35414	0.810955	NO	NO	0.805114	FALSE	FALSE	TRUE	DOWN - SIMILAR	SYNCH
ENSG00000272211	RP11-347P5.1	0.128824	-1.85823	1	0.177802	-1.41766	0.784157	NO	NO	1.3802	FALSE	FALSE	TRUE	DOWN - SIMILAR	SYNCH
ENSG00000108691	CCL2	1.61336	-1.49572	1	1.67866	-1.4414	0.993111	NO	NO	1.04047	FALSE	FALSE	TRUE	DOWN - SIMILAR	SYNCH
ENSG00000139370	SLC15A4	0.147227	-1.90431	0.986625	0.203949	-1.45561	0.764959	NO	NO	1.38527	FALSE	FALSE	TRUE	DOWN - SIMILAR	SYNCH
ENSG00000136286	MYO1G	1.15328	-1.16558	1	0.930846	-1.47967	0.74505	NO	NO	0.80713	FALSE	FALSE	TRUE	DOWN - SIMILAR	SYNCH
ENSG00000021355	SERPINB1	2.11026	-1.54651	1	2.15977	-1.51599	0.731999	NO	NO	1.02346	FALSE	FALSE	TRUE	DOWN - SIMILAR	SYNCH
ENSG00000122862	SRGN	6.44119	-1.85042	1	8.05339	-1.52875	0.726559	NO	NO	1.2503	FALSE	FALSE	TRUE	DOWN - SIMILAR	SYNCH
ENSG00000173821	RNF213	1.07353	-0.979064	1	0.726897	-1.54761	0.714788	NO	NO	0.677108	FALSE	FALSE	TRUE	DOWN - SIMILAR	SYNCH
ENSG00000245532	NEAT1	1.79126	-1.89379	0.991544	2.23821	-1.5743	0.705595	NO	NO	1.24952	FALSE	FALSE	TRUE	DOWN - SIMILAR	SYNCH
ENSG00000271204	RP11-138A9.1	0.141093	-1.42578	1	0.125507	-1.60121	0.694196	NO	NO	0.889538	FALSE	FALSE	TRUE	DOWN - SIMILAR	SYNCH
ENSG00000170542	SERPINB9	0.852691	-1.07513	1	0.59093	-1.60939	0.697898	NO	NO	0.693018	FALSE	FALSE	TRUE	DOWN - SIMILAR	SYNCH
ENSG00000099860	GADD45B	1.34958	-1.04741	1	0.909928	-1.62239	0.688187	NO	NO	0.674229	FALSE	FALSE	TRUE	DOWN - SIMILAR	SYNCH
ENSG00000130066	SAT1	5.36766	-1.70481	1	5.26085	-1.73704	0.631953	NO	NO	0.980101	FALSE	FALSE	TRUE	DOWN - SIMILAR	SYNCH
ENSG00000066294	CD84	0.202437	-1.90114	0.992278	0.219638	-1.79477	0.613403	NO	NO	1.08497	FALSE	FALSE	TRUE	DOWN - SIMILAR	SYNCH
ENSG00000109861	CTSC	2.46606	-1.33611	1	1.76756	-1.82261	0.601272	NO	NO	0.716757	FALSE	FALSE	TRUE	DOWN - SIMILAR	SYNCH
ENSG00000108771	DHX58	0.337396	-1.4056	1	0.240556	-1.89529	0.571312	NO	NO	0.712978	FALSE	FALSE	TRUE	DOWN - SIMILAR	SYNCH
ENSG00000128805	ARHGAP22	0.337396	-1.43385	1	0.224867	-2.01934	0.5298	NO	NO	0.66648	FALSE	FALSE	TRUE	DOWN - SIMILAR	SYNCH
ENSG00000151012	SLC7A11	0.202437	-1.49316	1	0.125507	-2.17483	0.506464	NO	NO	0.619981	FALSE	FALSE	TRUE	DOWN - SIMILAR	SYNCH
ENSG00000172183	ISG20	4.36161	-1.48558	1	2.6252	-2.22533	0.460976	NO	NO	0.601887	FALSE	FALSE	TRUE	DOWN - SIMILAR	SYNCH
ENSG00000206172	HBA1	0.0368068	-2.50988	1	0.0156884	-3.55466	0.969765	NO	NO	0.426237	FALSE	TRUE	FALSE	DOWN - DOWN	SYNCH
ENSG00000108679	LGALS3BP	0.822019	-0.0624985	1	0.366063	-1.23984	0.887722	NO	NO	0.445322	FALSE	TRUE	FALSE	DOWN - DOWN	SYNCH
ENSG00000240065	PSMB9	4.47816	-0.00509435	1	1.90876	-1.25487	0.863124	NO	NO	0.426237	FALSE	TRUE	FALSE	DOWN - DOWN	SYNCH
ENSG00000171223	JUNB	3.52732	-0.261914	1	1.70481	-1.3258	0.825807	NO	NO	0.483316	FALSE	TRUE	FALSE	DOWN - DOWN	SYNCH
ENSG00000159231	CBR3	0.355799	-0.24109	1	0.167343	-1.32687	0.87835	NO	NO	0.47033	FALSE	TRUE	FALSE	DOWN - DOWN	SYNCH
ENSG00000173193	PARP14	0.97538	-0.34	1	0.460194	-1.43297	0.77313	NO	NO	0.471809	FALSE	TRUE	FALSE	DOWN - DOWN	SYNCH
ENSG00000164687	FABP5	5.88909	-0.168162	1	2.47354	-1.43798	0.786406	NO	NO	0.420021	FALSE	TRUE	FALSE	DOWN - DOWN	SYNCH
ENSG00000138646	HERC5	0.883363	-0.350084	1	0.407899	-1.47321	0.76372	NO	NO	0.461757	FALSE	TRUE	FALSE	DOWN - DOWN	SYNCH
ENSG00000185201	IFITM2	2.56421	-0.355628	1	1.05635	-1.64964	0.666913	NO	NO	0.411961	FALSE	TRUE	FALSE	DOWN - DOWN	SYNCH
ENSG00000180817	PPA1	4.73581	-0.634758	1	2.36372	-1.64965	0.670514	NO	NO	0.499117	FALSE	TRUE	FALSE	DOWN - DOWN	SYNCH
ENSG00000187608	ISG15	32.2244	-0.388226	1	12.8697	-1.73046	0.632332	NO	NO	0.399379	FALSE	TRUE	FALSE	DOWN - DOWN	SYNCH
ENSG00000142089	IFITM3	14.4589	-0.313425	1	5.45957	-1.73756	0.629405	NO	NO	0.377591	FALSE	TRUE	FALSE	DOWN - DOWN	SYNCH
ENSG00000115267	IFIH1	0.552102	-0.426856	1	0.214408	-1.7908	0.616934	NO	NO	0.388349	FALSE	TRUE	FALSE	DOWN - DOWN	SYNCH
ENSG00000136630	HLX	0.637985	-0.288533	1	0.224867	-1.79435	0.611717	NO	NO	0.352465	FALSE	TRUE	FALSE	DOWN - DOWN	SYNCH
ENSG00000170458	CD14	0.276051	-0.105807	1	0.0836716	-1.79663	0.951882	NO	NO	0.303102	FALSE	TRUE	FALSE	DOWN - DOWN	SYNCH
ENSG00000168961	LGALS9	2.93227	-0.50147	1	1.17663	-1.83271	0.589365	NO	NO	0.401269	FALSE	TRUE	FALSE	DOWN - DOWN	SYNCH
ENSG00000133106	EPSTI1	2.74211	-0.701849	1	1.24984	-1.84688	0.588516	NO	NO	0.455797	FALSE	TRUE	FALSE	DOWN - DOWN	SYNCH
ENSG00000025708	TYMP	10.5267	-0.250485	1	3.52466	-1.84958	0.583688	NO	NO	0.33483	FALSE	TRUE	FALSE	DOWN - DOWN	SYNCH
ENSG00000122643	NT5C3A	1.41093	-0.479226	1	0.528177	-1.90702	0.57128	NO	NO	0.374347	FALSE	TRUE	FALSE	DOWN - DOWN	SYNCH
ENSG00000117228	GBP1	0.558236	-0.11097	1	0.156884	-1.936	0.568368	NO	NO	0.281035	FALSE	TRUE	FALSE	DOWN - DOWN	SYNCH
ENSG00000102524	TNFSF13B	2.34337	-0.861815	1	1.09819	-1.96518	0.546097	NO	NO	0.468638	FALSE	TRUE	FALSE	DOWN - DOWN	SYNCH
ENSG00000068079	IFI35	3.49665	-0.014647	1	0.909928	-1.97889	0.538601	NO	NO	0.260229	FALSE	TRUE	FALSE	DOWN - DOWN	SYNCH
ENSG00000135114	OASL	0.63185	-0.00580605	1	0.156884	-2.01058	0.558842	NO	NO	0.248293	FALSE	TRUE	FALSE	DOWN - DOWN	SYNCH
ENSG00000273272	CTA-384D8.34	0.374202	-0.0905548	1	0.0941305	-2.05375	0.534555	NO	NO	0.25155	FALSE	TRUE	FALSE	DOWN - DOWN	SYNCH
ENSG00000124882	EREG	0.153362	-0.514811	1	0.0470653	-2.14281	0.635098	NO	NO	0.306891	FALSE	TRUE	FALSE	DOWN - DOWN	SYNCH
ENSG00000089127	OAS1	1.17782	-0.470408	1	0.350375	-2.22613	0.464147	NO	NO	0.297478	FALSE	TRUE	FALSE	DOWN - DOWN	SYNCH
ENSG00000120875	DUSP4	1.12261	-1.04605	1	0.486341	-2.25795	0.452377	NO	NO	0.433224	FALSE	TRUE	FALSE	DOWN - DOWN	SYNCH
ENSG00000273319	RP11-138A9.2	0.134958	-1.22425	1	0.0575242	-2.40468	0.444871	NO	NO	0.426237	FALSE	TRUE	FALSE	DOWN - DOWN	SYNCH
ENSG00000258227	CLEC5A	0.0429413	-1.52944	1	0.0209179	-2.4468	0.634296	NO	NO	0.487128	FALSE	TRUE	FALSE	DOWN - DOWN	SYNCH
ENSG00000026751	SLAMF7	0.417144	-0.749921	1	0.109819	-2.64763	0.372982	NO	NO	0.263264	FALSE	TRUE	FALSE	DOWN - DOWN	SYNCH
ENSG00000158477	CD1A	0.128824	-1.53748	1	0.0575242	-2.65214	0.492655	NO	NO	0.446534	FALSE	TRUE	FALSE	DOWN - DOWN	SYNCH
ENSG00000137959	IFI44L	2.87093	-0.0367221	1	0.434046	-2.77977	0.321723	NO	NO	0.151187	FALSE	TRUE	FALSE	DOWN - DOWN	SYNCH
ENSG00000119922	IFIT2	0.337396	-1.03422	1	0.0836716	-3.00053	0.436542	NO	NO	0.247992	FALSE	TRUE	FALSE	DOWN - DOWN	SYNCH
ENSG00000185745	IFIT1	1.26983	-0.0533965	1	0.141196	-3.20953	0.279429	NO	NO	0.111192	FALSE	TRUE	FALSE	DOWN - DOWN	SYNCH
ENSG00000169245	CXCL10	3.14698	-0.326887	1	0.324227	-3.61377	0.488105	NO	NO	0.103028	FALSE	TRUE	FALSE	DOWN - DOWN	SYNCH

## Sheet: Functional categories
EnsemblID	GeneName	GEMM UMI Average	GEMM Log2 Fold Change	GEMM P-Value	Cluster 10 UMI Average	Cluster 10 Log2 Fold Change	Cluster 10 P-Value	CMV/GEMM	A/SYNCHRONOUS	Name	Function	Category
ENSG00000160593	AMICA1	5.09774	3.40956	3.57062e-07	0.151655	-1.93194	0.624227	0.0297494	ASYNCH	Adhesion molecule, interacts with CXADR antigen 1	JAML. Present at the cell membrane in areas of cell-cell contact, but not at free cell borders. Northern blot analysis in HL-60 and PLB-985 cells revealed that JAML mRNA was progressively expressed as cells were induced to differentiate toward the granulocytic or monocytic pathway. JAML expression enhances myeloid leukemia cell adhesion to endothelial cells. Gamma-delta T cells present in epithel…	Adh - Motil - Cytosk
ENSG00000111348	ARHGDIB	11.7352	2.73726	0.000313975	0.847175	-1.24576	0.912559	0.0721907	ASYNCH	Rho GDP dissociation inhibitor (GDI) beta	Overexpression of ARHGDIB in mammalian cells caused them to 'round up' and disrupted the actin cytoskeleton, mimicking the phenotypic changes associated with inactivation of Rho proteins.	Adh - Motil - Cytosk
ENSG00000110031	LPXN	1.95689	2.40808	0.00452212	0.355604	-0.175731	1	0.181719	ASYNCH	Leupaxin	Transcriptional coactivator for androgen receptor (ar) and serum response factor (srf). contributes to the regulation of cell adhesion, spreading and cell migration and acts as a negative regulator in integrin-mediated cell adhesion events. suppresses the integrin-induced tyrosine phosphorylation of paxillin (pxn). may play a critical role as an adapter protein in the formation of the adhesion zo…	Adh - Motil - Cytosk
ENSG00000117632	STMN1	10.0176	2.49335	0.0022873	2.45262	0.330001	0.736809	0.244832	ASYNCH	Stathmin 1	This gene belongs to the stathmin family of genes. It encodes a ubiquitous cytosolic phosphoprotein proposed to function as an intracellular relay integrating regulatory signals of the cellular environment. The encoded protein is involved in the regulation of the microtubule filament system by destabilizing microtubules. It prevents assembly and promotes disassembly of microtubules.	Adh - Motil - Cytosk
ENSG00000186395	KRT10	1.46614	1.27064	0.405815	2.03949	1.79269	0.0487602	1.39107	SYNCH	Keratin 10, type I	This gene encodes a member of the type I (acidic) cytokeratin family, which belongs to the superfamily of intermediate filament (IF) proteins. Keratins are heteropolymeric structural proteins which form the intermediate filament. These filaments, along with actin microfilaments and microtubules, compose the cytoskeleton of epithelial cells. Mutations in this gene are associated with epidermolytic…	Adh - Motil - Cytosk
ENSG00000130402	ACTN4	0.662522	-0.0110482	1	0.674602	0.0148191	0.993156	1.01823	SYNCH	Actinin, alpha 4	Alpha actinins belong to the spectrin gene superfamily which represents a diverse group of cytoskeletal proteins, including the alpha and beta spectrins and dystrophins. Alpha actinin is an actin-binding protein with multiple roles in different cell types. In nonmuscle cells, the cytoskeletal isoform is found along microfilament bundles and adherens-type junctions, where it is involved in binding…	Adh - Motil - Cytosk
ENSG00000135074	ADAM19	0.337396	-2.38789	0.836788	0.507259	-1.81049	0.626659	1.50345	SYNCH	ADAM metallopeptidase domain 19	This member is a type I transmembrane protein and serves as a marker for dendritic cell differentiation. It has been demonstrated to be an active metalloproteinase, which may be involved in normal physiological processes such as cell migration, cell adhesion, cell-cell and cell-matrix interactions, and signal transduction.	Adh - Motil - Cytosk
ENSG00000128805	ARHGAP22	0.337396	-1.43385	1	0.224867	-2.01934	0.5298	0.66648	SYNCH	Rho GTPase activating protein 22	This gene encodes a member of the GTPase activating protein family which activates a GTPase belonging to the RAS superfamily of small GTP-binding proteins. The encoded protein is insulin-responsive, is dependent on the kinase Akt and requires the Akt-dependent 14-3-3 binding protein which binds sequentially to two serine residues. The result of these interactions is regulation of cell motility.	Adh - Motil - Cytosk
ENSG00000198898	CAPZA2	1.39252	-0.044116	1	1.61068	0.17141	0.860181	1.15666	SYNCH	Capping protein (actin filament) muscle Z-line, alpha 2	The protein encoded by this gene is a member of the F-actin capping protein alpha subunit family. It is the alpha subunit of the barbed-end actin binding protein Cap Z. By capping the barbed end of actin filaments, Cap Z regulates the growth of the actin filaments at the barbed end.	Adh - Motil - Cytosk
ENSG00000077549	CAPZB	2.90774	-0.0866348	1	3.18998	0.0509861	0.952014	1.09707	SYNCH	Capping protein (actin filament) muscle Z-line, beta	This gene encodes the beta subunit of the barbed-end actin binding protein, which belongs to the F-actin capping protein family. The capping protein is a heterodimeric actin capping protein that blocks actin filament assembly and disassembly at the fast growing (barbed) filament ends and functions in regulating actin filament dynamics as well as in stabilizing actin filament lengths in muscle and…	Adh - Motil - Cytosk
ENSG00000142156	COL6A1	0.245379	-0.273195	1	0.413128	0.483446	0.647492	1.68364	SYNCH	Collagen, type VI, alpha 1	The collagens are a superfamily of proteins that play a role in maintaining the integrity of various tissues. Collagens are extracellular matrix proteins and have a triple-helical domain as their common structural element. Collagen VI is a major structural component of microfibrils. The basic structural unit of collagen VI is a heterotrimer of the alpha1(VI), alpha2(VI), and alpha3(VI) chains. Th…	Adh - Motil - Cytosk
ENSG00000142173	COL6A2	0.453951	-0.263943	1	0.779191	0.529913	0.612028	1.71647	SYNCH	Collagen, type VI, alpha 2	This gene encodes one of the three alpha chains of type VI collagen, a beaded filament collagen found in most connective tissues. The product of this gene contains several domains similar to von Willebrand Factor type A domains. These domains have been shown to bind extracellular matrix proteins, an interaction that explains the importance of this collagen in organizing matrix components.	Adh - Motil - Cytosk
ENSG00000115165	CYTIP	0.582774	-2.38878	0.800933	0.554324	-2.46638	0.399943	0.951181	SYNCH	Cytohesin 1 interacting protein	The protein encoded by this gene contains 2 leucine zipper domains and a putative C-terminal nuclear targeting signal, but does not have any hydrophobic regions. This protein is expressed weakly in resting NK and T cells. The encoded protein modulates the activation of ARF genes by CYTH1. This protein interacts with CYTH1 and SNX27 proteins and may act to sequester CYTH1 protein in the cytoplasm.	Adh - Motil - Cytosk
ENSG00000092964	DPYSL2	0.883363	-1.03649	1	0.711208	-1.35414	0.810955	0.805114	SYNCH	Dihydropyrimidinase-like 2	This gene encodes a member of the collapsin response mediator protein family. Collapsin response mediator proteins form homo- and hetero-tetramers and facilitate neuron guidance, growth and polarity. The encoded protein promotes microtubule assembly and is required for Sema3A-mediated growth cone collapse, and also plays a role in synaptic signaling through interactions with calcium channels.	Adh - Motil - Cytosk
ENSG00000077380	DYNC1I2	0.619581	-0.883923	1	1.21847	0.103299	0.91721	1.9666	SYNCH	Dynein, cytoplasmic 1, intermediate chain 2	This gene encodes a member of the dynein intermediate chain family. The encoded protein is a non-catalytic component of the cytoplasmic dynein 1 complex, which acts as a retrograde microtubule motor to transport organelles and vesicles.	Adh - Motil - Cytosk
ENSG00000088986	DYNLL1	7.55153	-0.164954	1	12.169	0.545622	0.588162	1.61146	SYNCH	Dynein, light chain, LC8-type 1	Acts as one of several non-catalytic accessory components of the cytoplasmic dynein 1 complex that are thought to be involved in linking dynein to cargos and to adapter proteins that regulate dynein function. cytoplasmic dynein 1 acts as a motor for the intracellular retrograde motility of vesicles and organelles along microtubules. may play a role in changing or maintaining the spatial distribut…	Adh - Motil - Cytosk
ENSG00000125971	DYNLRB1	1.82194	-0.209949	1	3.06447	0.562151	0.579754	1.68199	SYNCH	Dynein, light chain, roadblock-type 1	Acts as one of several non-catalytic accessory components of the cytoplasmic dynein 1 complex that are thought to be involved in linking dynein to cargos and to adapter proteins that regulate dynein function. cytoplasmic dynein 1 acts as a motor for the intracellular retrograde motility of vesicles and organelles along microtubules.	Adh - Motil - Cytosk
ENSG00000092820	EZR	0.699329	-0.218268	1	1.14003	0.502956	0.624543	1.63017	SYNCH	Ezrin	Probably involved in connections of major cytoskeletal structures to the plasma membrane. in epithelial cells, required for the formation of microvilli and membrane ruffles on the apical pole. along with plekhg6, required for normal macropinocytosis.	Adh - Motil - Cytosk
ENSG00000184922	FMNL1	0.453951	-0.693219	1	0.345145	-1.09306	0.963431	0.760315	SYNCH	Formin-like 1	May play a role in the control of cell motility and survival of macrophages (by similarity). plays a role in the regulation of cell morphology and cytoskeletal organization. required in the cortical actin filament dynamics and cell shape.	Adh - Motil - Cytosk
ENSG00000148180	GSN	2.17774	-1.9516	0.968256	3.92733	-1.09775	0.960746	1.8034	SYNCH	Gelsolin	The protein encoded by this gene binds to the "plus" ends of actin monomers and filaments to prevent monomer exchange. The encoded calcium-regulated protein functions in both assembly and disassembly of actin filaments.	Adh - Motil - Cytosk
ENSG00000136167	LCP1	2.39858	-0.262006	1	1.32829	-1.12713	0.940618	0.553781	SYNCH	Lymphocyte cytosolic protein 1 (L-plastin)	Plastins are a family of actin-binding proteins that are conserved throughout eukaryote evolution and expressed in most tissues of higher eukaryotes. In humans, two ubiquitous plastin isoforms (L and T) have been identified. Plastin 1 (otherwise known as Fimbrin) is a third distinct plastin isoform which is specifically expressed at high levels in the small intestine. The L isoform is expressed o…	Adh - Motil - Cytosk
ENSG00000136286	MYO1G	1.15328	-1.16558	1	0.930846	-1.47967	0.74505	0.80713	SYNCH	Myosin IG	MYO1G is a plasma membrane-associated class I myosin (see MIM 601478) that is abundant in T and B lymphocytes and mast cells (Pierce et al., 2001 [PubMed 11544309]; Patino-Lopez et al., 2010 [PubMed 20071333]).	Adh - Motil - Cytosk
ENSG00000114209	PDCD10	1.04286	-0.273606	1	1.41196	0.172442	0.861252	1.35393	SYNCH	Programmed cell death 10	This gene encodes an evolutionarily conserved protein associated with cell apoptosis. The protein interacts with the serine/threonine protein kinase MST4 to modulate the extracellular signal-regulated kinase (ERK) pathway. It also interacts with and is phosphoryated by serine/threonine kinase 25, and is thought to function in a signaling pathway essential for vascular developent. Voss et al. (200…	Adh - Motil - Cytosk
ENSG00000204308	RNF5	0.803615	-0.213189	1	1.2603	0.451173	0.658213	1.56829	SYNCH	Ring finger protein 5, E3 ubiquitin protein ligase	The protein encoded by this gene contains a RING finger, which is a motif known to be involved in protein-protein interactions. This protein is a membrane-bound ubiquitin ligase. It can regulate cell motility by targeting paxillin ubiquitination and altering the distribution and localization of paxillin in cytoplasm and cell focal adhesions.	Adh - Motil - Cytosk
ENSG00000018189	RUFY3	0.190168	-2.19885	0.872942	0.334686	-1.40365	0.784956	1.75995	SYNCH	RUN and FYVE domain containing 3	Mori et al. (2007) found that rat singar1 became upregulated during polarization of cultured hippocampal neurons and remained at high levels thereafter. Reduction of singar1 expression by RNAi led to an increase in the population of neurons bearing surplus axons. Overexpression of singar1 suppressed the formation of surplus axons induced by excess amounts of shootin1 (611171), without affecting n…	Adh - Motil - Cytosk
ENSG00000110876	SELPLG	0.306723	-1.17391	1	0.308539	-1.17163	0.921826	1.00592	SYNCH	Selectin P ligand	This gene encodes a glycoprotein that functions as a high affinity counter-receptor for the cell adhesion molecules P-, E- and L- selectin expressed on myeloid cells and stimulated T lymphocytes. As such, this protein plays a critical role in leukocyte trafficking during inflammation by tethering of leukocytes to activated platelets or endothelia expressing selectins. This protein requires two po…	Adh - Motil - Cytosk
ENSG00000115525	ST3GAL5	0.23311	-1.4826	1	0.313768	-1.06521	0.978126	1.34601	SYNCH	ST3 beta-galactoside alpha-2,3-sialyltransferase 5	Ganglioside GM3 is known to participate in the induction of cell differentiation, modulation of cell proliferation, maintenance of fibroblast morphology, signal transduction, and integrin-mediated cell adhesion. The protein encoded by this gene is a type II membrane protein which catalyzes the formation of GM3 using lactosylceramide as the substrate. The encoded protein is a member of glycosyltra…	Adh - Motil - Cytosk
ENSG00000105254	TBCB	1.92622	-0.747933	1	3.45145	0.10901	0.908971	1.79182	SYNCH	Tubulin folding cofactor B	Binds to alpha-tubulin folding intermediates after their interaction with cytosolic chaperonin in the pathway leading from newly synthesized tubulin to properly folded heterodimer. involved in regulation of tubulin heterodimer dissociation. may function as a negative regulator of axonal growth.	Adh - Motil - Cytosk
ENSG00000167553	TUBA1C	3.39236	-0.69719	1	2.63042	-1.07041	0.976501	0.775397	SYNCH	Tubulin, alpha 1c	Tubulin is the major constituent of microtubules. it binds two moles of gtp, one at an exchangeable site on the beta chain and one at a non-exchangeable site on the alpha chain.	Adh - Motil - Cytosk
ENSG00000026025	VIM	10.7721	-0.492077	1	7.29511	-1.06373	0.97879	0.677222	SYNCH	Vimentin	This gene encodes a member of the intermediate filament family. Intermediate filamentents, along with microtubules and actin microfilaments, make up the cytoskeleton. The protein encoded by this gene is responsible for maintaining cell shape, integrity of the cytoplasm, and stabilizing cytoskeletal interactions. It is also involved in the immune response, and controls the transport of low-density…	Adh - Motil - Cytosk
ENSG00000115935	WIPF1	0.411009	-0.923809	1	0.360834	-1.11632	0.946362	0.877921	SYNCH	WAS/WASL interacting protein family, member 1	This gene encodes a protein that plays an important role in the organization of the actin cytoskeleton. The encoded protein binds to a region of Wiskott-Aldrich syndrome protein that is frequently mutated in Wiskott-Aldrich syndrome, an X-linked recessive disorder.	Adh - Motil - Cytosk
ENSG00000184009	ACTG1	25.6421	0.230578	1	9.78434	-1.1855	0.904905	0.381574	ASYNCH	Actin gamma 1	Actins are highly conserved proteins that are involved in various types of cell motility, and maintenance of the cytoskeleton. In vertebrates, three main groups of actin isoforms, alpha, beta and gamma have been identified. The alpha actins are found in muscle tissues and are a major constituent of the contractile apparatus. The beta and gamma actins co-exist in most cell types as components of t…	Adh - Motil - Cytosk
ENSG00000130429	ARPC1B	12.1585	0.404941	0.98556	5.51186	-0.761357	1	0.453334	ASYNCH	Actin related protein 2/3 complex, subunit 1B, 41kDa	This gene encodes one of seven subunits of the human Arp2/3 protein complex. This subunit is a member of the SOP2 family of proteins and is most similar to the protein encoded by gene ARPC1A. The similarity between these two proteins suggests that they both may function as p41 subunit of the human Arp2/3 complex that has been implicated in the control of actin polymerization in cells. It is possi…	Adh - Motil - Cytosk
ENSG00000130303	BST2	8.03002	0.0770868	1	3.67109	-1.07233	0.973864	0.457171	ASYNCH	Bone marrow stromal cell antigen 2	BST2 is an apical cell surface protein that links cholesterol-rich lipid rafts to the actin network via association with RICH2 (617716), EBP50 (SLC9A3R1; 604990), and ezrin (123900) (Rollason et al., 2009).	Adh - Motil - Cytosk
ENSG00000064666	CNN2	1.47227	0.741251	0.769433	0.39744	-1.17803	0.914572	0.26995	ASYNCH	Calponin 2	The protein encoded by this gene, which can bind actin, calmodulin, troponin C, and tropomyosin, may function in the structural organization of actin filaments. The encoded protein could play a role in smooth muscle contraction and cell adhesion.	Adh - Motil - Cytosk
ENSG00000143924	EML4	1.01832	1.55618	0.218878	0.486341	0.448983	0.670514	0.477591	ASYNCH	Echinoderm microtubule associated protein like 4	This gene is a member of the echinoderm microtubule associated protein-like family. The encoded WD-repeat protein may be involved in microtubule formation. Abnormal fusion of parts of this gene with portions of the anaplastic lymphoma receptor tyrosine kinase gene, which generates EML4-ALK fusion transcripts, is one of the primary mutations associated with non-small cell lung cancer.	Adh - Motil - Cytosk
ENSG00000196405	EVL	0.846556	1.91847	0.0763485	0.120278	-0.953365	1	0.142079	ASYNCH	Enah/Vasp-like	Ena/vasp proteins are actin-associated proteins involved in a range of processes dependent on cytoskeleton remodeling and cell polarity such as axon guidance and lamellipodial and filopodial dynamics in migrating cells. evl enhances actin nucleation and polymerization.	Adh - Motil - Cytosk
ENSG00000196924	FLNA	0.938573	0.464737	0.958084	0.386981	-0.832056	1	0.412308	ASYNCH	Filamin A, alpha	The protein encoded by this gene is an actin-binding protein that crosslinks actin filaments and links actin filaments to membrane glycoproteins. The encoded protein is involved in remodeling the cytoskeleton to effect changes in cell shape and migration. This protein interacts with integrins, transmembrane receptor complexes, and second messengers.	Adh - Motil - Cytosk
ENSG00000089327	FXYD5	2.30042	1.4289	0.294553	1.10865	0.334858	0.739823	0.481932	ASYNCH	FXYD domain containing ion transport regulator 5	This gene product, FXYD5, is a glycoprotein that functions in the up-regulation of chemokine production, and it is involved in the reduction of cell adhesion via its ability to down-regulate E-cadherin.	Adh - Motil - Cytosk
ENSG00000160255	ITGB2	3.55186	1.11768	0.499707	0.915158	-0.888349	1	0.257656	ASYNCH	Integrin, beta 2 (complement component 3 receptor 3 and 4 subunit)	Integrin alpha-l/beta-2 is a receptor for icam1, icam2, icam3 and icam4. integrins alpha-m/beta-2 and alpha-x/beta-2 are receptors for the ic3b fragment of the third complement component and for fibrinogen. integrin alpha-x/beta-2 recognizes the sequence g-p-r in fibrinogen alpha-chain. integrin alpha-m/beta-2 recognizes p1 and p2 peptides of fibrinogen gamma chain. integrin alpha-m/beta-2 is als…	Adh - Motil - Cytosk
ENSG00000139626	ITGB7	0.932439	1.73239	0.13902	0.162114	-0.846882	1	0.17386	ASYNCH	Integrin, beta 7	The encoded protein forms dimers with an alpha4 chain or an alphaE chain and plays a role in leukocyte adhesion. Dimerization with alpha4 forms a homing receptor for migration of lymphocytes to the intestinal mucosa and Peyer's patches. Dimerization with alphaE permits binding to the ligand epithelial cadherin, a calcium-dependent adhesion molecule. Integrin alpha-e/beta-7 is induced by tgfb1. in…	Adh - Motil - Cytosk
ENSG00000160789	LMNA	6.90127	0.893419	0.650945	2.23298	-0.775745	1	0.323561	ASYNCH	Lamin A/C	Lamins are components of the nuclear lamina, a fibrous layer on the nucleoplasmic side of the inner nuclear membrane, which is thought to provide a framework for the nuclear envelope and may also interact with chromatin. lamin a and c are present in equal amounts in the lamina of mammals. plays an important role in nuclear assembly, chromatin organization, nuclear membrane and telomere dynamics. …	Adh - Motil - Cytosk
ENSG00000113368	LMNB1	1.14715	0.763903	0.757859	0.203949	-1.74854	0.631851	0.177789	ASYNCH	Lamin B1	Lamins are components of the nuclear lamina, a fibrous layer on the nucleoplasmic side of the inner nuclear membrane, which is thought to provide a framework for the nuclear envelope and may also interact with chromatin.	Adh - Motil - Cytosk
ENSG00000149269	PAK1	1.71765	1.09589	0.515968	0.821027	-0.00119982	1	0.477994	ASYNCH	p21 protein (Cdc42/Rac)-activated kinase 1	This gene encodes a family member of serine/threonine p21-activating kinases, known as PAK proteins. These proteins are critical effectors that link RhoGTPases to cytoskeleton reorganization and nuclear signaling, and they serve as targets for the small GTP binding proteins Cdc42 and Rac. This specific family member regulates cell motility and morphology.	Adh - Motil - Cytosk
ENSG00000196923	PDLIM7	0.355799	0.92859	0.670582	0.177802	-0.0858193	1	0.499726	ASYNCH	PDZ and LIM domain 7 (enigma)	The protein encoded by this gene is representative of a family of proteins composed of conserved PDZ and LIM domains. LIM domains are proposed to function in protein-protein recognition in a variety of contexts including gene transcription and development and in cytoskeletal interaction. The LIM domains of this protein bind to protein kinases, whereas the PDZ domain binds to actin filaments. The …	Adh - Motil - Cytosk
ENSG00000023902	PLEKHO1	1.46	0.467497	0.952237	0.664143	-0.689985	1	0.454892	ASYNCH	Pleckstrin homology domain containing, family O member 1	Plays a role in the regulation of the actin cytoskeleton through its interactions with actin capping protein (cp). may function to target ck2 to the plasma membrane thereby serving as an adapter to facilitate the phosphorylation of cp by protein kinase 2 (ck2). appears to target atm to the plasma membrane. appears to also inhibit tumor cell growth by inhibiting akt- mediated cell-survival. also i…	Adh - Motil - Cytosk
ENSG00000152229	PSTPIP2	1.23916	1.47091	0.273016	0.277162	-0.74223	1	0.223669	ASYNCH	Proline-serine-threonine phosphatase interacting protein 2	Binds to f-actin. may be involved in regulation of the actin cytoskeleton.	Adh - Motil - Cytosk
ENSG00000168028	RPSA	31.8686	1.32176	0.345952	12.7547	-0.0481811	1	0.400228	ASYNCH	Ribosomal protein SA	Laminins, a family of extracellular matrix glycoproteins, are the major noncollagenous constituent of basement membranes. They have been implicated in a wide variety of biological processes including cell adhesion, differentiation, migration, signaling, neurite outgrowth and metastasis. Many of the effects of laminin are mediated through interactions with cell surface receptors. These receptors i…	Adh - Motil - Cytosk
ENSG00000120708	TGFBI	0.466219	0.847906	0.73089	0.104589	-1.30543	0.891677	0.224335	ASYNCH	Transforming growth factor, beta-induced, 68kDa	This protein plays a role in cell-collagen interactions and may be involved in endochondrial bone formation in cartilage. The protein is induced by transforming growth factor-beta and acts to inhibit cell adhesion.	Adh - Motil - Cytosk
ENSG00000167460	TPM4	2.95681	0.811614	0.716785	1.15048	-0.583361	1	0.389096	ASYNCH	Tropomyosin 4	This gene encodes a member of the tropomyosin family of actin-binding proteins involved in the contractile system of striated and smooth muscles and the cytoskeleton of non-muscle cells. Tropomyosins are dimers of coiled-coil proteins that polymerize end-to-end along the major groove in most actin filaments. They provide stability to the filaments and regulate access of other actin-binding protei…	Adh - Motil - Cytosk
ENSG00000123416	TUBA1B	38.3895	1.42278	0.284333	14.0464	-0.0833225	1	0.365891	ASYNCH	Tubulin, alpha 1b	Tubulin is the major constituent of microtubules. it binds two moles of gtp, one at an exchangeable site on the beta chain and one at a non-exchangeable site on the alpha chain.	Adh - Motil - Cytosk
ENSG00000196230	TUBB	18.888	1.10177	0.50424	7.38925	-0.295331	1	0.391213	ASYNCH	Tubulin, beta class I	This gene encodes a beta tubulin protein. This protein forms a dimer with alpha tubulin and acts as a structural component of microtubules. Mutations in this gene cause cortical dysplasia, complex, with other brain malformations 6.	Adh - Motil - Cytosk
ENSG00000015285	WAS	1.01832	1.26488	0.41577	0.4968	0.196814	0.856324	0.487862	ASYNCH	Wiskott-Aldrich syndrome	The Wiskott-Aldrich syndrome (WAS) family of proteins share similar domain structure, and are involved in transduction of signals from receptors on the cell surface to the actin cytoskeleton. The presence of a number of different motifs suggests that they are regulated by a number of different stimuli, and interact with multiple proteins. Recent studies have demonstrated that these proteins, dire…	Adh - Motil - Cytosk
ENSG00000136950	ARPC5L	1.82194	1.38027	0.323668	1.62637	1.21583	0.243245	0.892658	SYNCH	Actin related protein 2/3 complex, subunit 5-like	Functions as actin-binding component of the arp2/3 complex which is involved in regulation of actin polymerization and together with an activating nucleation-promoting factor (npf) mediates the formation of branched actin networks. seems to contact the mother actin filament.	Adh - Motil - Cytosk
ENSG00000254999	BRK1	3.42303	0.00793659	1	4.77451	0.50439	0.616904	1.39482	SYNCH	BRICK1, SCAR/WAVE actin-nucleating complex subunit	Involved in regulation of actin and microtubule organization. part of a wave complex that activates the arp2/3 complex.	Adh - Motil - Cytosk
ENSG00000257727	CNPY2	1.07353	1.18565	0.46323	0.967452	1.03494	0.328499	0.901187	SYNCH	Canopy FGF signaling regulator 2	Positive regulator of neurite outgrowth by stabilizing myosin regulatory light chain (mrlc). it prevents mir-mediated mrlc ubiquitination and its subsequent proteasomal degradation.	Adh - Motil - Cytosk
ENSG00000130755	GMFG	1.4416	1.09165	0.525608	0.883781	0.363335	0.724121	0.613056	SYNCH	Glia maturation factor, gamma	Belongs to the actin-binding proteins adf family.	Adh - Motil - Cytosk
ENSG00000196465	MYL6B	0.650253	0.903167	0.668495	0.753044	1.1296	0.294811	1.15808	SYNCH	Myosin, light chain 6B, alkali, smooth muscle and non-muscle	Myosin is a hexameric ATPase cellular motor protein. It is composed of two heavy chains, two nonphosphorylatable alkali light chains, and two phosphorylatable regulatory light chains. This gene encodes a myosin alkali light chain expressed in both slow-twitch skeletal muscle and in nonmuscle tissue.	Adh - Motil - Cytosk
ENSG00000107438	PDLIM1	0.429413	1.73566	0.173631	0.256244	0.961674	0.407057	0.596732	SYNCH	PDZ and LIM domain 1	This gene encodes a member of the enigma protein family. The protein contains two protein interacting domains, a PDZ domain at the amino terminal end and one to three LIM domains at the carboxyl terminal. It is a cytoplasmic protein associated with the cytoskeleton. The protein may function as an adapter to bring other LIM-interacting proteins to the cytoskeleton.	Adh - Motil - Cytosk
ENSG00000058272	PPP1R12A	0.63185	0.0109639	1	0.69029	0.140573	0.895249	1.09249	SYNCH	Protein phosphatase 1, regulatory subunit 12A	Myosin phosphatase target subunit 1, which is also called the myosin-binding subunit of myosin phosphatase, is one of the subunits of myosin phosphatase. Myosin phosphatase regulates the interaction of actin and myosin downstream of the guanosine triphosphatase Rho. The small guanosine triphosphatase Rho is implicated in myosin light chain (MLC) phosphorylation, which results in contraction of sm…	Adh - Motil - Cytosk
ENSG00000116473	RAP1A	1.02446	0.882598	0.669641	0.726897	0.374255	0.715215	0.709544	SYNCH	RAP1A, member of RAS oncogene family	This gene encodes a member of the Ras family of small GTPases. The encoded protein undergoes a change in conformational state and activity, depending on whether it is bound to GTP or GDP. This protein is activated by several types of guanine nucleotide exchange factors (GEFs), and inactivated by two groups of GTPase-activating proteins (GAPs). The activation status of the encoded protein is there…	Adh - Motil - Cytosk
ENSG00000120438	TCP1	2.45992	1.56225	0.20077	1.52701	0.84402	0.42527	0.620754	SYNCH	T-complex 1	Molecular chaperone; assists the folding of proteins upon atp hydrolysis. as part of the bbs/cct complex may play a role in the assembly of bbsome, a complex involved in ciliogenesis regulating transports vesicles to the cilia. known to play a role, in vitro, in the folding of actin and tubulin.	Adh - Motil - Cytosk
ENSG00000134779	TPGS2	1.07353	1.40592	0.315953	0.951764	1.23093	0.241667	0.886573	SYNCH	Tubulin polyglutamylase complex subunit 2	This gene encodes a protein that is a component of the neuronal polyglutamylase complex, which plays a role in post-translational addition of glutamate residues to C-terminal tubulin tails.	Adh - Motil - Cytosk
ENSG00000188229	TUBB4B	5.84001	0.998781	0.573594	5.4648	0.90493	0.387281	0.935751	SYNCH	Tubulin, beta 4B class IVb	Tubulin is the major constituent of microtubules. it binds two moles of gtp, one at an exchangeable site on the beta chain and one at a non-exchangeable site on the alpha chain.	Adh - Motil - Cytosk
ENSG00000159450	TCHH	1e-06	-2.60993	1	1.07727	7.15949	1.12008e-29	1.07727e+06	ASYNCH	Trichohyalin	Intermediate filament-associated protein that associates in regular arrays with keratin intermediate filaments (kif) of the inner root sheath cells of the hair follicle and the granular layer of the epidermis. it later becomes cross-linked to kif by isodipeptide bonds. it may serve as scaffold protein, together with involucrin, in the organization of the cell envelope or even anchor the cell enve…	Adh - Motil - Cytosk
ENSG00000163297	ANTXR2	0.0674791	-2.62707	0.736956	0.177802	-1.30698	0.840066	2.63492	ASYNCH	Anthrax toxin receptor 2	Necessary for cellular interactions with laminin and the extracellular matrix.	Adh - Motil - Cytosk
ENSG00000047365	ARAP2	0.0429413	-3.22441	0.547026	0.167343	-1.40341	0.790828	3.89702	ASYNCH	ArfGAP with RhoGAP domain, ankyrin repeat and PH domain 2	The protein encoded by this gene contains ARF-GAP, RHO-GAP, ankyrin repeat, RAS-associating, and pleckstrin homology domains. The protein is a phosphatidylinositol (3,4,5)-trisphosphate-dependent Arf6 GAP that binds RhoA-GTP, but it lacks the predicted catalytic arginine in the RHO-GAP domain and does not have RHO-GAP activity. The protein associates with focal adhesions and functions downstream …	Adh - Motil - Cytosk
ENSG00000071205	ARHGAP10	0.276051	-2.16691	0.882295	0.564783	-1.14669	0.930431	2.04594	ASYNCH	Rho GTPase activating protein 10	GTPase activator for the small gtpases rhoa and cdc42 by converting them to an inactive gdp-bound state. essential for ptkb2 regulation of cytoskeletal organization via rho family gtpases. inhibits pak2 proteolytic fragment pak-2p34 kinase activity and changes its localization from the nucleus to the perinuclear region. stabilizes pak-2p34 thereby increasing stimulation of cell death	Adh - Motil - Cytosk
ENSG00000102931	ARL2BP	0.282185	-0.712998	1	1.03021	1.19542	0.257602	3.65081	ASYNCH	ADP-ribosylation factor-like 2 binding protein	ARL2BP localizes to the basal body of ciliated cells and has an essential role in photoreceptor maintenance and function (Davidson et al., 2013). Using small interfering RNA, Davidson et al. (2013) found that knockdown of ARL2BP in human retina pigment epithelial cells reduced cilia length.	Adh - Motil - Cytosk
ENSG00000153113	CAST	0.325127	-2.05631	0.927968	1.60545	0.259862	0.792896	4.93792	ASYNCH	Calpastatin	The protein encoded by this gene is an endogenous calpain (calcium-dependent cysteine protease) inhibitor. It consists of an N-terminal domain L and four repetitive calpain-inhibition domains (domains 1-4), and it is involved in the proteolysis of amyloid precursor protein. The calpain/calpastatin system is involved in numerous membrane fusion events, such as neural vesicle exocytosis and platele…	Adh - Motil - Cytosk
ENSG00000160050	CCDC28B	0.269917	-3.11781	0.561033	2.35849	0.0116673	0.984279	8.73786	ASYNCH	Coiled-coil domain containing 28B	Involved in ciliogenesis. regulates cilia length through its interaction with mapkap1/sin1 but independently of mtorc2 complex. modulates mtorc2 complex assembly and function, possibly enhances akt1 phosphorylation. does not seem to modulate assembly and function of mtorc1 complex.	Adh - Motil - Cytosk
ENSG00000177697	CD151	0.251513	-0.630026	1	0.564783	0.546608	0.602969	2.24554	ASYNCH	CD151 molecule (Raph blood group)	This encoded protein is a cell surface glycoprotein that is known to complex with integrins and other transmembrane 4 superfamily proteins. It is involved in cellular processes including cell adhesion and may regulate integrin trafficking and/or function. This protein enhances cell motility, invasion and metastasis of cancer cells.	Adh - Motil - Cytosk
ENSG00000104894	CD37	0.226975	-0.842126	1	0.454964	0.159796	0.879925	2.00447	ASYNCH	CD37 molecule	This encoded protein is a cell surface glycoprotein that is known to complex with integrins and other transmembrane 4 superfamily proteins. It may play a role in T-cell-B-cell interactions.	Adh - Motil - Cytosk
ENSG00000135404	CD63	4.22665	-0.809737	1	8.50312	0.219643	0.819488	2.01179	ASYNCH	CD63 molecule	Functions as cell surface receptor for timp1 and plays a role in the activation of cellular signaling cascades. plays a role in the activation of itgb1 and integrin signaling, leading to the activation of akt, fak/ptk2 and map kinases. promotes cell survival, reorganization of the actin cytoskeleton, cell adhesion, spreading and migration, via its role in the activation of akt and fak/ptk2. plays…	Adh - Motil - Cytosk
ENSG00000010278	CD9	0.128824	-1.34323	1	0.643225	0.980446	0.366804	4.99306	ASYNCH	CD9 molecule	Using human cord blood CD34 (142230)-positive hematopoietic stem cells (HSCs), Leung et al. (2011) showed that SDF1 (CXCL12; 600835) stimulation through CXCR4 (162643) enhanced CD9 expression. Blocking CD9 inhibited transendothelial migration and calcium mobilization, whereas adhesion to fibronectin and endothelial cells was enhanced. Anti-CD9 treatment of HSCs impaired homing of the cells to imm…	Adh - Motil - Cytosk
ENSG00000258289	CHURC1	0.760674	-0.741932	1	1.6682	0.411553	0.681506	2.19306	ASYNCH	Churchill domain containing 1	Transcriptional activator that mediates fgf signaling during neural development. plays a role in the regulation of cell movement	Adh - Motil - Cytosk
ENSG00000121552	CSTA	1.04286	-2.98863	0.62022	4.07899	-1.01674	1	3.91135	ASYNCH	Cystatin A (stefin A)	This is an intracellular thiol proteinase inhibitor. has an important role in desmosome-mediated cell-cell adhesion in the lower levels of the epidermis.	Adh - Motil - Cytosk
ENSG00000108669	CYTH1	0.202437	-2.22054	0.863732	0.460194	-1.05523	0.984881	2.27326	ASYNCH	Cytohesin 1	This gene is highly expressed in natural killer and peripheral T cells, and regulates the adhesiveness of integrins at the plasma membrane of lymphocytes.	Adh - Motil - Cytosk
ENSG00000125868	DSTN	0.637985	-1.25841	1	2.52584	0.763798	0.461301	3.95909	ASYNCH	Destrin (actin depolymerizing factor)	The product of this gene belongs to the actin-binding proteins ADF family. This family of proteins is responsible for enhancing the turnover rate of actin in vivo. This gene encodes the actin depolymerizing protein that severs actin filaments (F-actin) and binds to actin monomers (G-actin).	Adh - Motil - Cytosk
ENSG00000075618	FSCN1	2.71757	-3.57172	0.441357	11.8814	-1.43874	0.76517	4.37206	ASYNCH	Fascin actin-bundling protein 1	This gene encodes a member of the fascin family of actin-binding proteins. Fascin proteins organize F-actin into parallel bundles, and are required for the formation of actin-based cellular protrusions. The encoded protein plays a critical role in cell migration, motility, adhesion and cellular interactions.	Adh - Motil - Cytosk
ENSG00000106211	HSPB1	1.35572	-2.18289	0.883999	5.32883	-0.190525	1	3.93064	ASYNCH	Heat shock 27kDa protein 1	The protein encoded by this gene is induced by environmental stress and developmental changes. The encoded protein is involved in stress resistance and actin organization and translocates from the cytoplasm to the nucleus upon stress induction.	Adh - Motil - Cytosk
ENSG00000162729	IGSF8	0.104286	-1.20932	1	0.360834	0.558476	0.607726	3.46004	ASYNCH	Immunoglobulin superfamily, member 8	This gene encodes a member the EWI subfamily of the immunoglobulin protein superfamily. Members of this family contain a single transmembrane domain, an EWI (Glu-Trp-Ile)-motif and a variable number of immunoglobulin domains. This protein interacts with the tetraspanins CD81 and CD9 and may regulate their role in certain cellular functions including cell migration and viral infection. may play a …	Adh - Motil - Cytosk
ENSG00000166333	ILK	0.496892	-0.773262	1	1.11388	0.408311	0.688297	2.24169	ASYNCH	Integrin-linked kinase	Receptor-proximal protein kinase regulating integrin- mediated signal transduction. may act as a mediator of inside-out integrin signaling. focal adhesion protein part of the complex ilk-pinch. this complex is considered to be one of the convergence points of integrin- and growth factor-signaling pathway. could be implicated in mediating cell architecture, adhesion to integrin substrates and anch…	Adh - Motil - Cytosk
ENSG00000114473	IQCG	0.0429413	-3.11588	0.602711	0.245785	-0.74595	1	5.72375	ASYNCH	IQ motif containing G	By large-scale sequencing of clones obtained from testis cDNA library, Wiemann et al. (2001) isolated IQCG, which they designated DKFZp434B227. The deduced 443-amino acid protein shares significant similarity with nematode paramyosin, suggesting it has a role in cell structure and motility.	Adh - Motil - Cytosk
ENSG00000159166	LAD1	0.318992	-3.39697	0.490434	2.02381	-0.73921	1	6.34437	ASYNCH	Ladinin 1	The protein encoded by this gene may be an anchoring filament that is a component of basement membranes. It may contribute to the stability of the association of the epithelial layers with the underlying mesenchyme.	Adh - Motil - Cytosk
ENSG00000064042	LIMCH1	0.0736136	-3.63403	0.445805	0.627537	-0.627438	1	8.52474	ASYNCH	LIM and calponin homology domains 1	Cell migration relies on the coordinated action of actin filaments and nonmuscle myosin II (NM II) (see MYH9, 160775) to control cell adhesion turnover. LIMCH1 is an actin stress fiber-associated protein that regulates NM II activity (Lin et al., 2017).	Adh - Motil - Cytosk
ENSG00000155130	MARCKS	1.32504	-2.72903	0.681042	5.17195	-0.755695	1	3.90323	ASYNCH	Myristoylated alanine-rich protein kinase C substrate	The protein encoded by this gene is a substrate for protein kinase C. It is localized to the plasma membrane and is an actin filament crosslinking protein. Phosphorylation by protein kinase C or binding to calcium-calmodulin inhibits its association with actin and with the plasma membrane, leading to its presence in the cytoplasm. The protein is thought to be involved in cell motility, phagocytos…	Adh - Motil - Cytosk
ENSG00000175130	MARCKSL1	6.6559	-3.05828	0.576589	15.6257	-1.8253	0.594646	2.34764	ASYNCH	MARCKS-like 1	Controls cell movement by regulating actin cytoskeleton homeostasis and filopodium and lamellipodium formation. when unphosphorylated, induces cell migration. when phosphorylated by mapk8, induces actin bundles formation and stabilization, thereby reducing actin plasticity, hence restricting cell movement, including neuronal migration. may also affect cancer cell migration. may be involved in cou…	Adh - Motil - Cytosk
ENSG00000141741	MIEN1	0.595043	-0.854742	1	2.22776	1.09859	0.299566	3.74385	ASYNCH	Migration and invasion enhancer 1	Increases cell migration by inducing filopodia formation at the leading edge of migrating cells. plays a role in regulation of apoptosis, possibly through control of casp3. may be involved in a redox-related process.	Adh - Motil - Cytosk
ENSG00000134369	NAV1	0.0674791	-2.49655	0.780308	0.266703	-0.595622	1	3.95238	ASYNCH	Neuron navigator 1	This gene belongs to the neuron navigator family and is expressed predominantly in the nervous system. The encoded protein contains coiled-coil domains and a conserved AAA domain characteristic for ATPases associated with a variety of cellular activities. This gene is similar to unc-53, a Caenorhabditis elegans gene involved in axon guidance. The exact function of this gene is not known, but it i…	Adh - Motil - Cytosk
ENSG00000112378	PERP	0.0184034	-3.39555	0.613804	0.308539	0.322624	0.760149	16.7653	ASYNCH	PERP, TP53 apoptosis effector	Component of intercellular desmosome junctions. plays a role in stratified epithelial integrity and cell-cell adhesion by promoting desmosome assembly. plays a role as an effector in the tp53-dependent apoptotic pathway	Adh - Motil - Cytosk
ENSG00000143545	RAB13	0.595043	-2.60764	0.725977	3.03309	-0.246947	1	5.09727	ASYNCH	RAB13, member RAS oncogene family	This gene is a member of the Rab family of small G proteins and plays a role in regulating membrane trafficking between trans-Golgi network (TGN) and recycling endosomes (RE). The encoded protein is involved in the assembly of tight junctions, which are components of the apical junctional complex (AJC) of epithelial cells. The AJC plays a role in forming a barrier between luminal contents and the…	Adh - Motil - Cytosk
ENSG00000137710	RDX	0.460085	-1.15147	1	1.05112	0.0496592	0.959226	2.28463	ASYNCH	Radixin	Radixin is a cytoskeletal protein that may be important in linking actin to the plasma membrane. It is highly similar in sequence to both ezrin and moesin.	Adh - Motil - Cytosk
ENSG00000137575	SDCBP	0.693195	-1.14614	1	1.59499	0.0697169	0.939085	2.30093	ASYNCH	Syndecan binding protein (syntenin)	The protein is primarily localized to membrane-associated adherens junctions and focal adhesions but is also found at the endoplasmic reticulum and nucleus.	Adh - Motil - Cytosk
ENSG00000138623	SEMA7A	0.0552102	-2.74234	0.700305	0.183032	-1.11588	0.953295	3.31518	ASYNCH	Semaphorin 7A, GPI membrane anchor (John Milton Hagen blood group)	Plays an important role in integrin-mediated signaling and functions both in regulating cell migration and immune responses. promotes formation of focal adhesion complexes, activation of the protein kinase ptk2/fak1 and subsequent phosphorylation of mapk1 and mapk3. promotes production of proinflammatory cytokines by monocytes and macrophages. plays an important role in modulating inflammation an…	Adh - Motil - Cytosk
ENSG00000114354	TFG	0.68706	-0.857507	1	1.39104	0.174059	0.859835	2.02463	ASYNCH	TRK-fused gene	The TFG gene encodes a protein that plays a role in the normal dynamic function of the endoplasmic reticulum (ER) and its associated microtubules (summary by Beetz et al., 2013).	Adh - Motil - Cytosk
ENSG00000123610	TNFAIP6	0.0184034	-3.67083	0.672472	0.266703	-0.172724	1	14.4921	ASYNCH	Tumor necrosis factor, alpha-induced protein 6	The protein encoded by this gene is a secretory protein that contains a hyaluronan-binding domain, and thus is a member of the hyaluronan-binding protein family. The hyaluronan-binding domain is known to be involved in extracellular matrix stability and cell migration. This protein has been shown to form a stable complex with inter-alpha-inhibitor (I alpha I), and thus enhance the serine protease…	Adh - Motil - Cytosk
ENSG00000140416	TPM1	0.0429413	-2.26847	0.87479	0.428817	0.939709	0.394646	9.98612	ASYNCH	Tropomyosin 1 (alpha)	This gene is a member of the tropomyosin family of highly conserved, widely distributed actin-binding proteins involved in the contractile system of striated and smooth muscles and the cytoskeleton of non-muscle cells. Tropomyosin is composed of two alpha-helical chains arranged as a coiled-coil. It is polymerized end to end along the two grooves of actin filaments and provides stability to the f…	Adh - Motil - Cytosk
ENSG00000125733	TRIP10	0.134958	-3.12686	0.558819	0.962223	-0.326105	1	7.12978	ASYNCH	Thyroid hormone receptor interactor 10	Required for translocation of glut4 to the plasma membrane in response to insulin signaling (by similarity). required to coordinate membrane tubulation with reorganization of the actin cytoskeleton during endocytosis. binds to lipids such as phosphatidylinositol 4,5-bisphosphate and phosphatidylserine and promotes membrane invagination and the formation of tubules. also promotes cdc42-induced act…	Adh - Motil - Cytosk
ENSG00000106537	TSPAN13	0.251513	-2.93239	0.620607	0.915158	-1.08579	0.968749	3.63861	ASYNCH	Tetraspanin 13	Members of the tetraspanin superfamily, such as TSPAN13, are characterized by the presence of 4 transmembrane domains. Tetraspanins associate in large membrane complexes with other molecules, particularly integrins (see ITGB1; 135630), and function in cell adhesion, migration, and signaling (summary by Serru et al., 2000).	Adh - Motil - Cytosk
ENSG00000167552	TUBA1A	1.11647	-2.21879	0.871513	4.59671	-0.159785	1	4.11717	ASYNCH	Tubulin, alpha 1a	Tubulin is the major constituent of microtubules. it binds two moles of gtp, one at an exchangeable site on the beta chain and one at a non-exchangeable site on the alpha chain.	Adh - Motil - Cytosk
ENSG00000137267	TUBB2A	0.263782	-4.07554	0.331905	1.48517	-1.60388	0.697292	5.63029	ASYNCH	Tubulin, beta 2A class IIa	Microtubules are dynamic polymeric structures consisting of heterodimers of alpha-tubulins (see 602529) and beta-tubulins, such as TUBB2A, that are continuously incorporated and released. Microtubules function in mitosis, intracellular transport, neuron morphology, and ciliary and flagellar motility (Leandro-Garcia et al., 2010).	Adh - Motil - Cytosk
ENSG00000137285	TUBB2B	0.257648	-4.27437	0.302046	1.19755	-2.08231	0.51775	4.64801	ASYNCH	Tubulin, beta 2B class IIb	The protein encoded by this gene is a beta isoform of tubulin, which binds GTP and is a major component of microtubules. This gene is highly similar to TUBB2A and TUBB2C. Defects in this gene are a cause of asymmetric polymicrogyria.	Adh - Motil - Cytosk
ENSG00000176014	TUBB6	0.404875	-2.3507	0.818597	1.66297	-0.308835	1	4.10737	ASYNCH	Tubulin, beta 6 class V	Tubulin is the major constituent of microtubules. it binds two moles of gtp, one at an exchangeable site on the beta chain and one at a non-exchangeable site on the alpha chain	Adh - Motil - Cytosk
ENSG00000249437	NAIP	0.539833	2.08099	0.0478674	0.0418358	-1.58399	0.77136	0.0774976	ASYNCH	NLR family, apoptosis inhibitory protein	Anti-apoptotic protein which acts by inhibiting the activities of casp3, casp7 and casp9. can inhibit the autocleavage of pro-casp9 and cleavage of pro-casp3 by casp9. capable of inhibiting casp9 autoproteolysis at 'asp-315' and decreasing the rate of auto proteolysis at 'asp-330'. acts as a mediator of neuronal survival in pathological conditions. prevents motor- neuron apoptosis induced by a va…	Apoptosis
ENSG00000125652	ALKBH7	0.822019	-0.805843	1	1.42765	0.000763374	0.99692	1.73676	SYNCH	AlkB, alkylation repair homolog 7 (E. coli)	Required to induce programmed necrosis in response to dna damage caused by cytotoxic alkylating agents. acts by triggering the collapse of mitochondrial membrane potential and loss of mitochondrial function that leads to energy depletion and cell death (pubmed:23666923). alkbh7-mediated necrosis is probably required to prevent the accumulation of cells with dna damage	Apoptosis
ENSG00000087088	BAX	2.94454	-0.0280324	1	3.72861	0.323307	0.743474	1.26628	SYNCH	BCL2-associated X protein	The protein encoded by this gene belongs to the BCL2 protein family. BCL2 family members form hetero- or homodimers and act as anti- or pro-apoptotic regulators that are involved in a wide variety of cellular activities. This protein forms a heterodimer with BCL2, and functions as an apoptotic activator. This protein is reported to interact with, and increase the opening of, the mitochondrial vol…	Apoptosis
ENSG00000099385	BCL7C	0.662522	-0.144534	1	0.747815	0.0322996	0.977151	1.12874	SYNCH	B-cell CLL/lymphoma 7C	May play an anti-apoptotic role.	Apoptosis
ENSG00000164713	BRI3	1.59496	-0.457159	1	2.22776	0.0340718	0.966284	1.39675	SYNCH	Brain protein I3	Wu et al. (2003) found that overexpression of mouse Bri3 in L929 cells induced apoptosis instead of protecting cells from TNF-induced cell death. They showed that treatment of L929 cells with antisense Bri3 or cycloheximide increased resistance to TNF-induced cell death. Transfection of L929 cells with sense or antisense Bri3 was toxic, suggesting that maintenance of the endogenous level of Bri3 …	Apoptosis
ENSG00000164305	CASP3	0.312858	-1.48744	1	0.366063	-1.26854	0.860924	1.17006	SYNCH	Caspase 3, apoptosis-related cysteine peptidase	This gene encodes a protein which is a member of the cysteine-aspartic acid protease (caspase) family. Sequential activation of caspases plays a central role in the execution-phase of cell apoptosis. Caspases exist as inactive proenzymes which undergo proteolytic processing at conserved aspartic residues to produce two subunits, large and small, that dimerize to form the active enzyme. This prote…	Apoptosis
ENSG00000003402	CFLAR	1.04899	-2.30216	0.83189	1.51655	-1.77361	0.613961	1.44572	SYNCH	CASP8 and FADD-like apoptosis regulator	The protein encoded by this gene is a regulator of apoptosis and is structurally similar to caspase-8. However, the encoded protein lacks caspase activity and appears to be itself cleaved into two peptides by caspase-8.	Apoptosis
ENSG00000176978	DPP7	1.33731	-0.178302	1	2.19115	0.554257	0.586781	1.63847	SYNCH	Dipeptidyl-peptidase 7	The protein encoded by this gene is a post-proline cleaving aminopeptidase expressed in quiescent lymphocytes. The resting lymphocytes are maintained through suppression of apoptosis, a state which is disrupted by inhibition of this novel serine protease. The enzyme has strong sequence homology with prolylcarboxypeptidase and is active at both acidic and neutral pH.	Apoptosis
ENSG00000114023	FAM162A	0.981515	-0.497054	1	1.65251	0.269139	0.787707	1.68364	SYNCH	Family with sequence similarity 162, member A	Proposed to be involved in regulation of apoptosis; the exact mechanism may differ between cell types/tissues. may be involved in hypoxia-induced cell death of transformed cells implicating cytochrome c release and caspase activation (such as casp9) and inducing mitochondrial permeability transition. may be involved in hypoxia-induced cell death of neuronal cells probably by promoting release of …	Apoptosis
ENSG00000105701	FKBP8	1.72992	-0.245003	1	2.90236	0.522481	0.604877	1.67774	SYNCH	FK506 binding protein 8, 38kDa	Constitutively inactive ppiase, which becomes active when bound to calmodulin and calcium. seems to act as a chaperone for bcl2, targets it to the mitochondria and modulates its phosphorylation state. the bcl2/fkbp8/calmodulin/calcium complex probably interferes with the binding of bcl2 to its targets. the active form of fkbp8 may therefore play a role in the regulation of apoptosis. FKBP8 associ…	Apoptosis
ENSG00000137331	IER3	0.637985	-2.06933	0.929312	1.20278	-1.15689	0.928825	1.88528	SYNCH	Immediate early response 3	This gene functions in the protection of cells from Fas- or tumor necrosis factor type alpha-induced apoptosis. Partially degraded and unspliced transcripts are found after virus infection in vitro, but these transcripts are not found in vivo and do not generate a valid protein.	Apoptosis
ENSG00000143384	MCL1	0.619581	-0.901945	1	0.475882	-1.28746	0.846267	0.768071	SYNCH	Myeloid cell leukemia 1	This gene encodes an anti-apoptotic protein, which is a member of the Bcl-2 family. Alternative splicing results in multiple transcript variants. The longest gene product (isoform 1) enhances cell survival by inhibiting apoptosis while the alternatively spliced shorter gene products (isoform 2 and isoform 3) promote apoptosis and are death-inducing.	Apoptosis
ENSG00000114978	MOB1A	2.25748	-1.08477	1	1.92968	-1.31568	0.830764	0.85479	SYNCH	MOB kinase activator 1A	Activator of lats1/2 in the hippo signaling pathway which plays a pivotal role in organ size control and tumor suppression by restricting proliferation and promoting apoptosis. the core of this pathway is composed of a kinase cascade wherein stk3/mst2 and stk4/mst1, in complex with its regulatory protein sav1, phosphorylates and activates lats1/2 in complex with its regulatory protein mob1, which…	Apoptosis
ENSG00000137409	MTCH1	1.14101	-0.239314	1	1.95059	0.555041	0.586886	1.70953	SYNCH	Mitochondrial carrier 1	This gene encodes a member of the mitochondrial carrier family. The encoded protein is localized to the mitochondrion inner membrane and induces apoptosis independent of the proapoptotic proteins Bax and Bak. Xu et al. (2002) observed that expression of PSAP cDNA in several cell lines led to apoptotic cell death. PSAP-induced apoptosis was documented using multiple independent approaches, includi…	Apoptosis
ENSG00000139289	PHLDA1	0.0613447	-1.98554	1	0.104589	-1.27966	0.913554	1.70495	SYNCH	Pleckstrin homology-like domain, family A, member 1	This gene encodes an evolutionarily conserved proline-histidine rich nuclear protein. The encoded protein may play an important role in the anti-apoptotic effects of insulin-like growth factor-1.	Apoptosis
ENSG00000101265	RASSF2	0.533699	-0.929619	1	0.470653	-1.1155	0.948153	0.88187	SYNCH	Ras association (RalGDS/AF-6) domain family member 2	Potential tumor suppressor. acts as a kras-specific effector protein. may promote apoptosis and cell cycle arrest. stabilizes stk3/mst2 by protecting it from proteasomal degradation.	Apoptosis
ENSG00000161526	SAP30BP	0.503026	-0.325638	1	0.69029	0.136251	0.896312	1.37228	SYNCH	SAP30 binding protein	Induces cell death. may act as a transcriptional corepressor of a gene related to cell survival. may be involved in the regulation of beta-2-microglobulin genes.	Apoptosis
ENSG00000124570	SERPINB6	0.736136	-0.187633	1	1.35966	0.721656	0.489286	1.84703	SYNCH	Serpin peptidase inhibitor, clade B (ovalbumin), member 6	The protein encoded by this gene is a member of the serpin (serine proteinase inhibitor) superfamily, and ovalbumin(ov)-serpin subfamily. It was originally discovered as a placental thrombin inhibitor. The mouse homolog was found to be expressed in the hair cells of the inner ear. Mutations in this gene are associated with nonsyndromic progressive hearing loss, suggesting that this serpin plays a…	Apoptosis
ENSG00000160410	SHKBP1	1.1042	-0.00236116	1	1.35443	0.300255	0.763422	1.22662	SYNCH	SH3KBP1 binding protein 1	SHKBP1 plays a role in lysosomal enzyme-dependent apoptosis (Liu et al., 2006) and in regulating degradation of activated cell surface receptors (Feng et al., 2011). By yeast 2-hybrid screening of a human fetal liver cDNA library, Liu et al. (2006) found that SB1 interacted with lysosomal cathepsin B (CTSB; 116810). Protein pull-down analysis of in vitro-translated proteins and coimmunoprecipitat…	Apoptosis
ENSG00000081320	STK17B	0.361934	-1.39895	1	0.39221	-1.28932	0.849201	1.08365	SYNCH	Serine/threonine kinase 17b	Phosphorylates myosin light chains (by similarity). acts as a positive regulator of apoptosis.	Apoptosis
ENSG00000101109	STK4	0.748405	-2.23179	0.855949	1.36489	-1.3675	0.804451	1.82374	SYNCH	Serine/threonine kinase 4	The protein encoded by this gene is a cytoplasmic kinase that is structurally similar to the yeast Ste20p kinase, which acts upstream of the stress-induced mitogen-activated protein kinase cascade. The encoded protein can phosphorylate myelin basic protein and undergoes autophosphorylation. A caspase-cleaved fragment of the encoded protein has been shown to be capable of phosphorylating histone H…	Apoptosis
ENSG00000086666	ZFAND6	1.14101	-0.022093	1	1.33352	0.208613	0.83521	1.16871	SYNCH	Zinc finger, AN1-type domain 6	Involved in regulation of tnf-alpha induced nf-kappa-b activation and apoptosis. involved in modulation of 'lys-48'- linked polyubiquitination status of traf2 and decreases association of traf2 with ripk1. required for pts1 target sequence-dependent protein import into peroxisomes and pex5 stability; may cooperate with pex6. in vitro involved in pex5 export from the cytosol to peroxisomes	Apoptosis
ENSG00000106400	ZNHIT1	1.6195	-0.465946	1	2.68795	0.281283	0.775376	1.65974	SYNCH	Zinc finger, HIT-type containing 1	Seems to play a role in p53-mediated apoptosis induction. binds to nr1d2 and relieves it of its inhibitory effect on the transcription of apoc3 without affecting its dna-binding activity.	Apoptosis
ENSG00000004455	AK2	1.50908	1.32003	0.363503	0.674602	0.119359	0.909347	0.447029	ASYNCH	Adenylate kinase 2	Lee et al. (2007) showed that intrinsic apoptosis in human cells that was induced by the chemotherapeutic agent etoposide or the antibiotic staurosporine, but not by FAS ligand (TNFSF6; 134638) or TRAIL (TNFSF10; 603598), caused translocation of AK2 from mitochondria to the cytoplasm, followed by formation of a complex between AK2, FADD (602457), and CASP10 (601762). Yeast 2-hybrid analysis, prot…	Apoptosis
ENSG00000168209	DDIT4	0.202437	1.23373	0.551221	0.0418358	-0.976517	1	0.20666	ASYNCH	DNA-damage-inducible transcript 4	Regulates cell growth, proliferation and survival via inhibition of the activity of the mammalian target of rapamycin complex 1 (mTORC1). Inhibition of mTORC1 is mediated by a pathway that involves DDIT4/REDD1, AKT1, the TSC1-TSC2 complex and the GTPase RHEB. Plays an important role in responses to cellular energy levels and cellular stress, including responses to hypoxia and DNA damage. Regulate…	Apoptosis
ENSG00000100453	GZMB	0.858825	2.00947	0.472455	0.0104589	-3.90859	1	0.0121782	ASYNCH	Granzyme B (granzyme 2, cytotoxic T-lymphocyte-associated serine esterase 1)	This enzyme is necessary for target cell lysis in cell- mediated immune responses. it cleaves after asp. seems to be linked to an activation cascade of caspases (aspartate-specific cysteine proteases) responsible for apoptosis execution. cleaves caspase-3, -7, -9 and 10 to give rise to active enzymes mediating apoptosis.	Apoptosis
ENSG00000108179	PPIF	1.74832	1.91236	0.060129	0.69552	0.516997	0.620592	0.397821	ASYNCH	Peptidylprolyl isomerase F	The protein encoded by this gene is a member of the peptidyl-prolyl cis-trans isomerase (PPIase) family. PPIases catalyze the cis-trans isomerization of proline imidic peptide bonds in oligopeptides and accelerate the folding of proteins. This protein is part of the mitochondrial permeability transition pore in the inner mitochondrial membrane. Activation of this pore is thought to be involved in…	Apoptosis
ENSG00000169230	PRELID1	12.5634	1.8178	0.080352	4.08422	0.120705	0.896312	0.325089	ASYNCH	PRELI domain containing 1	Using microarray, RT-PCR, and Western blot analyses, Tahvanainen et al. (2009) showed that PRELI was upregulated in naive CD4 (186940)-positive T-helper (Th) cells in response to T-cell receptor (TCR; see 186740) stimulation. Immunohistochemical analysis revealed that PRELI localized to mitochondria, and overexpression of PRELI induced reactive oxygen species and apoptosis. Overexpression of PREL…	Apoptosis
ENSG00000187514	PTMA	63.1359	1.08869	0.51251	20.4682	-0.585044	1	0.324192	ASYNCH	Prothymosin, alpha	Jiang et al. (2003) identified a pathway that regulates mitochondria-initiated caspase activity. In this pathway, PHAP (600832) protein promoted caspase-9 (602234) activation after apoptosome formation, whereas PTMA negatively regulated caspase-9 activation by inhibiting apoptosome formation. A small molecular activator of caspase-3 (600636), PETCM, relieved PTMA inhibition and allowed apoptosome…	Apoptosis
ENSG00000103490	PYCARD	4.00581	1.7504	0.112981	1.11911	-0.164518	1	0.279371	ASYNCH	PYD and CARD domain containing	Functions as key mediator in apoptosis and inflammation. promotes caspase-mediated apoptosis involving predominantly caspase-8 and also caspase-9 in a probable cell type-specific manner. involved in activation of the mitochondrial apoptotic pathway, promotes caspase-8-dependent proteolytic maturation of bid independently of fadd in certain cell types and also mediates mitochondrial translocation …	Apoptosis
ENSG00000113269	RNF130	0.889498	1.20311	0.464567	0.39221	-0.0108478	1	0.440935	ASYNCH	Ring finger protein 130	The protein encoded by this gene contains a RING finger motif and is similar to g1, a Drosophila zinc-finger protein that is expressed in mesoderm and involved in embryonic development. The expression of the mouse counterpart was found to be upregulated in myeloblastic cells following IL3 deprivation, suggesting that this gene may regulate growth factor withdrawal-induced apoptosis of myeloid pre…	Apoptosis
ENSG00000117289	TXNIP	0.901767	0.788978	0.752184	0.413128	-0.360254	1	0.458132	ASYNCH	Thioredoxin interacting protein	Wang et al. (2002) concluded that VDUP1 is a key stress-responsive inhibitor of thioredoxin activity in cardiomyocytes.	Apoptosis
ENSG00000132530	XAF1	1.1042	0.187328	1	0.287621	-1.76662	0.621101	0.260478	ASYNCH	XIAP associated factor 1	This gene encodes a protein which binds to and counteracts the inhibitory effect of a member of the IAP (inhibitor of apoptosis) protein family. IAP proteins bind to and inhibit caspases which are activated during apoptosis. The proportion of IAPs and proteins which interfere with their activity, such as the encoded protein, affect the progress of the apoptosis signaling pathway.	Apoptosis
ENSG00000107262	BAG1	1.74219	1.2492	0.417631	0.977911	0.386756	0.705883	0.561312	SYNCH	BCL2-associated athanogene	The oncogene BCL2 is a membrane protein that blocks a step in a pathway leading to apoptosis or programmed cell death. The protein encoded by this gene binds to BCL2 and is referred to as BCL2-associated athanogene. It enhances the anti-apoptotic effects of BCL2 and represents a link between growth factor receptors and anti-apoptotic mechanisms. Multiple protein isoforms are encoded by this mRNA …	Apoptosis
ENSG00000126453	BCL2L12	1.15328	1.35621	0.337751	0.726897	0.665912	0.52739	0.630287	SYNCH	BCL2-like 12 (proline rich)	This gene encodes a member of a family of proteins containing a Bcl-2 homology domain 2 (BH2). The encoded protein is an anti-apoptotic factor that acts as an inhibitor of caspases 3 and 7 in the cytoplasm. In the nucleus, it binds to the p53 tumor suppressor protein, preventing its association with target genes.	Apoptosis
ENSG00000015475	BID	2.61328	0.945557	0.618427	1.87215	0.450015	0.655426	0.716398	SYNCH	BH3 interacting domain death agonist	This gene encodes a death agonist that heterodimerizes with either agonist BAX or antagonist BCL2. The encoded protein is a member of the BCL-2 family of cell death regulators. It is a mediator of mitochondrial damage induced by caspase-8 (CASP8); CASP8 cleaves this encoded protein, and the COOH-terminal part translocates to mitochondria where it triggers cytochrome c release.	Apoptosis
ENSG00000149547	EI24	1.63177	1.16021	0.472336	1.45902	0.997661	0.346852	0.894136	SYNCH	Etoposide induced 2.4	This gene encodes a putative tumor suppressor and has higher expression in p53-expressing cells than in control cells and is an immediate-early induction target of p53-mediated apoptosis. The encoded protein may suppress cell growth by inducing apoptotic cell death through the caspase 9 and mitochondrial pathways.	Apoptosis
ENSG00000128463	EMC4	1.33731	0.860653	0.679051	1.76233	1.28597	0.226247	1.31782	SYNCH	ER membrane protein complex subunit 4	Ring et al. (2008) found that the expression of human TMEM85 variant 2 could protect yeast lacking the ortholog YGL231c against apoptosis caused by oxidative stress.	Apoptosis
ENSG00000109919	MTCH2	2.03664	1.08784	0.519183	1.77279	0.884524	0.403776	0.870448	SYNCH	Mitochondrial carrier 2	The substrate transported is not yet known. Using differential display, Yerushalmi et al. (2002) showed that expression of mouse Mimp was upregulated by the Met (164860)-hepatocyte growth factor (HGF; 142409) signaling pathway. Activation of an inducible Mimp expression vector in a mouse adenocarcinoma cell line led to dose-dependent mitochondrial depolarization.	Apoptosis
ENSG00000249915	PDCD6	2.77891	0.889528	0.654627	2.19638	0.541209	0.594664	0.790373	SYNCH	Programmed cell death 6	This gene encodes a calcium-binding protein belonging to the penta-EF-hand protein family. Calcium binding is important for homodimerization and for conformational changes required for binding to other protein partners. This gene product participates in T cell receptor-, Fas-, and glucocorticoid-induced programmed cell death. In mice deficient for this gene product, however, apoptosis was not blo…	Apoptosis
ENSG00000164054	SHISA5	0.595043	1.21592	0.461818	0.402669	0.635659	0.560195	0.676706	SYNCH	Shisa family member 5	This gene encodes a member of the shisa family. The encoded protein is localized to the endoplasmic reticulum, and together with p53 induces apoptosis in a caspase-dependent manner.	Apoptosis
ENSG00000184990	SIVA1	4.31866	1.87658	0.0627199	2.77685	1.20509	0.243318	0.642988	SYNCH	SIVA1, apoptosis-inducing factor	This gene encodes a protein with an important role in the apoptotic (programmed cell death) pathway induced by the CD27 antigen, a member of the tumor necrosis factor receptor (TFNR) superfamily. The CD27 antigen cytoplasmic tail binds to the N-terminus of this protein. induces cd27-mediated apoptosis. inhibits bcl2l1 isoform bcl-x(l) anti-apoptotic activity. inhibits activation of nf-kappa- b an…	Apoptosis
ENSG00000105619	TFPT	1.07353	0.0302147	1	1.6682	0.68666	0.508618	1.55394	SYNCH	TCF3 (E2A) fusion partner (in childhood Leukemia)	Irie et al. (2000) characterized rat Tfpt, which they named Amida after a Buddhist god believed to provide a comfortable death. They found that Amida caused apoptosis following transfection into COS-7 cells. Irie et al. (2000) identified 2 nuclear localization signals (NLSs) in Amida that directed nuclear accumulation of the protein, and they determined that a central domain between the NLSs prom…	Apoptosis
ENSG00000170855	TRIAP1	0.86496	0.86849	0.679261	0.998829	1.09096	0.309486	1.15477	SYNCH	TP53 regulated inhibitor of apoptosis 1	Involved in the modulation of the mitochondrial apoptotic pathway by ensuring the accumulation of cardiolipin (cl) in mitochondrial membranes. in vitro, the triap1:prelid1 complex mediates the transfer of phosphatidic acid (pa) between liposomes and probably functions as a pa transporter across the mitochondrion intermembrane space to provide pa for cl synthesis in the inner membrane. mediates ce…	Apoptosis
ENSG00000100348	TXN2	2.28816	1.14144	0.482243	1.50609	0.517601	0.612028	0.65821	SYNCH	Thioredoxin 2	This nuclear gene encodes a mitochondrial member of the thioredoxin family, a group of small multifunctional redox-active proteins. The encoded protein may play important roles in the regulation of the mitochondrial membrane potential and in protection against oxidant-induced apoptosis.	Apoptosis
ENSG00000166681	NGFRAP1	0.895632	0.703881	0.797045	3.27365	2.75572	5.13728e-05	3.65513	SYNCH	Nerve growth factor receptor (TNFRSF16) associated protein 1	May be a signaling adapter molecule involved in p75ntr- mediated apoptosis induced by ngf. plays a role in zinc-triggered neuronal death (by similarity). may play an important role in the pathogenesis of neurogenetic diseases.	Apoptosis
ENSG00000169136	ATF5	0.723867	-2.59609	0.73165	1.45379	-1.59404	0.691841	2.00837	ASYNCH	Activating transcription factor 5	Further studies indicated that ATF5 promoted survival through upregulation of MCL1 (159552), an antiapoptotic factor. The ATF5 pathway was also found to promote survival in other human cancer cell lines. Analysis of human malignant glioma samples indicated that ATF5 expression inversely correlated with disease prognosis.	Apoptosis
ENSG00000105327	BBC3	0.0368068	-2.0917	0.981537	0.19872	0.188574	0.8716	5.399	ASYNCH	BCL2 binding component 3	This gene encodes a member of the BCL-2 family of proteins. This family member belongs to the BH3-only pro-apoptotic subclass. The protein cooperates with direct activator proteins to induce mitochondrial outer membrane permeabilization and apoptosis. It can bind to anti-apoptotic Bcl-2 family members to induce mitochondrial dysfunction and caspase activation. Because of its pro-apoptotic role, t…	Apoptosis
ENSG00000140379	BCL2A1	0.453951	-2.89822	0.632094	1.12957	-1.59164	0.697497	2.4883	ASYNCH	BCL2-related protein A1	The protein encoded by this gene is able to reduce the release of pro-apoptotic cytochrome c from mitochondria and block caspase activation. This gene is a direct transcription target of NF-kappa B in response to inflammatory mediators, and is up-regulated by different extracellular signals, such as granulocyte-macrophage colony-stimulating factor (GM-CSF), CD40, phorbol ester and inflammatory cy…	Apoptosis
ENSG00000110330	BIRC2	0.165631	-2.25691	0.849735	0.543865	-0.565105	1	3.2836	ASYNCH	Baculoviral IAP repeat containing 2	The protein encoded by this gene is a member of a family of proteins that inhibits apoptosis by binding to tumor necrosis factor receptor-associated factors TRAF1 and TRAF2, probably by interfering with activation of ICE-like proteases. This encoded protein inhibits apoptosis induced by serum deprivation and menadione, a potent inducer of free radicals.	Apoptosis
ENSG00000023445	BIRC3	1.21462	-3.46149	0.468365	5.51186	-1.27655	0.855452	4.53792	ASYNCH	Baculoviral IAP repeat containing 3	Multi-functional protein which regulates not only caspases and apoptosis, but also modulates inflammatory signaling and immunity, mitogenic kinase signaling and cell proliferation, as well as cell invasion and metastasis. acts as an e3 ubiquitin- protein ligase regulating nf-kappa-b signaling and regulates both canonical and non-canonical nf-kappa-b signaling by acting in opposite directions: act…	Apoptosis
ENSG00000104765	BNIP3L	0.190168	-1.30477	1	0.737356	0.658423	0.530835	3.87738	ASYNCH	BCL2/adenovirus E1B 19kDa interacting protein 3-like	This gene encodes a protein that belongs to the pro-apoptotic subfamily within the Bcl-2 family of proteins. The encoded protein binds to Bcl-2 and possesses the BH3 domain. The protein directly targets mitochondria and causes apoptotic changes, including loss of membrane potential and the release of cytochrome c.	Apoptosis
ENSG00000128590	DNAJB9	0.1779	-0.881018	1	0.716438	1.15408	0.292635	4.0272	ASYNCH	DnaJ (Hsp40) homolog, subfamily B, member 9	This gene is a member of the J protein family. J proteins function in many cellular processes by regulating the ATPase activity of 70 kDa heat shock proteins. This gene is a member of the type 2 subgroup of DnaJ proteins. The encoded protein is localized to the endoplasmic reticulum. This protein is induced by endoplasmic reticulum stress and plays a role in protecting stressed cells from apoptos…	Apoptosis
ENSG00000123689	G0S2	0.0245379	-3.84092	0.713964	0.313768	-0.44004	1	12.7871	ASYNCH	G0/G1 switch 2	Promotes apoptosis by binding to bcl2, hence preventing the formation of protective bcl2-bax heterodimers.	Apoptosis
ENSG00000109854	HTATIP2	0.441682	-0.848968	1	1.10865	0.497872	0.627335	2.51006	ASYNCH	HIV-1 Tat interactive protein 2, 30kDa	Oxidoreductase required for tumor suppression. napdh- bound form inhibits nuclear import by competing with nuclear import substrates for binding to a subset of nuclear transport receptors. may act as a redox sensor linked to transcription through regulation of nuclear import. isoform 1 is a metastasis suppressor with proapoptotic as well as antiangiogenic properties. isoform 2 has an antiapoptoti…	Apoptosis
ENSG00000135916	ITM2C	0.717733	-1.93045	0.986728	1.70481	-0.678858	1	2.37527	ASYNCH	Integral membrane protein 2C	Negative regulator of beta amyloid peptide production. may inhibit the processing of app by blocking its access to alpha- and beta-secretase. binding to the beta-secretase-cleaved app c- terminal fragment is negligible, suggesting that itm2c is a poor gamma-secretase cleavage inhibitor. may play a role in tnf-induced cell death and neuronal differentiation	Apoptosis
ENSG00000103024	NME3	0.503026	-0.994326	1	1.09819	0.143547	0.8859	2.18316	ASYNCH	NME/NM23 nucleoside diphosphate kinase 3	Major role in the synthesis of nucleoside triphosphates other than atp. the atp gamma phosphate is transferred to the ndp beta phosphate via a ping-pong mechanism, using a phosphorylated active-site intermediate. probably has a role in normal hematopoiesis by inhibition of granulocyte differentiation and induction of apoptosis. Preferentially expressed at early stages of myeloid differentiation o…	Apoptosis
ENSG00000164543	STK17A	0.276051	-1.09264	1	0.763503	0.384189	0.709277	2.7658	ASYNCH	Serine/threonine kinase 17a	This gene is a member of the DAP kinase-related apoptosis-inducing protein kinase family and encodes an autophosphorylated nuclear protein with a protein kinase domain. The protein has apoptosis-inducing activity.	Apoptosis
ENSG00000106052	TAX1BP1	0.950842	-0.492898	1	1.97151	0.584025	0.568842	2.07344	ASYNCH	Tax1 (human T-cell leukemia virus type I) binding protein 1	This gene encodes a HTLV-1 tax1 binding protein. The encoded protein interacts with TNFAIP3, and inhibits TNF-induced apoptosis by mediating the TNFAIP3 anti-apoptotic activity. Degradation of this protein by caspase-3-like family proteins is associated with apoptosis induced by TNF. This protein may also have a role in the inhibition of inflammatory signaling pathways.	Apoptosis
ENSG00000184277	TM2D3	0.300589	-0.857221	1	0.601389	0.147137	0.887103	2.0007	ASYNCH	TM2 domain containing 3	The protein encoded by this gene contains a structural module related to that of the seven transmembrane domain G protein-coupled receptor superfamily. This protein has sequence and structural similarities to the beta-amyloid binding protein (BBP), but, unlike BBP, it does not regulate a response to beta-amyloid peptide. This protein may have regulatory roles in cell death or proliferation signal…	Apoptosis
ENSG00000096092	TMEM14A	0.331261	-0.00531262	1	1.06681	1.75382	0.0628413	3.22046	ASYNCH	Transmembrane protein 14A	Apoptosis is a highly conserved genetic process leading to cell death. A critical step in apoptosis is mitochondrial membrane permeabilization, which disrupts mitochondrial function and releases proteins critical to downstream events. TMEM14A inhibits apoptosis by blocking the mitochondrial permeability transition and stabilizing mitochondrial membrane potential (Woo et al., 2011).	Apoptosis
ENSG00000102871	TRADD	0.490757	-2.16612	0.88038	1.64728	-0.414808	1	3.35662	ASYNCH	TNFRSF1A-associated via death domain	The protein encoded by this gene is a death domain containing adaptor molecule that interacts with TNFRSF1A/TNFR1 and mediates programmed cell death signaling and NF-kappaB activation. This protein binds adaptor protein TRAF2, reduces the recruitment of inhibitor-of-apoptosis proteins (IAPs) by TRAF2, and thus suppresses TRAF2 mediated apoptosis. This protein can also interact with receptor TNFRS…	Apoptosis
ENSG00000056558	TRAF1	0.122689	-3.43099	0.486164	0.831486	-0.715132	1	6.77717	ASYNCH	TNF receptor-associated factor 1	The protein encoded by this gene is a member of the TNF receptor (TNFR) associated factor (TRAF) protein family. TRAF proteins associate with, and mediate the signal transduction from various receptors of the TNFR superfamily. This protein and TRAF2 form a heterodimeric complex, which is required for TNF-alpha-mediated activation of MAPK8/JNK and NF-kappaB. The protein complex formed by this prot…	Apoptosis
ENSG00000002330	BAD	0.423278	0.0183346	1	1.12957	1.49024	0.139916	2.66861	SYNCH	BCL2-associated agonist of cell death	The protein encoded by this gene is a member of the BCL-2 family. BCL-2 family members are known to be regulators of programmed cell death. This protein positively regulates cell apoptosis by forming heterodimers with BCL-xL and BCL-2, and reversing their death repressor activity. Proapoptotic activity of this protein is regulated through its phosphorylation. Protein kinases AKT and MAP kinase, a…	Apoptosis
ENSG00000136938	ANP32B	5.70505	2.65661	0.000469467	1.26553	0.33303	0.741576	0.221827	ASYNCH	Acidic (leucine-rich) nuclear phosphoprotein 32 family, member B	Multifunctional protein working as a cell cycle progression factor as well as a cell survival factor. required for the progression from the g1 to the s phase. anti-apoptotic protein which functions as a caspase-3 inhibitor. has no phosphatase 2a (pp2a) inhibitor activity (by similarity). exhibits histone chaperone properties, stimulating core histones to assemble into a nucleosome. the interactio…	DNA - Chromatin
ENSG00000143401	ANP32E	1.85261	2.48019	0.00226625	0.685061	0.942878	0.381454	0.369782	ASYNCH	Acidic (leucine-rich) nuclear phosphoprotein 32 family, member E	Histone chaperone that specifically mediates the genome- wide removal of histone h2a.z/h2afz from the nucleosome: removes h2a.z/h2afz from its normal sites of deposition, especially from enhancer and insulator regions. not involved in deposition of h2a.z/h2afz in the nucleosome. may stabilize the evicted h2a.z/h2afz-h2b dimer, thus shifting the equilibrium towards dissociation and the off-chromat…	DNA - Chromatin
ENSG00000100823	APEX1	2.1716	2.05399	0.0290027	0.836716	0.602919	0.562826	0.385299	ASYNCH	APEX nuclease (multifunctional DNA repair enzyme) 1	Multifunctional protein that plays a central role in the cellular response to oxidative stress. the two major activities of apex1 in dna repair and redox regulation of transcriptional factors. functions as a apurinic/apyrimidinic (ap) endodeoxyribonuclease in the dna base excision repair (ber) pathway of dna lesions induced by oxidative and alkylating agents. initiates repair of ap sites in dna b…	DNA - Chromatin
ENSG00000156802	ATAD2	1.09194	3.51225	1.42294e-07	0.29285	1.38278	0.226707	0.268194	ASYNCH	ATPase family, AAA domain containing 2	Upon estrogen stimulation, ANCCA was selectively recruited to a subset of ER-alpha target genes, including cyclin D1 (CCND1; 168461), MYC (190080), and E2F1 (189971), and was required for their estrogen-induced gene expression and breast cancer cell proliferation. ANCCA bound and hydrolyzed ATP and was critical for recruitment of coregulator CBP (CREBBP; 600140) and histone hyperacetylation at th…	DNA - Chromatin
ENSG00000130816	DNMT1	3.33102	2.15533	0.016681	1.34397	0.766422	0.468095	0.403473	ASYNCH	DNA (cytosine-5-)-methyltransferase 1	DNA (cytosine-5-)-methyltransferase 1 has a role in the establishment and regulation of tissue-specific patterns of methylated cytosine residues. Aberrant methylation patterns are associated with certain human tumors and developmental abnormalities. Two transcript variants encoding different isoforms have been found for this gene. DNMT1 is responsible for cytosine methylation in mammals and has a…	DNA - Chromatin
ENSG00000197061	HIST1H4C	13.4958	4.27672	5.97835e-13	1.54269	0.665088	0.535744	0.114309	ASYNCH	Histone cluster 1, H4c	The nucleosome is the basic repeat unit of eukaryotic chromatin. The nucleosome core particle consists of an octamer formed by 2 each of the core histones H2A (see 613499), H2B (see 609904), H3 (see 602810), and H4, around which DNA is wrapped. A fifth histone, histone H1 (see 142709), is bound to the linker DNA between nucleosomes and is important for the higher order structure of chromatin. HIS…	DNA - Chromatin
ENSG00000164104	HMGB2	7.77237	3.46944	8.67301e-08	0.972682	0.182197	0.849856	0.125146	ASYNCH	High mobility group box 2	This gene encodes a member of the non-histone chromosomal high mobility group protein family. The proteins of this family are chromatin-associated and ubiquitously distributed in the nucleus of higher eukaryotic cells. In vitro studies have demonstrated that this protein is able to efficiently bend DNA and form DNA circles. These studies suggest a role in facilitating cooperative interactions bet…	DNA - Chromatin
ENSG00000132780	NASP	2.93841	2.56672	0.00111209	1.20801	1.18207	0.263842	0.41111	ASYNCH	Nuclear autoantigenic sperm protein (histone-binding)	This gene encodes a H1 histone binding protein that is involved in transporting histones into the nucleus of dividing cells. Multiple isoforms are encoded by transcript variants of this gene. The somatic form is expressed in all mitotic cells, is localized to the nucleus, and is coupled to the cell cycle. required for dna replication, normal cell cycle progression and cell proliferation. forms a …	DNA - Chromatin
ENSG00000239672	NME1	4.699	3.19975	2.15865e-06	1.35966	1.21635	0.251511	0.289351	ASYNCH	NME/NM23 nucleoside diphosphate kinase 1	Major role in the synthesis of nucleoside triphosphates other than atp. the atp gamma phosphate is transferred to the ndp beta phosphate via a ping-pong mechanism, using a phosphorylated active-site intermediate. possesses nucleoside-diphosphate kinase, serine/threonine-specific protein kinase, geranyl and farnesyl pyrophosphate kinase, histidine protein kinase and 3'-5' exonuclease activities. i…	DNA - Chromatin
ENSG00000107833	NPM3	1.6195	2.24169	0.0110729	0.768733	1.09686	0.309486	0.474673	ASYNCH	Nucleophosmin/nucleoplasmin 3	The protein encoded by this gene is related to the nuclear chaperone phosphoproteins, nucleoplasmin and nucleophosmin. NPM3 lacks intrinsic histone chaperone activity, inhibits histone assembly activity of NPM1 in vitro, and dramatically enhances transcription in a cellular system. Based on its similarity to nucleoplasmin and nucleophosmin, this protein likely functions as a molecular chaperone i…	DNA - Chromatin
ENSG00000119403	PHF19	1.04899	4.21285	1.0687e-11	0.256244	1.80467	0.0884244	0.244276	ASYNCH	PHD finger protein 19	Polycomb group (pcg) that specifically binds histone h3 trimethylated at 'lys-36' (h3k36me3) and recruits the prc2 complex. probably involved in the transition from an active state to a repressed state in embryonic stem cells: acts by binding to h3k36me3, a mark for transcriptional activation, and recruiting h3k36me3 histone demethylases no66 or kdm2b, leading to demethylation of h3k36 and recrui…	DNA - Chromatin
ENSG00000149136	SSRP1	2.53967	2.16568	0.0152998	0.977911	0.707009	0.502484	0.385055	ASYNCH	Structure specific recognition protein 1	The protein encoded by this gene is a subunit of a heterodimer that, along with SUPT16H, forms chromatin transcriptional elongation factor FACT. FACT interacts specifically with histones H2A/H2B to effect nucleosome disassembly and transcription elongation. FACT and cisplatin-damaged DNA may be crucial to the anticancer mechanism of cisplatin. This encoded protein contains a high mobility group b…	DNA - Chromatin
ENSG00000085224	ATRX	0.435547	-0.739105	1	0.758274	0.0671108	0.947871	1.74097	SYNCH	Alpha thalassemia/mental retardation syndrome X-linked	The protein encoded by this gene contains an ATPase/helicase domain, and thus it belongs to the SWI/SNF family of chromatin remodeling proteins. This protein is found to undergo cell cycle-dependent phosphorylation, which regulates its nuclear matrix and chromatin association, and suggests its involvement in the gene regulation at interphase and chromosomal segregation in mitosis. Mutations in th…	DNA - Chromatin
ENSG00000185787	MORF4L1	3.56413	-0.140204	1	4.64377	0.252535	0.795216	1.30292	SYNCH	Mortality factor 4 like 1	Component of the nua4 histone acetyltransferase (hat) complex which is involved in transcriptional activation of select genes principally by acetylation of nucleosomal histones h4 and h2a. this modification may both alter nucleosome - dna interactions and promote interaction of the modified histones with other proteins which positively regulate transcription. this complex may be required for the …	DNA - Chromatin
ENSG00000196199	MPHOSPH8	0.723867	-0.181136	1	1.00929	0.308203	0.760663	1.3943	SYNCH	M-phase phosphoprotein 8	Involved in transcriptional regulation. specifically recognizes and binds methylated 'lys-9' of histone h3 (h3k9me) and promotes dna methylation by recruiting dnmt3a to target cpg sites; these can be situated within the coding region of the gene. mediates down-regulation of cdh1 expression.	DNA - Chromatin
ENSG00000140350	ANP32A	2.19	1.04729	0.544557	0.920387	-0.239013	1	0.420267	ASYNCH	Acidic (leucine-rich) nuclear phosphoprotein 32 family, member A	Implicated in a number of cellular processes, including proliferation, differentiation, caspase-dependent and caspase- independent apoptosis, suppression of transformation (tumor suppressor), inhibition of protein phosphatase 2a, regulation of mrna trafficking and stability in association with elavl1, and inhibition of acetyltransferases as part of the inhat (inhibitor of histone acetyltransferas…	DNA - Chromatin
ENSG00000113648	H2AFY	7.85825	1.86507	0.0656849	3.38347	0.585659	0.565352	0.430563	ASYNCH	H2A histone family, member Y	This gene encodes a member of the histone H2A family. It replaces conventional H2A histones in a subset of nucleosomes where it represses transcription and participates in stable X chromosome inactivation.	DNA - Chromatin
ENSG00000164032	H2AFZ	27.2125	1.44037	0.271779	12.5089	0.272692	0.77859	0.459675	ASYNCH	H2A histone family, member Z	This gene encodes a replication-independent member of the histone H2A family that is distinct from other members of the family. Studies in mice have shown that this particular histone is required for embryonic development and indicate that lack of functional histone H2A leads to embryonic lethality.	DNA - Chromatin
ENSG00000137309	HMGA1	7.70489	1.84668	0.0706778	1.68912	-0.432462	1	0.219227	ASYNCH	High mobility group AT-hook 1	This gene encodes a non-histone protein involved in many cellular processes, including regulation of inducible gene transcription, integration of retroviruses into chromosomes, and the metastatic progression of cancer cells. The encoded protein preferentially binds to the minor groove of A+T-rich regions in double-stranded DNA. It has little secondary structure in solution but assumes distinct co…	DNA - Chromatin
ENSG00000198830	HMGN2	18.6058	1.29185	0.371826	8.35147	0.0930129	0.920133	0.448863	ASYNCH	High mobility group nucleosomal binding domain 2	The protein encoded by this gene binds nucleosomal DNA and is associated with transcriptionally active chromatin. Along with a similar protein, HMGN1, the encoded protein may help maintain an open chromatin configuration around transcribable genes. The protein has also been found to have antimicrobial activity against bacteria, viruses and fungi.	DNA - Chromatin
ENSG00000181163	NPM1	17.471	1.47626	0.244699	7.50952	0.207685	0.829636	0.429829	ASYNCH	Nucleophosmin (nucleolar phosphoprotein B23, numatrin)	Involved in diverse cellular processes such as ribosome biogenesis, centrosome duplication, protein chaperoning, histone assembly, cell proliferation, and regulation of tumor suppressors p53/tp53 and arf. binds ribosome presumably to drive ribosome nuclear export. associated with nucleolar ribonucleoprotein structures and bind single-stranded nucleic acids. acts as a chaperonin for the core histo…	DNA - Chromatin
ENSG00000102054	RBBP7	1.57656	1.88407	0.0655316	0.59616	0.415275	0.693803	0.37814	ASYNCH	Retinoblastoma binding protein 7	Core histone-binding subunit that may target chromatin remodeling factors, histone acetyltransferases and histone deacetylases to their histone substrates in a manner that is regulated by nucleosomal dna. component of several complexes which regulate chromatin metabolism. these include the type b histone acetyltransferase (hat) complex, which is required for chromatin assembly following dna repli…	DNA - Chromatin
ENSG00000119335	SET	5.50262	1.35496	0.331905	2.53106	0.19176	0.843288	0.459975	ASYNCH	SET nuclear proto-oncogene	The protein encoded by this gene inhibits acetylation of nucleosomes, especially histone H4, by histone acetylases (HAT). This inhibition is most likely accomplished by masking histone lysines from being acetylated, and the consequence is to silence HAT-dependent transcription. The encoded protein is part of a complex localized to the endoplasmic reticulum but is found in the nucleus and inhibits…	DNA - Chromatin
ENSG00000162980	ARL5A	1.74219	1.6041	0.178992	1.42242	1.30282	0.221064	0.816454	SYNCH	ADP-ribosylation factor-like 5A	Lin et al. (2002) generated a panel of ARL5 mutants and showed that an ARL5 mutant predicted to be GDP-bound localizes to the nucleolus, and that the C-terminal NLS is required for nuclear localization. Yeast 2-hybrid analysis and GST pull-D assays showed that a mutant ARL5 predicted to be GTP-bound and wildtype ARL5 bound to heterochromatin protein-1-alpha (HP1 is a methyl-lysine binding protein…	DNA - Chromatin
ENSG00000009954	BAZ1B	1.15328	1.79612	0.0978176	0.59093	0.785619	0.463548	0.512391	SYNCH	Bromodomain adjacent to zinc finger domain, 1B	Atypical tyrosine-protein kinase that plays a central role in chromatin remodeling and acts as a transcription regulator. involved in dna damage response by phosphorylating 'tyr-142' of histone h2ax (h2axy142ph). h2axy142ph plays a central role in dna repair and acts as a mark that distinguishes between apoptotic and repair responses to genotoxic stress. essential component of the wich complex, a…	DNA - Chromatin
ENSG00000111642	CHD4	1.01832	1.17398	0.466646	0.768733	0.756133	0.476064	0.754902	SYNCH	Chromodomain helicase DNA binding protein 4	The product of this gene belongs to the SNF2/RAD54 helicase family. It represents the main component of the nucleosome remodeling and deacetylase complex and plays an important role in epigenetic transcriptional repression. Patients with dermatomyositis develop antibodies against this protein.	DNA - Chromatin
ENSG00000124795	DEK	4.57018	1.33966	0.337233	2.44216	0.400294	0.688297	0.53437	SYNCH	DEK proto-oncogene	This gene encodes a protein with one SAP domain. This protein binds to cruciform and superhelical DNA and induces positive supercoils into closed circular DNA, and is also involved in splice site selection during mRNA processing. Chromosomal aberrations involving this region, increased expression of this gene, and the presence of antibodies against this protein are all associated with various dis…	DNA - Chromatin
ENSG00000105968	H2AFV	4.61312	1.00143	0.570492	2.46831	0.0705697	0.93787	0.535063	SYNCH	H2A histone family, member V	Variant histone h2a which replaces conventional h2a in a subset of nucleosomes. nucleosomes wrap and compact dna into chromatin, limiting dna accessibility to the cellular machineries which require dna as a template. histones thereby play a central role in transcription regulation, dna repair, dna replication and chromosomal stability. dna accessibility is regulated via a complex set of post-tran…	DNA - Chromatin
ENSG00000029993	HMGB3	1.16555	1.73199	0.124057	0.716438	0.997097	0.360409	0.614679	SYNCH	High mobility group box 3	This gene encodes a member of a family of proteins containing one or more high mobility group DNA-binding motifs. The encoded protein plays an important role in maintaining stem cell populations, and may be aberrantly expressed in tumor cells. Nemeth et al. (2003) found that Hmgb3 was preferentially expressed in mouse hematopoietic stem cells (HSCs) and that it was expressed in adult mouse bone m…	DNA - Chromatin
ENSG00000205581	HMGN1	10.3979	1.18135	0.451794	6.19693	0.407369	0.680813	0.595977	SYNCH	High mobility group nucleosome binding domain 1	The protein encoded by this gene binds nucleosomal DNA and is associated with transcriptionally active chromatin. Along with a similar protein, HMG17, the encoded protein may help maintain an open chromatin configuration around transcribable genes.	DNA - Chromatin
ENSG00000123562	MORF4L2	1.73605	0.870466	0.670582	2.02904	1.11275	0.293049	1.16876	SYNCH	Mortality factor 4 like 2	Component of the nua4 histone acetyltransferase complex which contains the catalytic subunit kat5/tip60 and the subunits ep400, trrap/paf400, brd8/smap, epc1, dmap1/dnmap1, ruvbl1/tip49, ruvbl2, ing3, actin, actl6a/baf53a, morf4l1/mrg15, morf4l2/mrgx, mrgbp, yeats4/gas41 and vps72/yl1. the nua4 complex interacts with myc and the adenovirus e1a protein. morf4l1 may also participate in the formatio…	DNA - Chromatin
ENSG00000092201	SUPT16H	1.36799	1.16494	0.470876	0.909928	0.557294	0.592788	0.665159	SYNCH	Suppressor of Ty 16 homolog (S. cerevisiae)	FACT component. Transcription of protein-coding genes can be reconstituted on naked DNA with only the general transcription factors and RNA polymerase II. However, this minimal system cannot transcribe DNA packaged into chromatin, indicating that accessory factors may facilitate access to DNA. One such factor, FACT (facilitates chromatin transcription), interacts specifically with histones H2A/H2…	DNA - Chromatin
ENSG00000108468	CBX1	0.466219	-0.487998	1	1.04589	0.701148	0.505293	2.24335	ASYNCH	Chromobox homolog 1	This gene encodes a highly conserved nonhistone protein, which is a member of the heterochromatin protein family . The protein is enriched in the heterochromatin and associated with centromeres. The protein has a single N-terminal chromodomain which can bind to histone proteins via methylated lysine residues, and a C-terminal chromo shadow-domain (CSD) which is responsible for the homodimerizatio…	DNA - Chromatin
ENSG00000180573	HIST1H2AC	0.0552102	-2.81739	0.706682	0.308539	-0.442861	1	5.58844	ASYNCH	Histone cluster 1, H2ac	Histones are basic nuclear proteins that are responsible for the nucleosome structure of the chromosomal fiber in eukaryotes. Two molecules of each of the four core histones (H2A, H2B, H3, and H4) form an octamer, around which approximately 146 bp of DNA is wrapped in repeating units, called nucleosomes. The linker histone, H1, interacts with linker DNA between nucleosomes and functions in the co…	DNA - Chromatin
ENSG00000197903	HIST1H2BK	0.251513	-2.97746	0.613582	2.20684	0.159742	0.868822	8.77424	ASYNCH	Histone cluster 1, H2bk	Histones are basic nuclear proteins that are responsible for the nucleosome structure of the chromosomal fiber in eukaryotes. Two molecules of each of the four core histones (H2A, H2B, H3, and H4) form an octamer, around which approximately 146 bp of DNA is wrapped in repeating units, called nucleosomes. The linker histone, H1, interacts with linker DNA between nucleosomes and functions in the co…	DNA - Chromatin
ENSG00000163875	MEAF6	0.656388	-0.0620747	1	1.44333	1.11402	0.294928	2.1989	ASYNCH	MYST/Esa1-associated factor 6	Component of the nua4 histone acetyltransferase complex which is involved in transcriptional activation of select genes principally by acetylation of nucleosomal histone h4 and h2a. this modification may both alter nucleosome - dna interactions and promote interaction of the modified histones with other proteins which positively regulate transcription. component of the hbo1 complex which has a hi…	DNA - Chromatin
ENSG00000048649	RSF1	0.269917	-1.09802	1	0.747815	0.380716	0.712483	2.77054	ASYNCH	Remodeling and spacing factor 1	This gene encodes a nuclear protein that interacts with hepatitis B virus X protein (HBX) and facilitates transcription of hepatitis B virus genes by the HBX transcription activator, suggesting a role for this interaction in the virus life cycle. This protein also interacts with SNF2H protein to form the RSF chromatin-remodeling complex, where the SNF2H subunit functions as the nucleosome-depende…	DNA - Chromatin
ENSG00000196839	ADA	0.766808	2.21242	0.024386	0.350375	1.01669	0.372982	0.456926	ASYNCH	Adenosine deaminase	This gene encodes an enzyme that catalyzes the hydrolysis of adenosine to inosine. Various mutations have been described for this gene and have been linked to human diseases. Deficiency in this enzyme causes a form of severe combined immunodeficiency disease (SCID), in which there is dysfunction of both B and T lymphocytes with impaired cellular immunity and decreased production of immunoglobulin…	DNA - Nucleotide
ENSG00000168393	DTYMK	2.17774	2.91197	5.10117e-05	0.88901	1.49154	0.142648	0.408227	ASYNCH	Deoxythymidylate kinase (thymidylate kinase)	Thymidylate kinase (EC 2.7.4.9; ATP:dTMP phosphotransferase) catalyzes the phosphorylation of dTMP to form dTDP in the dTTP synthesis pathway for DNA synthesis (summary by Huang et al., 1994).	DNA - Nucleotide
ENSG00000128951	DUT	5.33085	3.05015	1.21001e-05	1.29168	0.81543	0.445268	0.242303	ASYNCH	Deoxyuridine triphosphatase	This gene encodes an essential enzyme of nucleotide metabolism. The encoded protein forms a ubiquitous, homotetrameric enzyme that hydrolyzes dUTP to dUMP and pyrophosphate. This reaction serves two cellular purposes: providing a precursor (dUMP) for the synthesis of thymine nucleotides needed for DNA replication, and limiting intracellular pools of dUTP. Elevated levels of dUTP lead to increased…	DNA - Nucleotide
ENSG00000178035	IMPDH2	1.58269	2.0611	0.0295198	0.439276	0.126167	0.909347	0.27755	ASYNCH	IMP (inosine 5'-monophosphate) dehydrogenase 2	This gene encodes the rate-limiting enzyme in the de novo guanine nucleotide biosynthesis. It is thus involved in maintaining cellular guanine deoxy- and ribonucleotide pools needed for DNA and RNA synthesis. The encoded protein catalyzes the NAD-dependent oxidation of inosine-5'-monophosphate into xanthine-5'-monophosphate, which is then converted into guanosine-5'-monophosphate. This gene is up…	DNA - Nucleotide
ENSG00000128050	PAICS	1.55815	2.91891	6.23088e-05	0.287621	0.30846	0.789366	0.184591	ASYNCH	Phosphoribosylaminoimidazole carboxylase, phosphoribosylaminoimidazole succinocarboxamide synthetase	This gene encodes a bifunctional enzyme containing phosphoribosylaminoimidazole carboxylase activity in its N-terminal region and phosphoribosylaminoimidazole succinocarboxamide synthetase in its C-terminal region. It catalyzes steps 6 and 7 of purine biosynthesis. The gene is closely linked and divergently transcribed with a locus that encodes an enzyme in the S pathway, and transcription of the…	DNA - Nucleotide
ENSG00000171848	RRM2	1.72992	5.99137	1.33716e-25	0.104589	0.744977	0.558933	0.0604591	ASYNCH	Ribonucleotide reductase M2	In dividing cells, ribonucleotide reductase is essential for the production of deoxyribonucleotides before DNA synthesis in S phase. Neither of its 2 subunits, R1 or R2, are detectable in quiescent cells. In cycling cells, RRM2 mRNA and protein are present throughout the cell cycle (summary by Parker et al., 1994). Using a library of endoribonuclease-prepared short interfering RNAs (esiRNAs), Kit…	DNA - Nucleotide
ENSG00000167900	TK1	2.04891	4.95327	1.30871e-18	0.606619	2.63806	0.0010383	0.296069	ASYNCH	Thymidine kinase 1, soluble	Thymidine kinase (EC 2.7.1.21) catalyzes the phosphorylation of thymidine to deoxythymidine monophosphate. Both TK and PCNA are maximally expressed at the G1/S boundary of the cell cycle.	DNA - Nucleotide
ENSG00000176890	TYMS	2.28816	4.82407	6.21282e-17	0.502029	2.06072	0.0360365	0.219403	ASYNCH	Thymidylate synthetase	Thymidylate synthase catalyzes the methylation of deoxyuridylate to deoxythymidylate using 5,10-methylenetetrahydrofolate (methylene-THF) as a cofactor. This function maintains the dTMP (thymidine-5-prime monophosphate) pool critical for DNA replication and repair. The enzyme has been of interest as a target for cancer chemotherapeutic agents. It is considered to be the primary site of action for…	DNA - Nucleotide
ENSG00000122643	NT5C3A	1.41093	-0.479226	1	0.528177	-1.90702	0.57128	0.374347	SYNCH	5'-nucleotidase, cytosolic IIIA	This gene encodes a member of the 5'-nucleotidase family of enzymes that catalyze the dephosphorylation of nucleoside 5'-monophosphates. The encoded protein is the type 1 isozyme of pyrimidine 5' nucleotidase and catalyzes the dephosphorylation of pyrimidine 5' monophosphates. Mutations in this gene are a cause of hemolytic anemia due to uridine 5-prime monophosphate hydrolase deficiency.	DNA - Nucleotide
ENSG00000239713	APOBEC3G	0.220841	-1.74405	1	0.345145	-1.11398	0.947729	1.56287	SYNCH	Apolipoprotein B mRNA editing enzyme, catalytic polypeptide-like 3G	DNA deaminase (cytidine deaminase) which acts as an inhibitor of retrovirus replication and retrotransposon mobility via deaminase-dependent and -independent mechanisms. exhibits potent antiviral activity against vif-deficient hiv-1. after the penetration of retroviral nucleocapsids into target cells of infection and the initiation of reverse transcription, it can induce the conversion of cytosin…	DNA - Nucleotide
ENSG00000162368	CMPK1	0.877229	-0.342975	1	1.18186	0.0943877	0.925463	1.34727	SYNCH	Cytidine monophosphate (UMP-CMP) kinase 1, cytosolic	This gene encodes one of the enzymes required for cellular nucleic acid biosynthesis. This enzyme catalyzes the transfer of a phosphate group from ATP to CMP, UMP, or dCMP, to form the corresponding diphosphate nucleotide.	DNA - Nucleotide
ENSG00000143774	GUK1	3.22673	-0.269999	1	5.18241	0.432879	0.663997	1.60609	SYNCH	Guanylate kinase 1	The protein encoded by this gene is an enzyme that catalyzes the transfer of a phosphate group from ATP to guanosine monophosphate (GMP) to form guanosine diphosphate (GDP).	DNA - Nucleotide
ENSG00000125877	ITPA	1.19009	-0.24817	1	1.55315	0.144073	0.881856	1.30508	SYNCH	Inosine triphosphatase (nucleoside triphosphate pyrophosphatase)	This gene encodes an inosine triphosphate pyrophosphohydrolase. The encoded protein hydrolyzes inosine triphosphate and deoxyinosine triphosphate to the monophosphate nucleotide and diphosphate. This protein, which is a member of the HAM1 NTPase protein family, is found in the cytoplasm and acts as a homodimer. Defects in the encoded protein can result in inosine triphosphate pyrophosphorylase de…	DNA - Nucleotide
ENSG00000137198	GMPR	0.981515	1.18484	0.470876	0.177802	-1.31114	0.862363	0.181151	ASYNCH	Guanosine monophosphate reductase	Catalyzes the irreversible nadph-dependent deamination of gmp to imp. it functions in the conversion of nucleobase, nucleoside and nucleotide derivatives of g to a nucleotides, and in maintaining the intracellular balance of a and g nucleotides.	DNA - Nucleotide
ENSG00000156110	ADK	1.25757	0.898592	0.657779	0.742585	0.117773	0.9123	0.590494	SYNCH	Adenosine kinase	This gene an enzyme which catalyzes the transfer of the gamma-phosphate from ATP to adenosine, thereby serving as a regulator of concentrations of both extracellular adenosine and intracellular adenine nucleotides. Adenosine has widespread effects on the cardiovascular, nervous, respiratory, and immune systems and inhibitors of the enzyme could play an important pharmacological role in increasing…	DNA - Nucleotide
ENSG00000239900	ADSL	1.05513	1.35312	0.345124	0.69552	0.730195	0.495713	0.65918	SYNCH	Adenylosuccinate lyase	Adenylsuccinate lyase is involved in both de novo synthesis of purines and formation of adenosine monophosphate from inosine monophosphate. It catalyzes two reactions in AMP biosynthesis: the removal of a fumarate from succinylaminoimidazole carboxamide (SAICA) ribotide to give aminoimidazole carboxamide ribotide (AICA) and removal of fumarate from adenylosuccinate to give AMP.	DNA - Nucleotide
ENSG00000112667	DNPH1	0.944708	1.27122	0.413505	0.632766	0.673537	0.529784	0.669801	SYNCH	2'-deoxynucleoside 5'-phosphate N-hydrolase 1	This gene was identified on the basis of its stimulation by c-Myc protein. The latter is a transcription factor that participates in the regulation of cell proliferation, differentiation, and apoptosis. The exact function of this gene is not known but studies in rat suggest a role in cellular proliferation and c-Myc-mediated transformation. catalyzes the cleavage of the n-glycosidic bond of deoxy…	DNA - Nucleotide
ENSG00000100632	ERH	5.77867	1.22003	0.425756	4.26202	0.765812	0.459059	0.737544	SYNCH	Enhancer of rudimentary homolog (Drosophila)	ERH is the human homolog of the Drosophila gene Droer, which encodes a trans-acting regulator that acts as an enhancer of the rudimentary gene. The rudimentary gene encodes a protein with enzymatic functions in the pyrimidine metabolic pathway, and mutant flies, which are characterized by truncated wings, can be rescued when embryos are grown in pyrimidine-enriched medium (Isomura et al., 1996).	DNA - Nucleotide
ENSG00000165704	HPRT1	1.12874	1.02767	0.563258	0.59093	0.0678544	0.952384	0.52353	SYNCH	Hypoxanthine phosphoribosyltransferase 1	The protein encoded by this gene is a transferase, which catalyzes conversion of hypoxanthine to inosine monophosphate and guanine to guanosine monophosphate via transfer of the 5-phosphoribosyl group from 5-phosphoribosyl 1-pyrophosphate. This enzyme plays a central role in the generation of purine nucleotides through the purine salvage pathway.	DNA - Nucleotide
ENSG00000184207	PGP	1.71765	1.23394	0.424984	1.87215	1.37496	0.183079	1.08995	SYNCH	Phosphoglycolate phosphatase	Phosphatase with broad substrate specificity. has high phosphatase activity toward adp, atp, gdp, gtp and p- nitrophenylphosphate. has tyrosine-protein phosphatase activity (in vitro). has very low activity with pyridoxal 5'-phosphate	DNA - Nucleotide
ENSG00000165695	AK8	0.0490757	-3.17235	0.635387	0.601389	0.326585	0.751733	12.2543	ASYNCH	Adenylate kinase 8	Nucleoside monophosphate (nmp) kinase that catalyzes the reversible transfer of the terminal phosphate group between nucleoside triphosphates and monophosphates. has highest activity toward amp, and weaker activity toward damp, cmp and dcmp.	DNA - Nucleotide
ENSG00000106268	NUDT1	2.03664	2.21415	0.0125689	0.533406	0.180958	0.865353	0.261905	ASYNCH	Nudix (nucleoside diphosphate linked moiety X)-type motif 1	Misincorporation of oxidized nucleoside triphosphates into DNA/RNA during replication and transcription can cause mutations that may result in carcinogenesis or neurodegeneration. The protein encoded by this gene is an enzyme that hydrolyzes oxidized purine nucleoside triphosphates, such as 8-oxo-dGTP, 8-oxo-dATP, 2-hydroxy-dATP, and 2-hydroxy rATP, to monophosphates, thereby preventing misincorp…	DNA - Repair
ENSG00000124802	EEF1E1	1.28824	2.2238	0.0129323	0.857634	1.59981	0.104034	0.665742	SYNCH	Eukaryotic translation elongation factor 1 epsilon 1	This gene encodes a multifunctional protein that localizes to both the cytoplasm and nucleus. In the cytoplasm, the encoded protein is an auxiliary component of the macromolecular aminoacyl-tRNA synthase complex. However, its mouse homolog has been shown to translocate to the nucleus in response to DNA damage, and it plays a positive role in ATM/ATR-mediated p53 activation.	DNA - Repair
ENSG00000173193	PARP14	0.97538	-0.34	1	0.460194	-1.43297	0.77313	0.471809	SYNCH	Poly (ADP-ribose) polymerase family, member 14	Poly(ADP-ribosyl)ation is an immediate DNA damage-dependent posttranslational modification of histones and other nuclear proteins that contributes to the survival of injured proliferating cells. PARP14 belongs to the superfamily of enzymes that perform this modification (Ame et al., 2004 [PubMed 15273990]).	DNA - Repair
ENSG00000162585	C1orf86	1.12874	-0.461783	1	2.15454	0.492851	0.625651	1.9088	SYNCH	Chromosome 1 open reading frame 86	Component of the fanconi anemia (fa) complex required to recruit the fa complex to dna interstrand cross-links (icls) and promote icls repair. following dna damage recognizes and binds 'lys-63'-linked ubiquitin generated by rnf8 at icls and recruits other components of the fa complex. promotes translesion synthesis via interaction with rev1.	DNA - Repair
ENSG00000103152	MPG	0.570505	-0.228678	1	0.810568	0.286622	0.78001	1.42079	SYNCH	N-methylpurine-DNA glycosylase	Hydrolysis of the deoxyribose n-glycosidic bond to excise 3-methyladenine, and 7-methylguanine from the damaged dna polymer formed by alkylation lesions.	DNA - Repair
ENSG00000173559	NABP1	0.104286	-2.30798	0.849858	0.156884	-1.75358	0.63582	1.50437	SYNCH	Nucleic acid binding protein 1	Single-stranded DNA (ssDNA)-binding proteins, such as OBFC2A, are ubiquitous and essential for a variety of DNA metabolic processes, including replication, recombination, and detection and repair of damage. Component of the soss complex, a multiprotein complex that functions downstream of the mrn complex to promote dna repair and g2/m checkpoint. in the soss complex, acts as a sensor of single-st…	DNA - Repair
ENSG00000143799	PARP1	2.45992	0.914878	0.634969	2.08133	0.668734	0.51775	0.846096	SYNCH	Poly (ADP-ribose) polymerase 1	This gene encodes a chromatin-associated enzyme, poly(ADP-ribosyl)transferase, which modifies various nuclear proteins by poly(ADP-ribosyl)ation. The modification is dependent on DNA and is involved in the regulation of various important cellular processes such as differentiation, proliferation, and tumor transformation and also in the regulation of the molecular events involved in the recovery o…	DNA - Repair
ENSG00000196419	XRCC6	2.51513	0.995836	0.578296	1.77802	0.480063	0.635098	0.70693	SYNCH	X-ray repair complementing defective repair in Chinese hamster cells 6	The p70/p80 autoantigen is a nuclear complex consisting of two subunits with molecular masses of approximately 70 and 80 kDa. The complex functions as a single-stranded DNA-dependent ATP-dependent helicase. The complex may be involved in the repair of nonhomologous DNA ends such as that required for double-strand break repair, transposition, and V(D)J recombination.	DNA - Repair
ENSG00000272047	GTF2H5	0.907901	-0.911158	1	2.71933	0.706002	0.495713	2.99518	ASYNCH	General transcription factor IIH, polypeptide 5	This gene encodes a subunit of transcription/repair factor TFIIH, which functions in gene transcription and DNA repair. This protein stimulates ERCC3/XPB ATPase activity to trigger DNA opening during DNA repair, and is implicated in regulating cellular levels of TFIIH.	DNA - Repair
ENSG00000173848	NET1	0.202437	-2.22742	0.864134	0.528177	-0.862657	1	2.60909	ASYNCH	Neuroepithelial cell transforming 1	This gene is part of the family of Rho guanine nucleotide exchange factors. Members of this family activate Rho proteins by catalyzing the exchange of GDP for GTP. The protein encoded by this gene interacts with RhoA within the cell nucleus and may play a role in repairing DNA damage after ionizing radiation.	DNA - Repair
ENSG00000168496	FEN1	1.40479	3.24397	2.30832e-06	0.570013	1.78541	0.0628413	0.405763	ASYNCH	Flap structure-specific endonuclease 1	The protein encoded by this gene removes 5' overhanging flaps in DNA repair and processes the 5' ends of Okazaki fragments in lagging strand DNA synthesis. Direct physical interaction between this protein and AP endonuclease 1 during long-patch base excision repair provides coordinated loading of the proteins onto the substrate, thus passing the substrate from one enzyme to another. The protein i…	DNA - Synthesis
ENSG00000131153	GINS2	1.14101	4.43644	5.37406e-13	0.386981	2.49741	0.00376211	0.339156	ASYNCH	GINS complex subunit 2 (Psf2 homolog)	The yeast heterotetrameric GINS complex is made U of Sld5 (GINS4; MIM 610611), Psf1 (GINS1; MIM 610608), Psf2, and Psf3 (GINS3; MIM 610610). The formation of this complex is essential for the initiation of DNA replication in yeast and Xenopus egg extracts (Ueno et al., 2005 [PubMed 16287864]). The gins complex plays an essential role in the initiation of dna replication, and progression of dna re…	DNA - Synthesis
ENSG00000112312	GMNN	1.16555	2.35851	0.00631433	0.486341	1.01453	0.361759	0.417264	ASYNCH	Geminin, DNA replication inhibitor	This gene encodes a protein that plays a critical role in cell cycle regulation. The encoded protein inhibits DNA replication by binding to DNA replication factor Cdt1, preventing the incorporation of minichromosome maintenance proteins into the pre-replication complex. The encoded protein is expressed during the S and G2 phases of the cell cycle and is degraded by the anaphase-promoting complex …	DNA - Synthesis
ENSG00000112118	MCM3	1.17782	2.85805	0.00014369	0.413128	1.21457	0.268692	0.350758	ASYNCH	Minichromosome maintenance complex component 3	The protein encoded by this gene is one of the highly conserved mini-chromosome maintenance proteins (MCM) that are involved in the initiation of eukaryotic genome replication. The hexameric protein complex formed by MCM proteins is a key component of the pre-replication complex (pre_RC) and may be involved in the formation of replication forks and in the recruitment of other DNA replication rela…	DNA - Synthesis
ENSG00000166508	MCM7	2.09185	4.43113	2.69892e-14	0.287621	1.07293	0.358584	0.137496	ASYNCH	Minichromosome maintenance complex component 7	The protein encoded by this gene is one of the highly conserved mini-chromosome maintenance proteins (MCM) that are essential for the initiation of eukaryotic genome replication. The hexameric protein complex formed by the MCM proteins is a key component of the pre-replication complex (pre_RC) and may be involved in the formation of replication forks and in the recruitment of other DNA replicatio…	DNA - Synthesis
ENSG00000132646	PCNA	2.97522	2.75911	0.000257019	0.815798	0.745528	0.488249	0.274198	ASYNCH	Proliferating cell nuclear antigen	The protein encoded by this gene is found in the nucleus and is a cofactor of DNA polymerase delta. The encoded protein acts as a homotrimer and helps increase the processivity of leading strand synthesis during DNA replication. In response to DNA damage, this protein is ubiquitinated and is involved in the RAD6-dependent DNA repair pathway.	DNA - Synthesis
ENSG00000106628	POLD2	1.03059	2.18931	0.0163176	0.585701	1.32306	0.227466	0.568316	SYNCH	Polymerase (DNA directed), delta 2, accessory subunit	This gene encodes the 50-kDa catalytic subunit of DNA polymerase delta. DNA polymerase delta possesses both polymerase and 3' to 5' exonuclease activity and plays a critical role in DNA replication and repair. The encoded protein is required for the stimulation of DNA polymerase delta activity by the processivity cofactor proliferating cell nuclear antigen (PCNA). Expression of this gene may be a…	DNA - Synthesis
ENSG00000136104	RNASEH2B	0.956977	1.29985	0.388179	0.434046	0.12413	0.91192	0.45356	ASYNCH	Ribonuclease H2, subunit B	Non catalytic subunit of rnase h2, an endonuclease that specifically degrades the rna of rna:dna hybrids. participates in dna replication, possibly by mediating the removal of lagging- strand okazaki fragment rna primers during dna replication. mediates the excision of single ribonucleotides from dna:rna duplexes.	DNA - Synthesis
ENSG00000167085	PHB	3.73589	1.42439	0.287591	2.6618	0.916282	0.38346	0.712495	SYNCH	Prohibitin	Prohibitin inhibits dna synthesis. it has a role in regulating proliferation. as yet it is unclear if the protein or the mrna exhibits this effect. may play a role in regulating mitochondrial respiration activity and in aging.	DNA - Synthesis
ENSG00000004142	POLDIP2	1.1042	0.94078	0.628045	1.21324	1.08921	0.30868	1.09874	SYNCH	Polymerase (DNA-directed), delta interacting protein 2	This gene encodes a protein that interacts with the DNA polymerase delta p50 subunit, as well as with proliferating cell nuclear antigen. The encoded protein maybe play a role in the ability of the replication fork to bypass DNA lesions.	DNA - Synthesis
ENSG00000101444	AHCY	1.14101	2.85676	0.000134668	0.29808	0.771756	0.488249	0.261242	ASYNCH	Adenosylhomocysteinase	S-adenosylhomocysteine hydrolase belongs to the adenosylhomocysteinase family. It catalyzes the reversible hydrolysis of S-adenosylhomocysteine (AdoHcy) to adenosine (Ado) and L-homocysteine (Hcy). Thus, it regulates the intracellular S-adenosylhomocysteine (SAH) concentration thought to be important for transmethylation reactions. Deficiency in this protein is one of the different causes of hype…	Enzyme
ENSG00000111716	LDHB	8.01775	2.02493	0.0308967	3.13768	0.594944	0.559621	0.391342	ASYNCH	Lactate dehydrogenase B	This gene encodes an enzyme which catalyzes the reversible conversion of lactate and pyruvate, and NAD and NADH, in the glycolytic pathway. Mutations in this gene are associated with lactate dehydrogenase B deficiency.	Enzyme
ENSG00000085871	MGST2	2.05505	2.32194	0.0068559	0.664143	0.592793	0.575713	0.323177	ASYNCH	Microsomal glutathione S-transferase 2	The MAPEG (Membrane Associated Proteins in Eicosanoid and Glutathione metabolism) family consists of six human proteins, several of which are involved in the production of leukotrienes and prostaglandin E, important mediators of inflammation. This gene encodes a protein which catalyzes the conjugation of leukotriene A4 and reduced glutathione to produce leukotriene C4. Can catalyze the production…	Enzyme
ENSG00000116649	SRM	3.66228	2.98732	2.20159e-05	1.77279	1.82554	0.0449218	0.484068	ASYNCH	Spermidine synthase	Catalyzes the production of spermidine from putrescine and decarboxylated s-adenosylmethionine (dcsam). has a strong preference for putrescine as substrate, and has very low activity towards 1,3-diaminopropane. has extremely low activity towards spermidine. {eco:0000269|pubmed:17585781}.	Enzyme
ENSG00000085662	AKR1B1	0.717733	1.42363	0.320919	1.10342	2.10891	0.0117424	1.53737	SYNCH	Aldo-keto reductase family 1, member B1 (aldose reductase)	This member catalyzes the reduction of a number of aldehydes, including the aldehyde form of glucose, and is thereby implicated in the development of diabetic complications by catalyzing the reduction of glucose to sorbitol. Multiple pseudogenes have been identified for this gene.	Enzyme
ENSG00000006625	GGCT	1.09807	1.88893	0.0695383	1.14003	1.96466	0.0252154	1.03821	SYNCH	Gamma-glutamylcyclotransferase	The protein encoded by this gene catalyzes the formation of 5-oxoproline from gamma-glutamyl dipeptides, the penultimate step in glutathione catabolism, and may play a critical role in glutathione homeostasis. The encoded protein may also play a role in cell proliferation, and the expression of this gene is a potential marker for cancer. catalyzes the formation of 5-oxoproline from gamma- glutamy…	Enzyme
ENSG00000159231	CBR3	0.355799	-0.24109	1	0.167343	-1.32687	0.87835	0.47033	SYNCH	Carbonyl reductase 3	Carbonyl reductase 3 catalyzes the reduction of a large number of biologically and pharmacologically active carbonyl compounds to their corresponding alcohols. The enzyme is classified as a monomeric NADPH-dependent oxidoreductase.	Enzyme
ENSG00000180817	PPA1	4.73581	-0.634758	1	2.36372	-1.64965	0.670514	0.499117	SYNCH	Pyrophosphatase (inorganic) 1	The protein encoded by this gene is a member of the inorganic pyrophosphatase (PPase) family. PPases catalyze the hydrolysis of pyrophosphate to inorganic phosphate, which is important for the phosphate metabolism of cells. Studies of a similar protein in bovine suggested a cytoplasmic localization of this enzyme.	Enzyme
ENSG00000111726	CMAS	0.723867	-0.11989	1	1.10865	0.510175	0.620592	1.53156	SYNCH	Cytidine monophosphate N-acetylneuraminic acid synthetase	Catalyzes the activation of n-acetylneuraminic acid (neunac) to cytidine 5'-monophosphate n-acetylneuraminic acid (cmp-neunac), a substrate required for the addition of sialic acid. has some activity toward neunac, n-glycolylneuraminic acid (neu5gc) or 2-keto-3-deoxy-d-glycero-d-galacto-nononic acid (kdn).	Enzyme
ENSG00000091140	DLD	0.601178	-0.415653	1	0.915158	0.199607	0.842382	1.52227	SYNCH	Dihydrolipoamide dehydrogenase	Lipoamide dehydrogenase is a component of the glycine cleavage system as well as of the alpha-ketoacid dehydrogenase complexes. involved in the hyperactivation of spermatazoa during capacitation and in the spermatazoal acrosome reaction.	Enzyme
ENSG00000154813	DPH3	0.656388	-0.608686	1	1.17663	0.246417	0.805591	1.79259	SYNCH	Diphthamide biosynthesis 3	This gene encodes a CSL zinc finger-containing protein that is required for dipthamide biosynthesis. The encoded protein is necessary for the initial step in the modification of a histidine residue in elongation factor-2 to diphthamide.	Enzyme
ENSG00000104823	ECH1	1.4416	-0.177794	1	2.53629	0.661846	0.51775	1.75936	SYNCH	Enoyl CoA hydratase 1, peroxisomal	This gene encodes a member of the hydratase/isomerase superfamily. The gene product shows high sequence similarity to enoyl-coenzyme A (CoA) hydratases of several species, particularly within a conserved domain characteristic of these proteins. The encoded protein, which contains a C-terminal peroxisomal targeting sequence, localizes to the peroxisome.	Enzyme
ENSG00000074800	ENO1	17.6734	-0.182485	1	9.46535	-1.09876	0.95786	0.53557	SYNCH	Enolase 1, (alpha)	This gene encodes alpha-enolase, one of three enolase isoenzymes found in mammals. Each isoenzyme is a homodimer composed of 2 alpha, 2 gamma, or 2 beta subunits, and functions as a glycolytic enzyme.	Enzyme
ENSG00000196743	GM2A	0.239244	-0.857503	1	0.177802	-1.28736	0.889165	0.743182	SYNCH	GM2 ganglioside activator	This gene encodes a small glycolipid transport protein which acts as a substrate specific co-factor for the lysosomal enzyme beta-hexosaminidase A. Beta-hexosaminidase A, together with GM2 ganglioside activator, catalyzes the degradation of the ganglioside GM2, and other molecules containing terminal N-acetyl hexosamines.	Enzyme
ENSG00000163106	HPGDS	0.0245379	-0.0581334	1	0.0156884	-0.621462	0.877415	0.639355	SYNCH	Hematopoietic prostaglandin D synthase	Prostaglandin-D synthase is a sigma class glutathione-S-transferase family member. The enzyme catalyzes the conversion of PGH2 to PGD2 and plays a role in the production of prostanoids in the immune system and mast cells. The presence of this enzyme can be used to identify the differentiation stage of human megakaryocytes.	Enzyme
ENSG00000126432	PRDX5	1.96303	-0.0943451	1	2.8919	0.481508	0.63142	1.47318	SYNCH	Peroxiredoxin 5	This gene encodes a member of the peroxiredoxin family of antioxidant enzymes, which reduce hydrogen peroxide and alkyl hydroperoxides. The encoded protein may play an antioxidant protective role in different tissues under normal conditions and during inflammatory processes. This protein interacts with peroxisome receptor 1.	Enzyme
ENSG00000130066	SAT1	5.36766	-1.70481	1	5.26085	-1.73704	0.631953	0.980101	SYNCH	Spermidine/spermine N1-acetyltransferase 1	The protein encoded by this gene belongs to the acetyltransferase family, and is a rate-limiting enzyme in the catabolic pathway of polyamine metabolism. It catalyzes the acetylation of spermidine and spermine, and is involved in the regulation of the intracellular concentration of polyamines and their transport out of cells.	Enzyme
ENSG00000102172	SMS	1.19009	-0.916462	1	2.23298	0.00459061	0.989447	1.87632	SYNCH	Spermine synthase	Catalyzes the production of spermine from spermidine and decarboxylated s-adenosylmethionine (dcsam).	Enzyme
ENSG00000167642	SPINT2	1.11647	-0.426465	1	1.80417	0.280409	0.77859	1.61595	SYNCH	Serine peptidase inhibitor, Kunitz type, 2	This gene encodes a transmembrane protein with two extracellular Kunitz domains that inhibits a variety of serine proteases. The protein inhibits HGF activator which prevents the formation of active hepatocyte growth factor. This gene is a putative tumor suppressor, and mutations in this gene result in congenital sodium diarrhea.	Enzyme
ENSG00000126088	UROD	0.656388	-0.183108	1	1.2603	0.783808	0.453937	1.92006	SYNCH	Uroporphyrinogen decarboxylase	This gene encodes an enzyme in the heme biosynthetic pathway. This enzyme is responsible for catalyzing the conversion of uroporphyrinogen to coproporphyrinogen through the removal of four carboxymethyl side chains.	Enzyme
ENSG00000149925	ALDOA	15.8392	1.47044	0.249456	5.42296	-0.135157	1	0.342376	ASYNCH	Aldolase A, fructose-bisphosphate	The protein encoded by this gene, Aldolase A (fructose-bisphosphate aldolase), is a glycolytic enzyme that catalyzes the reversible conversion of fructose-1,6-bisphosphate to glyceraldehyde 3-phosphate and dihydroxyacetone phosphate.	Enzyme
ENSG00000179163	FUCA1	1.00605	1.62615	0.228844	0.313768	-0.109226	1	0.311881	ASYNCH	Fucosidase, alpha-L- 1, tissue	The protein encoded by this gene is a lysosomal enzyme involved in the degradation of fucose-containing glycoproteins and glycolipids. Mutations in this gene are associated with fucosidosis (FUCA1D), which is an autosomal recessive lysosomal storage disease.	Enzyme
ENSG00000111640	GAPDH	59.9705	1.09468	0.507872	29.0236	0.0120047	0.98176	0.483964	ASYNCH	Glyceraldehyde-3-phosphate dehydrogenase	The product of this gene catalyzes an important energy-yielding step in carbohydrate metabolism, the reversible oxidative phosphorylation of glyceraldehyde-3-phosphate in the presence of inorganic phosphate and nicotinamide adenine dinucleotide (NAD). The encoded protein has additionally been identified to have uracil DNA glycosylase activity in the nucleus.	Enzyme
ENSG00000173221	GLRX	2.49673	0.792953	0.736956	1.03021	-0.5151	1	0.412623	ASYNCH	Glutaredoxin (thioltransferase)	This gene encodes a member of the glutaredoxin family. The encoded protein is a cytoplasmic enzyme catalyzing the reversible reduction of glutathione-protein mixed disulfides. This enzyme highly contributes to the antioxidant defense system. It is crucial for several signalling pathways by controlling the S-glutathionylation status of signalling mediators.	Enzyme
ENSG00000135821	GLUL	2.01824	0.647383	0.832433	0.674602	-0.963476	1	0.334253	ASYNCH	Glutamate-ammonia ligase	The protein encoded by this gene belongs to the glutamine synthetase family. It catalyzes the synthesis of glutamine from glutamate and ammonia in an ATP-dependent reaction. This protein plays a role in ammonia and glutamate detoxification, acid-base homeostasis, cell signaling, and cell proliferation.	Enzyme
ENSG00000164120	HPGD	0.184034	2.22107	0.513445	0.0366063	-0.0814869	0.753456	0.198911	ASYNCH	Hydroxyprostaglandin dehydrogenase 15-(NAD)	This gene encodes a member of the short-chain nonmetalloenzyme alcohol dehydrogenase protein family. The encoded enzyme is responsible for the metabolism of prostaglandins, which function in a variety of physiologic and cellular processes such as inflammation. Mutations in this gene result in primary autosomal recessive hypertrophic osteoarthropathy and cranioosteoarthropathy.	Enzyme
ENSG00000198189	HSD17B11	0.374202	1.03244	0.602711	0.162114	-0.190011	1	0.433224	ASYNCH	Hydroxysteroid (17-beta) dehydrogenase 11	Can convert androstan-3-alpha,17-beta-diol (3-alpha- diol) to androsterone in vitro, suggesting that it may participate in androgen metabolism during steroidogenesis. may act by metabolizing compounds that stimulate steroid synthesis and/or by generating metabolites that inhibit it.	Enzyme
ENSG00000134333	LDHA	9.90716	0.857769	0.672472	4.24633	-0.398606	1	0.428612	ASYNCH	Lactate dehydrogenase A	The protein encoded by this gene catalyzes the conversion of L-lactate and NAD to pyruvate and NADH in the final step of anaerobic glycolysis. The protein is found predominantly in muscle tissue and belongs to the lactate dehydrogenase family. Mutations in this gene have been linked to exertional myoglobinuria.	Enzyme
ENSG00000168906	MAT2A	0.883363	1.48713	0.26795	0.39221	0.275456	0.800641	0.443997	ASYNCH	Methionine adenosyltransferase II, alpha	The protein encoded by this gene catalyzes the production of S-adenosylmethionine (AdoMet) from methionine and ATP. AdoMet is the key methyl donor in cellular processes.	Enzyme
ENSG00000008394	MGST1	2.07958	1.21753	0.450607	0.580471	-0.671638	1	0.279129	ASYNCH	Microsomal glutathione S-transferase 1	This gene encodes a protein that catalyzes the conjugation of glutathione to electrophiles and the reduction of lipid hydroperoxides. This protein is localized to the endoplasmic reticulum and outer mitochondrial membrane where it is thought to protect these membranes from oxidative stress.	Enzyme
ENSG00000143727	ACP1	1.98757	1.07604	0.528366	1.79894	0.931779	0.375306	0.905096	SYNCH	Acid phosphatase 1, soluble	The product of this gene belongs to the phosphotyrosine protein phosphatase family of proteins. It functions as an acid phosphatase and a protein tyrosine phosphatase by hydrolyzing protein tyrosine phosphate to protein tyrosine and orthophosphate.	Enzyme
ENSG00000053371	AKR7A2	1.20236	0.907006	0.649301	1.11388	0.797098	0.451022	0.926413	SYNCH	Aldo-keto reductase family 7, member A2 (aflatoxin aldehyde reductase)	The protein encoded by this gene belongs to the aldo/keto reductase (AKR) superfamily and AKR7 family, which are involved in the detoxification of aldehydes and ketones. The AKR7 family consists of 3 genes that are present in a cluster on the p arm of chromosome 1. This protein, thought to be localized in the golgi, catalyzes the NADPH-dependent reduction of succinic semialdehyde to the endogenou…	Enzyme
ENSG00000117362	APH1A	1.67471	1.17262	0.464567	1.34397	0.846471	0.422227	0.802512	SYNCH	APH1A gamma secretase subunit	Essential subunit of the gamma-secretase complex, an endoprotease complex that catalyzes the intramembrane cleavage of integral proteins such as notch receptors and app (beta-amyloid precursor protein). it probably represents a stabilizing cofactor for the presenilin homodimer that promotes the formation of a stable complex.	Enzyme
ENSG00000169738	DCXR	2.3311	1.17162	0.464567	2.45785	1.26098	0.227466	1.05438	SYNCH	Dicarbonyl/L-xylulose reductase	The protein encoded by this gene acts as a homotetramer to catalyze diacetyl reductase and L-xylulose reductase reactions. The encoded protein may play a role in the uronate cycle of glucose metabolism and in the cellular osmoregulation in the proximal renal tubules.	Enzyme
ENSG00000101365	IDH3B	1.22076	0.997008	0.58699	1.19232	0.967411	0.363802	0.976704	SYNCH	Isocitrate dehydrogenase 3 (NAD+) beta	The protein encoded by this gene is the beta subunit of one isozyme of NAD(+)-dependent isocitrate dehydrogenase.	Enzyme
ENSG00000120992	LYPLA1	1.23303	0.943166	0.623321	1.04589	0.700823	0.507364	0.848233	SYNCH	Lysophospholipase I	This gene encodes a member of the alpha/beta hydrolase superfamily. The encoded protein functions as a homodimer, exhibiting both depalmitoylating as well as lysophospholipase activity, and may be involved in Ras localization and signaling.	Enzyme
ENSG00000128309	MPST	1.20236	0.877736	0.671455	0.883781	0.421646	0.680984	0.735041	SYNCH	Mercaptopyruvate sulfurtransferase	This protein encoded by this gene catalyzes the transfer of a sulfur ion from 3-mercaptopyruvate to cyanide or other thiol compounds. It may be involved in cysteine degradation and cyanide detoxification. There is confusion in literature between this protein (mercaptopyruvate sulfurtransferase, MPST), which appears to be cytoplasmic, and thiosulfate sulfurtransferase (rhodanese, TST, GeneID:7263)…	Enzyme
ENSG00000095380	NANS	1.09807	1.23182	0.437	1.14525	1.3044	0.22548	1.04297	SYNCH	N-acetylneuraminic acid synthase	This gene encodes an enzyme that functions in the biosynthetic pathways of sialic acids. In vitro, the encoded protein uses N-acetylmannosamine 6-phosphate and mannose 6-phosphate as substrates to generate phosphorylated forms of N-acetylneuraminic acid (Neu5Ac) and 2-keto-3-deoxy-D-glycero-D-galacto-nononic acid (KDN), respectively; however, it exhibits much higher activity toward the Neu5Ac pho…	Enzyme
ENSG00000165609	NUDT5	1.71152	1.0551	0.544557	1.48517	0.847046	0.422165	0.867751	SYNCH	Nudix (nucleoside diphosphate linked moiety X)-type motif 5	This gene belongs to the Nudix (nucleoside diphosphate linked moiety X) hydrolase superfamily. The encoded enzyme catalyzes the hydrolysis of modified nucleoside diphosphates, including ADP-ribose (ADPR) and 8-oxoGua-containing 8-oxo-dADP and 8-oxo-dGDP. Protein-bound ADP ribose can be hazardous to the cell because it can modify some amino acid residues, resulting in the inhibition of ATP-activat…	Enzyme
ENSG00000180304	OAZ2	1.39866	1.1323	0.499564	1.49563	1.24223	0.231165	1.06933	SYNCH	Ornithine decarboxylase antizyme 2	Ornithine decarboxylase (odc) antizyme protein that negatively regulates odc activity and intracellular polyamine biosynthesis and uptake by binding to odc1 without promoting its degradation	Enzyme
ENSG00000138430	OLA1	1.11647	0.912075	0.643415	1.03544	0.80377	0.44846	0.927417	SYNCH	Obg-like ATPase 1	Hydrolyzes atp, and can also hydrolyze gtp with lower efficiency. has lower affinity for gtp.	Enzyme
ENSG00000102144	PGK1	4.41068	1.09924	0.508688	2.803	0.422841	0.670577	0.635502	SYNCH	Phosphoglycerate kinase 1	The protein encoded by this gene is a glycolytic enzyme that catalyzes the conversion of 1,3-diphosphoglycerate to 3-phosphoglycerate. The encoded protein may also act as a cofactor for polymerase alpha. Additionally, this protein is secreted by tumor cells where it participates in angiogenesis by functioning to reduce disulfide bonds in the serine protease, plasmin, which consequently leads to t…	Enzyme
ENSG00000110958	PTGES3	4.1469	0.958428	0.606592	2.90236	0.427692	0.667643	0.699886	SYNCH	Prostaglandin E synthase 3 (cytosolic)	Cytosolic prostaglandin synthase that catalyzes the oxidoreduction of prostaglandin endoperoxide h2 (pgh2) to prostaglandin e2 (pge2) (pubmed:10922363). molecular chaperone that localizes to genomic response elements in a hormone-dependent manner and disrupts receptor-mediated transcriptional activation, by promoting disassembly of transcriptional regulatory complexes (pubmed:11274138, pubmed:120…	Enzyme
ENSG00000179918	SEPHS2	0.999918	1.07147	0.542418	1.1348	1.27107	0.227466	1.13489	SYNCH	Selenophosphate synthetase 2	This gene encodes an enzyme that synthesizes selenophosphate from selenide and ATP. Selenophosphate is the selenium donor used to synthesize selenocysteine, which is co-translationally incorporated into selenoproteins at in-frame UGA codons. Genes encoding selenocysteine contain a stem-loop secondary structure in their 3' UTR called a selenocysteine insertion sequence (SECIS) element.	Enzyme
ENSG00000142168	SOD1	4.8953	0.870532	0.668495	5.40205	1.02612	0.323615	1.10352	SYNCH	Superoxide dismutase 1, soluble	The protein encoded by this gene binds copper and zinc ions and is one of two isozymes responsible for destroying free superoxide radicals in the body. The encoded isozyme is a soluble cytoplasmic protein, acting as a homodimer to convert naturally-occuring but harmful superoxide radicals to molecular oxygen and hydrogen peroxide.	Enzyme
ENSG00000163931	TKT	1.93236	1.29304	0.387377	1.00406	0.314659	0.758364	0.519603	SYNCH	Transketolase	This gene encodes a thiamine-dependent enzyme which plays a role in the channeling of excess sugar phosphates to glycolysis in the pentose phosphate pathway.	Enzyme
ENSG00000170348	TMED10	1.38639	1.09535	0.523711	1.27076	0.970151	0.363802	0.916598	SYNCH	Transmembrane emp24-like trafficking protein 10 (yeast)	This gene is a member of the EMP24/GP25L/p24 family and encodes a protein with a GOLD domain. This type I membrane protein is localized to the plasma membrane and golgi cisternae and is involved in vesicular protein trafficking. The protein is also a member of a heteromeric secretase complex and regulates the complex's gamma-secretase activity without affecting its epsilon-secretase activity.	Enzyme
ENSG00000111669	TPI1	15.2196	0.908025	0.634102	11.5205	0.494631	0.622384	0.756953	SYNCH	Triosephosphate isomerase 1	This gene encodes an enzyme, consisting of two identical proteins, which catalyzes the isomerization of glyceraldehydes 3-phosphate (G3P) and dihydroxy-acetone phosphate (DHAP) in glycolysis and gluconeogenesis. Mutations in this gene are associated with triosephosphate isomerase deficiency.	Enzyme
ENSG00000117862	TXNDC12	0.907901	1.16001	0.484471	1.09296	1.4518	0.156807	1.20383	SYNCH	Thioredoxin domain containing 12 (endoplasmic reticulum)	This gene encodes a member of the thioredoxin superfamily. Members of this family are characterized by a conserved active motif called the thioredoxin fold that catalyzes disulfide bond formation and isomerization. This protein localizes to the endoplasmic reticulum and has a single atypical active motif. The encoded protein is mainly involved in catalyzing native disulfide bond formation and dis…	Enzyme
ENSG00000102575	ACP5	0.533699	-2.89577	0.752735	2.1284	-0.900862	1	3.98801	ASYNCH	Acid phosphatase 5, tartrate resistant	This gene encodes an iron containing glycoprotein which catalyzes the conversion of orthophosphoric monoester to alcohol and orthophosphate. It is the most basic of the acid phosphatases and is the only form not inhibited by L(+)-tartrate.	Enzyme
ENSG00000002726	AOC1	0.220841	-3.61837	0.450775	1.12434	-1.29428	0.855567	5.09116	ASYNCH	Amine oxidase, copper containing 1	This gene encodes a metal-binding membrane glycoprotein that oxidatively deaminates putrescine, histamine, and related compounds. The encoded protein is inhibited by amiloride, a diuretic that acts by closing epithelial sodium ion channels.	Enzyme
ENSG00000166165	CKB	0.159496	-3.33804	0.805315	1.20278	-0.450307	1	7.54112	ASYNCH	Creatine kinase, brain	The protein encoded by this gene is a cytoplasmic enzyme involved in energy homeostasis. The encoded protein reversibly catalyzes the transfer of phosphate between ATP and various phosphogens such as creatine phosphate. It acts as a homodimer in brain as well as in other tissues, and as a heterodimer with a similar muscle isozyme in heart.	Enzyme
ENSG00000063854	HAGH	0.613447	-0.235398	1	2.165	1.66159	0.0770717	3.52924	ASYNCH	Hydroxyacylglutathione hydrolase	The enzyme encoded by this gene is classified as a thiolesterase and is responsible for the hydrolysis of S-lactoyl-glutathione to reduced glutathione and D-lactate.	Enzyme
ENSG00000100292	HMOX1	0.159496	-2.8991	0.643266	0.502029	-1.27702	0.865181	3.1476	ASYNCH	Heme oxygenase 1	Heme oxygenase, an essential enzyme in heme catabolism, cleaves heme to form biliverdin, which is subsequently converted to bilirubin by biliverdin reductase, and carbon monoxide, a putative neurotransmitter. Heme oxygenase activity is induced by its substrate heme and by various nonheme substances. Heme oxygenase occurs as 2 isozymes, an inducible heme oxygenase-1 and a constitutive heme oxygena…	Enzyme
ENSG00000131203	IDO1	0.417144	-3.4623	0.494679	1.09296	-2.0851	0.51775	2.6201	ASYNCH	Indoleamine 2,3-dioxygenase 1	This gene encodes indoleamine 2,3-dioxygenase (IDO) - a heme enzyme that catalyzes the first and rate-limiting step in tryptophan catabolism to N-formyl-kynurenine. This enzyme acts on multiple tryptophan substrates including D-tryptophan, L-tryptophan, 5-hydroxy-tryptophan, tryptamine, and serotonin. This enzyme is thought to play a role in a variety of pathophysiological processes such as antim…	Enzyme
ENSG00000115919	KYNU	0.318992	-1.91756	0.984281	0.862863	-0.485908	1	2.70497	ASYNCH	Kynureninase	Kynureninase is a pyridoxal-5'-phosphate (pyridoxal-P) dependent enzyme that catalyzes the cleavage of L-kynurenine and L-3-hydroxykynurenine into anthranilic and 3-hydroxyanthranilic acids, respectively. Kynureninase is involved in the biosynthesis of NAD cofactors from tryptophan through the kynurenine pathway.	Enzyme
ENSG00000143198	MGST3	1.01832	-1.49272	1	3.00172	0.0860796	0.925882	2.94771	ASYNCH	Microsomal glutathione S-transferase 3	Members of this family are involved in the production of leukotrienes and prostaglandin E, important mediators of inflammation. This gene encodes an enzyme which catalyzes the conjugation of leukotriene A4 and reduced glutathione to produce leukotriene C4. This enzyme also demonstrates glutathione-dependent peroxidase activity towards lipid hydroperoxides.	Enzyme
ENSG00000136371	MTHFS	0.263782	-1.44134	1	0.800109	0.162932	0.874627	3.03322	ASYNCH	5,10-methenyltetrahydrofolate synthetase (5-formyltetrahydrofolate cyclo-ligase)	The protein encoded by this gene is an enzyme that catalyzes the conversion of 5-formyltetrahydrofolate to 5,10-methenyltetrahydrofolate, a precursor of reduced folates involved in 1-carbon metabolism. An increased activity of the encoded protein can result in an increased folate turnover rate and folate depletion.	Enzyme
ENSG00000106733	NMRK1	0.141093	-2.63167	0.734524	0.366063	-1.29091	0.853214	2.59449	ASYNCH	Nicotinamide riboside kinase 1	Nicotinamide adenine dinucleotide (NAD+) is essential for life in all organisms, both as a coenzyme for oxidoreductases and as a source of ADP-ribosyl groups used in various reactions. Nicotinic acid and nicotinamide, collectively known as niacin, are the vitamin precursors of NAD+. Nicotinamide riboside kinases, such as NRK1, function to synthesize NAD+ through nicotinamide mononucleotide using …	Enzyme
ENSG00000181019	NQO1	0.282185	-1.96948	0.982765	1.19755	0.120906	0.898126	4.24384	ASYNCH	NAD(P)H dehydrogenase, quinone 1	The enzyme apparently serves as a quinone reductase in connection with conjugation reactions of hydroquinons involved in detoxification pathways as well as in biosynthetic processes such as the vitamin k-dependent gamma-carboxylation of glutamate residues in prothrombin synthesis.	Enzyme
ENSG00000183828	NUDT14	0.380337	-0.514723	1	0.821027	0.613407	0.556318	2.15868	ASYNCH	Nudix (nucleoside diphosphate linked moiety X)-type motif 14	UDP-glucose (UDPG) acts as the sugar donor in numerous glycosylation reactions, including those involved in the production of glycogen. NUDT14 is a UDPG pyrophosphatase (EC 3.6.1.45) that hydrolyzes UDPG to produce glucose 1-phosphate and UMP	Enzyme
ENSG00000127125	PPCS	0.515295	-0.626803	1	1.12434	0.518316	0.614408	2.18193	ASYNCH	Phosphopantothenoylcysteine synthetase	Biosynthesis of coenzyme A (CoA) from pantothenic acid (vitamin B5) is an essential universal pathway in prokaryotes and eukaryotes. PPCS (EC 6.3.2.5), one of the last enzymes in this pathway, converts phosphopantothenate to phosphopantothenoylcysteine	Enzyme
ENSG00000115828	QPCT	0.0184034	-3.63693	0.544557	0.19349	-0.60035	1	10.5138	ASYNCH	Glutaminyl-peptide cyclotransferase	This gene encodes human pituitary glutaminyl cyclase, which is responsible for the presence of pyroglutamyl residues in many neuroendocrine peptides. The amino acid sequence of this enzyme is 86% identical to that of bovine glutaminyl cyclase.	Enzyme
ENSG00000141504	SAT2	0.318992	-0.62358	1	1.0825	1.18038	0.263428	3.3935	ASYNCH	Spermidine/spermine N1-acetyltransferase family member 2	Enzyme which catalyzes the acetylation of polyamines. substrate specificity: norspermidine > spermidine = spermine >> n(1)acetylspermine = putrescine.	Enzyme
ENSG00000178980	SEPW1	1.17168	-0.802152	1	2.55721	0.345376	0.72715	2.18251	ASYNCH	Selenoprotein W, 1	Plays a role as a glutathione (gsh)-dependent antioxidant. may be involved in a redox-related process. may play a role in the myopathies of selenium deficiency	Enzyme
ENSG00000149212	SESN3	0.0674791	-3.811	0.402915	0.350375	-1.53196	0.727053	5.19234	ASYNCH	Sestrin 3	This gene encodes a member of the sestrin family of stress-induced proteins. The encoded protein reduces the levels of intracellular reactive oxygen species induced by activated Ras downstream of RAC-alpha serine/threonine-protein kinase (Akt) and FoxO transcription factor. The protein is required for normal regulation of blood glucose, insulin resistance and plays a role in lipid storage in obes…	Enzyme
ENSG00000215845	TSTD1	0.190168	-2.87133	0.635499	1.1714	-0.263993	1	6.15981	ASYNCH	Thiosulfate sulfurtransferase (rhodanese)-like domain containing 1	Hydrogen sulfide (H2S) signaling is particularly important in the cardiovascular and nervous systems and is mediated, at least in part, by covalent protein sulfhydration on cysteine residues. TSTD1 catalyzes the intermediate step of H2S metabolism, converting thiosulfate and glutathione to sulfite and glutathione persulfide (Melideo et al., 2014).	Enzyme
ENSG00000136810	TXN	17.244	-2.7069	0.690997	45.4598	-1.30236	0.840168	2.63627	ASYNCH	Thioredoxin	The protein encoded by this gene acts as a homodimer and is involved in many redox reactions. The encoded protein is active in the reversible S-nitrosylation of cysteines in certain proteins, which is part of the response to intracellular nitric oxide.	Enzyme
ENSG00000204472	AIF1	5.06093	2.57979	0.00177691	0.831486	-0.178965	1	0.164295	ASYNCH	Allograft inflammatory factor 1	This gene is induced by cytokines and interferon. Induces chemokines and enhances chemotaxis of monocytes. Its protein product is thought to be involved in negative regulation of growth of vascular smooth muscle cells, which contributes to the anti-inflammatory response to vessel wall trauma. Actin-binding protein that enhances membrane ruffling and rac activation. enhances the actin-bundling act…	IFN
ENSG00000189403	HMGB1	20.2989	2.75817	0.000193364	7.05456	1.09879	0.300266	0.347533	ASYNCH	High mobility group box 1	High mobility group-1 protein is an abundant component of all mammalian nuclei, and related proteins exist in all eukaryotes. HMG1 binds with high affinity to specific DNA structures such as bent or kinked DNA (Bianchi et al., 1989). It is considered to be a structural protein of chromatin. Wang et al. (1999) identified HMG1 as a potential late mediator of lethality due to endotoxin. HMG1 protein…	IFN
ENSG00000140968	IRF8	1.22689	2.61876	0.00134721	0.09936	-1.12266	0.993213	0.080985	ASYNCH	Interferon regulatory factor 8	Specifically binds to the Ustream regulatory region of type i ifn and ifn-inducible mhc class i genes (the interferon consensus sequence (ics)). plays a negative regulatory role in cells of the immune system. involved in cd8(+) dendritic cell differentiation by forming a complex with the batf-junb heterodimer in immune cells, leading to recognition of aice sequence (5'-tgantca/gaaa-3'), an immune…	IFN
ENSG00000101347	SAMHD1	1.22076	2.15185	0.0230582	0.183032	-0.676259	1	0.149933	ASYNCH	SAM domain and HD domain 1	In Myd88 (602170)-null mice that have impaired immune response, Rice et al. (2009) showed that transfection of macrophages with immunostimulatory DNA resulted in upregulation of Samhd1 expression. Macrophages from Myd88/Ifnar1 (107450) double-knockout mice showed that this expression was interferon-dependent. The findings were consistent with the hypothesis that SAMHD1 expression can be induced b…	IFN
ENSG00000004478	FKBP4	1.40479	2.38881	0.00516075	0.936076	1.76196	0.0630876	0.666344	SYNCH	FK506 binding protein 4, 59kDa	A genome-wide homologous recombination screen identifies the RNA-binding protein RBMX as a component of the DNA-damage response. Adamson et al., 2011. Increased homologous recombination repair frequency. This encoded protein is a cis-trans prolyl isomerase that binds to the immunosuppressants FK506 and rapamycin. It has high structural and functional similarity to FK506-binding protein 1A (FKBP1A…	IFN
ENSG00000117228	GBP1	0.558236	-0.11097	1	0.156884	-1.936	0.568368	0.281035	SYNCH	Guanylate binding protein 1, interferon-inducible	Hydrolyzes gtp to gmp in two consecutive cleavage reactions. exhibits antiviral activity against influenza virus. promote oxidative killing and deliver antimicrobial peptides to autophagolysosomes, providing broad host protection against different pathogen classes. Using RT-PCR, Tripal et al. (2007) detected high expression of GBP1, GBP2, and GBP3 in endothelial cells after stimulation with IFNG …	IFN
ENSG00000138646	HERC5	0.883363	-0.350084	1	0.407899	-1.47321	0.76372	0.461757	SYNCH	HECT and RLD domain containing E3 ubiquitin protein ligase 5	Wong et al. (2006) expressed labeled ISG15 (147571) in a lung cell line and identified proteins conjugated by ISG15 after IFNB (147640) treatment, including HERC5. Immunoprecipitation and immunoblot analysis confirmed that HERC5 specifically copurified with ISG15. RT-PCR analysis detected upregulated HERC5 expression after IFNB treatment. Suppression of HERC5 using small interfering RNA showed th…	IFN
ENSG00000068079	IFI35	3.49665	-0.014647	1	0.909928	-1.97889	0.538601	0.260229	SYNCH	Interferon-induced protein 35	Interferons ( e.g., 147660) affect cellular functions by altering the expression of a number of specific genes. Bange et al. (1994) reported a human cDNA, designated IFP35 by them (interferon-inducible protein of 35 kD), which they cloned from interferon-gamma (147570)-induced HeLa cell mRNA screened by differential hybridization. The cDNA encodes a 282-amino acid predicted protein containing a l…	IFN
ENSG00000137959	IFI44L	2.87093	-0.0367221	1	0.434046	-2.77977	0.321723	0.151187	SYNCH	Interferon-induced protein 44-like	IFI44L is a type I interferon (e.g., IFNA1; 147660)-stimulated gene (ISG) that encodes a protein that has modest activity against hepatitis C virus (HCV; see 609532) (Schoggins et al., 2011). Using an overexpression screening approach to test more than 380 ISGs, including IF144L, for their ability to inhibit replication of various human and animal viruses, including HCV, yellow fever virus, West …	IFN
ENSG00000115267	IFIH1	0.552102	-0.426856	1	0.214408	-1.7908	0.616934	0.388349	SYNCH	Interferon induced with helicase C domain 1	MDA5. Innate immune receptor which acts as a cytoplasmic sensor of viral nucleic acids and plays a major role in sensing viral infection and in the activation of a cascade of antiviral responses including the induction of type i interferons and proinflammatory cytokines. its ligands include mrna lacking 2'-o- methylation at their 5' cap and long-dsrna (>1 kb in length). upon ligand binding it ass…	IFN
ENSG00000185745	IFIT1	1.26983	-0.0533965	1	0.141196	-3.20953	0.279429	0.111192	SYNCH	Interferon-induced protein with tetratricopeptide repeats 1	Interferon-induced antiviral rna-binding protein that specifically binds single-stranded rna bearing a 5'-triphosphate group (ppp-rna), thereby acting as a sensor of viral single- stranded rnas and inhibiting expression of viral messenger rnas. single-stranded ppp-rnas, which lack 2'-o-methylation of the 5' cap and bear a 5'-triphosphate group instead, are specific from viruses, providing a molec…	IFN
ENSG00000119922	IFIT2	0.337396	-1.03422	1	0.0836716	-3.00053	0.436542	0.247992	SYNCH	Interferon-induced protein with tetratricopeptide repeats 2	Interferon-induced antiviral protein which inhibits expression of viral messenger rnas lacking 2'-o-methylation of the 5' cap. the ribose 2'-o-methylation would provide a molecular signature to distinguish between self and non-self mrnas by the host during viral infection. viruses evolved several ways to evade this restriction system such as encoding their own 2'-o-methylase for their mrnas or by…	IFN
ENSG00000185201	IFITM2	2.56421	-0.355628	1	1.05635	-1.64964	0.666913	0.411961	SYNCH	Interferon induced transmembrane protein 2	Interferon-induced antiviral protein which inhibits the entry of viruses to the host cell cytoplasm, permitting endocytosis, but preventing subsequent viral fusion and release of viral contents into the cytosol. active against multiple viruses, including influenza a virus, sars coronavirus (sars-cov), marburg virus (marv), ebola virus (ebov), dengue virus (dnv), west nile virus (wnv), human immun…	IFN
[truncated: 980 more rows]

## Sheet: Mitochondria
EnsemblID	GeneName	Up/down in GEMM	CMV vs GEMM	A/SYNCHRONOUS	Name	Function	Category	Notes	In cluster?	REST Median	GEMM Average	CMV Average	REST Log2 MED	GEMM Log2 UMI	CMV Log2 UMI	CMV/GEMM	CMV/REST	GEMM/REST	Log2 CMV/GEMM	Log2 CMV/REST	Log2 GEMM/REST	Group
[truncated: 109 more rows]

## Sheet: Proliferation
EnsemblID	GeneName	Up/down in GEMM	CMV vs GEMM	A/SYNCHRONOUS	Name	Function	Category	Notes	In cluster?	REST Median	GEMM Average	CMV Average	REST Log2 MED	GEMM Log2 UMI	CMV Log2 UMI	CMV/GEMM	CMV/REST	GEMM/REST	Log2 CMV/GEMM	Log2 CMV/REST	Log2 GEMM/REST	Group
[truncated: 122 more rows]

[truncated: 2 more sheets: RNA metabolism, Protein metabolism]
