# Supplementary material for: Single-Cell Transcriptome Analysis of CD34+ Stem Cell-Derived Myeloid Cells Infected With Human Cytomegalovirus
Source: Front Microbiol. 2019 Mar 21;10:577. doi: 10.3389/fmicb.2019.00577 (PMC6437045; doi:10.3389/fmicb.2019.00577)
Supplement: Supplementary file 11 [file Table_7.XLSX]

## Sheet: Sheet1
Supplementary Table 1. Full name and symbol of genes mentioned in the text.
GENE NAME	GENE SYMBOL
2'-5'-oligoadenylate synthetase 1	OAS1
2'-5'-oligoadenylate synthetase 1	OAS2
2’-5’-oligoadenylate synthetase 3, 100kDa	OAS3
2’-5’-oligoadenylate synthetase-like	OASL
ADP-ribosylation factor 6	ARF6
Amyloid beta (A4) precursor-like protein 2	APLP2
Aurora kinase B	AURKB
Azurocidin 1	AZU1
B-cell translocation gene 1	BTG1
B-cell translocation gene 3	BTG3
Baculoviral IAP repeat containing 5	BIRC5
Basic leucine zipper transcription factor, ATF-like 3	BATF3
Basigin/CD147	BSG
Beta-2-microglobulin	B2M
Calnexin	CANX
Calreticulin	CALR
Cathepsin G	CTSG
CD14 molecule	CD14
CD1a molecule	CD1a
CD1b molecule	CD1b
CD207 molecule, langerin	CD207
CD52 molecule	CD52
CD68 molecule	CD68
CD74 molecule, major histocompatibility complex, class II invariant chain	CD74
CD80 molecule	CD80
Cell division cycle 20	CDC20
Centromere protein F	CENPF
Cyclin A2	CCNA2
Cyclin B1	CCNB1
Cyclin D-type binding-protein 1	CCNDBP1
Cyclin D3	CCND3
Cyclin-dependent kinase 1	CDK1
Cyclin-dependent kinase inhibitor 1A	CDKN1A
Cytohesin 1 interacting protein	CYTIP
DEAD (Asp-Glu-Ala-Asp) box polypeptide 58	DDX58 - RIG-I
DNA topoisomerase 2a	TOP2A
DnaJ (Hsp40) homolog, subfamily B, member 11	DNAJB11
DnaJ (Hsp40) homolog, subfamily B, member 6	DNAJB6
Dual specificity phosphatase 4	DUSP4
Elastase neutrophil expressed	ELANE
Endoplasmic reticulum protein 29	ERP29
Epidermal growth factor receptor	EGFR
Eukaryotic translation initiation factor 2-alpha kinase 2	EIF2AK2 - PKR
FBJ murine osteosarcoma viral oncogene homolog	FOS
Fc fragment of IgE, high affinity I, receptor for; alpha polypeptide	FCER1A
Flap structure-specific endonuclease 1	FEN1
G protein-coupled receptor 157	GPR157
Heat shock 70kDa protein 1A	HSPA1A
Heat shock 70kDa protein 1B	HSPA1B
Heat shock 70kDa protein 5 (glucose-regulated protein, 78kDa)	HSPA5
Heat shock protein 90kDa alpha (cytosolic), class A member 1	HSP90AA1
Heat shock protein 90kDa alpha (cytosolic), class B member 1	HSP90AB1
Heat shock protein 90kDa beta (Grp94), member 1	HSP90B1
HECT and RLD domain containing E3 ubiquitin protein ligase 5	HERC5
High mobility group box 1	HMGB1
HOP homeobox	HOPX
IKAROS family zinc finger 1 (Ikaros)	IKZF1
Inhibitor of DNA binding 2, dominant negative helix-loop-helix protein	ID2
Integrin, alpha 2 (CD49B, alpha 2 subunit of VLA-2 receptor)	ITGA2
Integrin, alpha 6	ITGA6
Integrin, alpha V	ITGAV
Integrin, beta 1	ITGB1
Integrin, beta 3 (platelet glycoprotein IIIa, antigen CD61)	ITGB3
Interferon induced protein with tetratricopeptide repeats 3	IFIT3
Interferon induced transmembrane protein 1	IFITM1
Interferon induced transmembrane protein 2	IFITM2
Interferon induced transmembrane protein 3	IFITM3
Interferon induced with helicase C domain 1	IFIH1 - MDA5
Interferon regulatory factor 2	IRF2
Interferon regulatory factor 3	IRF3
Interferon regulatory factor 4	IRF4
Interferon regulatory factor 7	IRF7
Interferon regulatory factor 8	IRF8
Interferon stimulated exonuclease gene 20kDa	ISG20
Interferon-induced protein with tetratricopeptide repeats 1	IFIT1
Interferon-induced protein with tetratricopeptide repeats 2	IFIT2
Interferon, gamma-inducible protein 16	IFI16
ISG15 ubiquitin-like modifier	ISG15
Janus kinase 1	JAK1
Jun B proto-oncogene	JUNB
Jun proto-oncogene	JUN
Mab-21 domain containing 1	MB21D1
MAD2 mitotic arrest deficient-like 1	MAD2L1
Major histocompatibility complex, class II, DM alpha	HLA-DMA
Major histocompatibility complex, class II, DM beta	HLA-DMB
Major histocompatibility complex, class II, DO alpha	HLA-DOA
Major histocompatibility complex, class II, DO beta	HLA-DOB
Marker of proliferation Ki-67	MKI67
Minichromosome maintenance complex component 3	MCM3
Minichromosome maintenance complex component 7	MCM7
MX dynamin-like GTPase 2	MX2
Myeloperoxidase	MPO
Myxoma resistance protein 1	MX1
Necdin	NDN
Optineurin	OPTN
Peptidylprolyl isomerase B (cyclophilin B)	PPIB
Pituitary tumor-transforming	PTTG1
Platelet-derived growth factor receptor a	PDGFRA
Polo-like kinase 1	PLK1
Polymerase (DNA directed), delta 2, accessory subunit	POLD2
Polymerase (DNA-directed), delta interacting protein 2	POLDIP2
Proliferating cell nuclear antigen	PCNA
Protease, serine 57	PRSS57
Proteasome (prosome, macropain) subunit, beta type, 5 to 10	PSMB5-10
Protein disulfide isomerase family A, member 6	PDIA6
Proteinase 3	PRTN3
RAB11A, member RAS oncogene family	RAB11A
Replication protein A subunit 3	RPA3
Resistin	RETN
Retinoblastoma 1	RB1
Ribonuclease 2	RNASE2
RPA interacting protein	RPAIN
Runt-related transcription factor 3	RUNX3
S100 calcium binding proteins A12	S100A12
S100 calcium binding proteins A8	S100A8
S100 calcium binding proteins A9	S100A9
SAM domain and HD domain 1	SAMHD1
Septin 9	SEPT9
Signal transducer and activator of transcription 1, 91kDa	STAT1
Spi-1 proto-oncogene	SPI1
Stress-induced phosphoprotein 1	STIP1
Stromal cell-derived factor 2-like 1	SDF2L1
Structural maintenance of chromosomes 2	SMC2
Structural maintenance of chromosomes 4	SMC4
Suppressor of cytokine signaling 1	SOCS1
T-complex 1	TCP1
TANK-binding kinase 1	TBK1
Thy-1 cell surface antigen	THY1 - CD90
Tight junction protein 1	TJP1
TRAF-type zinc finger domain containing 1	TRAFD1
Transmembrane protein 173	TMEM173 - STING
Ubiquitin specific peptidase 18	USP18
ZW10 interacting kinetochore protein	ZWINT
